# Supplementary material for: Parameters of the crossing points between center of pressure and center of mass signals are potential markers of postural control efficiency
Source: PLoS One. 2019 Jul 12;14(7):e0219460. doi: 10.1371/journal.pone.0219460 (PMC6625703; doi:10.1371/journal.pone.0219460)
Supplement: S1 File — The .zip file contains the .m matlab files used for calculating the parameters and .xlsx files with values of the subsequent analyzed parameters for each patient. (ZIP) [file pone.0219460.s001.zip]

Archive with 23 entries (23 files):
- matlab_files/accel.m
- matlab_files/cohend.m
- matlab_files/com1mas.m
- matlab_files/copm20splos_calculations.m
- matlab_files/filterdigitlowpassbutter.m
- matlab_files/obvolute_area.m
- matlab_files/pole_obwol_vs_elipsy.m
- matlab_files/pole_obwol_vs_elipsy2a.m
- matlab_files/zerocrossings.m
- data/elipsearea_xp.xlsx
- data/elipsearea_xp_log.txt
- data/elipsearea_xpm.xlsx
- data/elipsearea_xpm_log.txt
- data/stdXPlog.xlsx
- data/stdXPMlog.xlsx
- data/ZC_Acopm.txt
- data/ZC_LAcopm.xlsx
- data/ZC_LM.xlsx
- data/ZC_LVcom.xlsx
- data/ZC_LVcopm.xlsx
- data/ZC_ML.xlsx
- data/ZC_Vcom.txt
- data/ZC_Vcopm.xlsx
