# Supplementary material for: Parameters of the crossing points between center of pressure and center of mass signals are potential markers of postural control efficiency
Source: PLoS One. 2019 Jul 12;14(7):e0219460. doi: 10.1371/journal.pone.0219460 (PMC6625703; doi:10.1371/journal.pone.0219460)
Supplement: S1 File — The .zip file contains the .m matlab files used for calculating the parameters and .xlsx files with values of the subsequent analyzed parameters for each patient. (ZIP) [file pone.0219460.s001.zip › matlab_files/accel.m]

function [ a,xcut,vcut,da,dadx ] = accel( x,FHz )
%function [ a,xcut,vcut,da,dadx ] = accel( x,FHz )
% a - acceleration
%xcut = path with the endpoints cut off in order to keep the lengths od a and x the same
[s1,s2]= size(x);
if s1==1, x=x'; end;
xcut = x(2:end-1);
vcut = predk(x,FHz);
vcut = vcut(2:end-1)';
v = diff(x);

a = diff(v);
a = a*FHz*FHz;
da = diff(a);
da1 = da;
da(1) = da1(1);
da(length(a),1) = da1(end);
da(2:end-1) = (da1(1:end-1)+ da1(2:end))./2;

dadx1 = diff(a)./v(2:end-1);
dadx(1) = dadx1(1);
dadx(length(a),1) = dadx1(end);
dadx(2:end-1) = (dadx1(1:end-1)+ dadx1(2:end))./2;


%stddadx = std(dadx)
zle = find(abs(vcut) < 0.0);
dadx(zle) = NaN;

end
