# Supplementary material for: Parameters of the crossing points between center of pressure and center of mass signals are potential markers of postural control efficiency
Source: PLoS One. 2019 Jul 12;14(7):e0219460. doi: 10.1371/journal.pone.0219460 (PMC6625703; doi:10.1371/journal.pone.0219460)
Supplement: S1 File — The .zip file contains the .m matlab files used for calculating the parameters and .xlsx files with values of the subsequent analyzed parameters for each patient. (ZIP) [file pone.0219460.s001.zip › matlab_files/cohend.m]

function d = cohend(series1,series2)
%function d = cohend(series1,series2)
% wylicza wsp efektu Cohena d liczony jako róznica miêdzy œrednimi
% podzielona przez wspólna wariancjê obu prób.

if ndims1(series1)~=1, disp('series1 must be 1-dimensional data series in cohend function'); return; end;
if ndims1(series2)~=1, disp('series2 must be 1-dimensional data series in cohend function'); return; end;

n1 = length(series1);
n2 = length(series2);

m1 = mean(series1);
m2 = mean(series2);

var1 = var(series1);
var2 = var(series2);

s = sqrt(((n1-1).* var1 + (n2-1).* var2)./ (n1+n2-2));
d = (abs(m1-m2)) ./ s;
