# Supplementary material for: Parameters of the crossing points between center of pressure and center of mass signals are potential markers of postural control efficiency
Source: PLoS One. 2019 Jul 12;14(7):e0219460. doi: 10.1371/journal.pone.0219460 (PMC6625703; doi:10.1371/journal.pone.0219460)
Supplement: S1 File — The .zip file contains the .m matlab files used for calculating the parameters and .xlsx files with values of the subsequent analyzed parameters for each patient. (ZIP) [file pone.0219460.s001.zip › matlab_files/copm20splos_calculations.m]

format compact;
Koment='wylicza parametry dla COP-COM';
ozntestu = 'ploscopm20s';					dloznt= length(ozntestu);

PacNbr1  = 1;						PacNbrLast=285;						LPac=PacNbrLast-PacNbr1+1;
Oczy = 2;							OczyLitPlikuWe=['a','z'];		    nrlitoczu=2;
Kark = 2;							KarkLitPlikuWe=['n','b'];			nrlitkarku=3;
Gr = 4;

SciezkaWe = 'c:\matlabkm\dane\20s_filtry_dp10\';
plikwe = 'tab00001_dp10hz.mat';

SciezkaWy  = 'c:\habi\copm\PLOS\';
PlikStObl = 'st_oblvZC.txt';

FHz= 50;
prawdlpliku=1024;
FHzfiltru = 10;
rzadfiltru = 4;
stp=[1, 1, 1, 1 ] ;
PIDs=fopen(concat(SciezkaWy,PlikStObl),'rt' );
if PIDs > 0, stp=fscanf(PIDs, '%d ', 4 ); fclose(PIDs); end;
H = 1.7;   mass = 75;
nazwaplwy = 'plos_copm20s.mat';

if exist (strcat(SciezkaWy,nazwaplwy),'file')==2
    eval(['load ' concat(SciezkaWy,nazwaplwy) ' maxyPM ']);   %zmienne które zrzucam do pliku z wynikami
end;

tic;

load c:\doktorat\20s\ozn_pliku_dla_newgroups.mat
%load c:\doktorat\20s\wiekpac_newgroups.mat   %wiekpac(193,4)
%oznpliku_ipac (4 x 193 x 2). W (:,:,1) oznaczenie_pliku a w (:,:,2) nrpliku dla oznpliku 
% L - ile plików w poszczególnych 4-ch newgroups
Lcs = cumsum(L);
nrgr(1:L(1)) = ones(L(1),1);
nrgr(Lcs(1)+1:Lcs(2)) = ones(L(2),1)*2;
nrgr(Lcs(2)+1:Lcs(3)) = ones(L(3),1)*3;
nrgr(Lcs(3)+1:Lcs(4)) = ones(L(4),1)*4;

dlvZCall_1 = 0;
dlvZCall_2 = 0;
dlvZCmall_1 = 0;
dlvZCmall_2 = 0;
dlaZCpmall_1 = 0;
dlaZCpmall_2 = 0;
dlaZCall_1 = 0;
dlaZCall_2 = 0;

nrpac=0;

for ig= stp(1):Gr
    
ig
for ip = stp(2) :  L(ig)
  igrupac = sq(oznpliku_ipac(ig,ip,:)); 
  % dla numerów ig 1:4 i ip 1:193, zwraca numery do zbudowania nazwy pliku: ipac i igru
  igru = igrupac(1);
  ipac = igrupac(2);
  %wiek = wiekpac(ip,ig);
  if ipac>0
  nrpac=nrpac+1;
  %wiekW(nrpac) = wiek;
   ipstr=int2str(ipac);
   if ipac<10, ipstr=concat('0',ipstr);end;
   if ipac<100, ipstr=concat('0',ipstr);end;
      
for io = stp(3):Oczy
	
for ik = stp(4):Kark
   nazwapl=plikwe;
   nazwapl(4) = int2str(igru);   
   nazwapl(nrlitoczu)= OczyLitPlikuWe(io);
   nazwapl(nrlitkarku)= KarkLitPlikuWe(ik);
   nazwapl(6:8) = ipstr ;
   
     
if exist(concat(SciezkaWe,nazwapl),'file')==2
   eval(['load ' strcat(SciezkaWe,nazwapl) ]);
   
   [s1f]=filterdigitlowpassbutter(s1,FHz, FHzfiltru,rzadfiltru);
   [s2f]=filterdigitlowpassbutter(s2,FHz, FHzfiltru,rzadfiltru);
      

    Gr_Pac_O_K = [ig ip io ik]
    
    s1com = com1mas(s1f,FHz,mass,H);  %    COGv = com1mas(COP,freq,m,H)
    s2com = com1mas(s2f,FHz,mass,H);  %    COGv = com1mas(COP,freq,m,H)
    s1copm = s1f-s1com;
    s2copm = s2f-s2com;
    
    [a(nrpac,1,io,ik,1:1022),x(nrpac,1,io,ik,1:1022),v(nrpac,1,io,ik,1:1022) ] = accel( s1copm,FHz );
    [a(nrpac,2,io,ik,1:1022),x(nrpac,2,io,ik,1:1022),v(nrpac,2,io,ik,1:1022) ] = accel( s2copm,FHz );
    [am(nrpac,1,io,ik,1:1022),xm(nrpac,1,io,ik,1:1022),vm(nrpac,1,io,ik,1:1022) ] = accel( s1com,FHz );
    [am(nrpac,2,io,ik,1:1022),xm(nrpac,2,io,ik,1:1022),vm(nrpac,2,io,ik,1:1022) ] = accel( s2com,FHz );
    
    %wyznacza wektory z wartoœciami v vm a  w ZC
    [ iReal, iInt,vZCV1  ] = zerocrossings( s1copm(2:1023),1, 0, sq(v(nrpac,1,io,ik,1:1022)) );
    [ iReal, iInt, vZCV2 ] = zerocrossings( s2copm(2:1023),1, 0, sq(v(nrpac,2,io,ik,1:1022)) );
    
    [ iReal, iInt,vmZCV1  ] = zerocrossings( s1copm(2:1023),1, 0, sq(vm(nrpac,1,io,ik,1:1022)) );
    [ iReal, iInt, vmZCV2 ] = zerocrossings( s2copm(2:1023),1, 0, sq(vm(nrpac,2,io,ik,1:1022)) );
    
    [ iReal, iInt,aZCV1  ] = zerocrossings( s1copm(2:1023),1, 0, sq(a(nrpac,1,io,ik,1:1022)) );
    [ iReal, iInt, aZCV2 ] = zerocrossings( s2copm(2:1023),1, 0, sq(a(nrpac,2,io,ik,1:1022)) );
    
    %wylicza srednie wartoœci po ZC dla sygna³u
    V(nrpac,1,io,ik) = mean(abs(vZCV1));
    V(nrpac,2,io,ik) = mean(abs(vZCV2));
    VM(nrpac,1,io,ik) = mean(abs(vmZCV1));
    VM(nrpac,2,io,ik) = mean(abs(vmZCV2));
    A(nrpac,1,io,ik) = std(aZCV1);
    A(nrpac,2,io,ik) = std(aZCV2);
    Amean(nrpac,1,io,ik) = mean(aZCV1);
    Amean(nrpac,2,io,ik) = mean(aZCV2);
         
    LV(nrpac,1,io,ik) = mean(log10(abs(vZCV1)));
    LV(nrpac,2,io,ik) = mean(log10(abs(vZCV2)));
    LVM(nrpac,1,io,ik) = mean(log10(abs(vmZCV1)));
    LVM(nrpac,2,io,ik) = mean(log10(abs(vmZCV2)));
    LA(nrpac,1,io,ik) = mean(log10(abs(aZCV1)));
    LA(nrpac,2,io,ik) = mean(log10(abs(aZCV2)));
    
    LV;
    D(nrpac,1,io,ik) = log10(abs(mean( vZCV1 .* aZCV1.* vmZCV1)))   ;
    D(nrpac,2,io,ik) = log10(abs(mean( vZCV2 .* aZCV2.* vmZCV2)) )  ;
    E(nrpac,1,io,ik) = mean( log10( abs(vZCV1)) + log10(abs(vmZCV1)) + log10(abs(aZCV1)) )  ;
    E(nrpac,2,io,ik) = mean( log10( abs(vZCV2)) + log10(abs(vmZCV2)) + log10(abs(aZCV2)) )  ;
   
    stdP (nrpac,1,io,ik) = std(s1f,1);
    stdP (nrpac,2,io,ik) = std(s2f,1);
    stdPM (nrpac,1,io,ik) = std(sq(x(nrpac,1,io,ik,:)),1);
    stdPM (nrpac,2,io,ik) = std(sq(x(nrpac,2,io,ik,:)),1);
    
    szukanyprocent=10;
    [P, obw_a, obw_x, obw_y, obw_angle, dlo] = pole_obwoluty(s1f,1, s2f);   %xcop
    clear obwoluta;
    obwoluta(1,:)=obw_x;    obwoluta(2,:)=obw_y;
    [Poleelipsymin,elipsa] = pole_obwol_vs_elipsy2a( obwoluta, szukanyprocent);
    poleelipsy_xp(nrpac,io,ik) = Poleelipsymin;
    
    xx = x(nrpac,1,io,ik,1:1022);
    yy = x(nrpac,2,io,ik,1:1022);
    [P, obw_a, obw_x, obw_y, obw_angle, dlo] = pole_obwoluty(xx,1, yy);   %xcop
    clear obwoluta;
    obwoluta(1,:)=obw_x;    obwoluta(2,:)=obw_y;
    [Poleelipsymin,elipsa] = pole_obwol_vs_elipsy2a( obwoluta, szukanyprocent);
    poleelipsy_xpm(nrpac,io,ik) = Poleelipsymin;
    
    
    
    
    
    
    [ iReal, iInt,vZCmV1 ] = zerocrossings( s1copm(2:1023),1, 0,sq(vm(nrpac,1,io,ik,1:1022)) );
    [ iReal, iInt, vZCmV2 ] = zerocrossings( s2copm(2:1023),1, 0,sq(vm(nrpac,2,io,ik,1:1022)) );
    vZCmall1(dlvZCmall_1+1:dlvZCmall_1+length(vZCmV1)) = vZCmV1;
    dlvZCmall_1 = dlvZCmall_1 + length(vZCmV1);
    vZCmall2(dlvZCmall_2+1:dlvZCmall_2+length(vZCmV2)) = vZCmV2;
    dlvZCmall_2 = dlvZCmall_2 + length(vZCmV2);
    
    vZCm(nrpac,1,io,ik) = mean(abs(vZCmV1));
    vZCm(nrpac,2,io,ik) = mean(abs(vZCmV2));
    vZCmlog(nrpac,1,io,ik) = mean(log10(abs(vZCmV1)));
    vZCmlog(nrpac,2,io,ik) = mean(log10(abs(vZCmV2)));
    
   
    
    
            
end;    %PIDf 
end;  %ik
stp(4)=1;
end; % io
stp(3)=1;
end; %ip
end;
stp(2)=1;
end; %ig


stdPlog = log10(stdP);
stdPMlog = log10(stdPM);
    
rozm1 =  384;
rozm2 = 8;  % 4x2   E*H*D
rozm2elipsa = 4;

stdPlog2 = reshape(stdPlog,rozm1,rozm2);    
stdPlog2(:,9) = nrgr;
stdPlog2(:,10) = 1:384;
save c:\habi\copm\plos\rev1\stdXPlog.txt stdPlog2  -ascii

stdPMlog2 = reshape(stdPMlog,rozm1,rozm2);    
stdPMlog2(:,9) = nrgr;
stdPMlog2(:,10) = 1:384;
save c:\habi\copm\plos\rev1\stdXPMlog.txt stdPMlog2  -ascii


poleelipsy_xpm2 = reshape(poleelipsy_xpm,rozm1,rozm2elipsa);    
poleelipsy_xpm2(:,5) = nrgr;
poleelipsy_xpm2(:,6) = 1:384;
save c:\habi\copm\plos\rev1\poleelipsy_xpm.txt poleelipsy_xpm2  -ascii

poleelipsy_xp2 = reshape(poleelipsy_xp,rozm1,rozm2elipsa);    
poleelipsy_xp2(:,5) = nrgr;
poleelipsy_xp2(:,6) = 1:384;
save c:\habi\copm\plos\rev1\poleelipsy_xp.txt poleelipsy_xp2  -ascii

Lpoleelipsy_xpm = log10(poleelipsy_xpm);
Lpoleelipsy_xpm2 = reshape(Lpoleelipsy_xpm,rozm1,rozm2elipsa);    
Lpoleelipsy_xpm2(:,5) = nrgr;
Lpoleelipsy_xpm2(:,6) = 1:384;
save c:\habi\copm\plos\Rev1\Lpoleelipsy_xpm.txt Lpoleelipsy_xpm2  -ascii

Lpoleelipsy_xp = log10(poleelipsy_xp);
Lpoleelipsy_xp2 = reshape(Lpoleelipsy_xp,rozm1,rozm2elipsa);    
Lpoleelipsy_xp2(:,5) = nrgr;
Lpoleelipsy_xp2(:,6) = 1:384;
save c:\habi\copm\plos\Rev1\Lpoleelipsy_xp.txt Lpoleelipsy_xp2  -ascii


V2 = reshape(V,rozm1,rozm2);    
V2(:,9) = nrgr;
V2(:,10) = 1:384;
save c:\habi\copm\plos\rev1\ZC_Vcopm.txt V2  -ascii

VM2 = reshape(VM,rozm1,rozm2);    
VM2(:,9) = nrgr;
VM2(:,10) = 1:384;
save c:\habi\copm\plos\rev1\ZC_Vcom.txt VM2  -ascii

A2 = reshape(A,rozm1,rozm2);    
A2(:,9) = nrgr;
A2(:,10) = 1:384;
save c:\habi\copm\plos\rev1\ZC_Acopm.txt A2  -ascii

Amean2 = reshape(Amean,rozm1,rozm2);    
Amean2(:,9) = nrgr;
Amean2(:,10) = 1:384;
save c:\habi\copm\plos\rev1\ZC_Ameancopm.txt Amean2  -ascii


LV2 = reshape(LV,rozm1,rozm2);    
LV2(:,9) = nrgr;
LV2(:,10) = 1:384;
save c:\habi\copm\plos\rev1\ZC_LVcopm.txt LV2  -ascii

LVM2 = reshape(LVM,rozm1,rozm2);    
LVM2(:,9) = nrgr;
LVM2(:,10) = 1:384;
save c:\habi\copm\plos\rev1\ZC_LVcom.txt LVM2  -ascii

LA2 = reshape(LA,rozm1,rozm2);    
LA2(:,9) = nrgr;
LA2(:,10) = 1:384;
save c:\habi\copm\plos\rev1\ZC_LAcopm.txt LA2  -ascii


D2 = reshape(D,rozm1,rozm2);    
D2(:,9) = nrgr;
D2(:,10) = 1:384;
save c:\habi\copm\plos\rev1\ZC_D.txt D2  -ascii

E2 = reshape(E,rozm1,rozm2);    
E2(:,9) = nrgr;
E2(:,10) = 1:384;
save c:\habi\copm\plos\rev1\ZC_E.txt E2  -ascii


for ii = 1:10

    if ii==1, param = stdPlog2; end;
    if ii==2, param = stdPMlog2; end;
    if ii==3, param = V2; end;
    if ii==4, param = VM2; end;
    if ii==5, param = A2; end;
    if ii==6, param = LV2; end;
    if ii==7, param = LVM2; end;
    if ii==8, param = LA2; end;
    if ii==9, param = D2; end;
    if ii==10, param = E2; end;
    
% weryfikowanie EF
%EODS vs EC DS
[h,tt1(1,ii)]=ttest(param(:,1),param(:,3));
dcohen1(1,ii) = cohend(param(:,1),param(:,3));
%EOHBB vs EC HBB
[h,tt1(2,ii)]=ttest(param(:,5),param(:,7));
dcohen1(2,ii) = cohend(param(:,5),param(:,7));
%LAT
[h,tt2(1,ii)]=ttest(param(:,2),param(:,4));
dcohen2(1,ii) = cohend(param(:,2),param(:,4));
%EOHBB vs EC HBB
[h,tt2(2,ii)]=ttest(param(:,6),param(:,8));
dcohen2(2,ii) = cohend(param(:,6),param(:,8));


% weryfikowanie HF
%EOHN vs EO HBB
[h,tt1(3,ii)]=ttest(param(:,1),param(:,5));
dcohen1(3,ii) = cohend(param(:,1),param(:,3));
%ECHN vs EC HBB
[h,tt1(4,ii)]=ttest(param(:,3),param(:,7));
dcohen1(4,ii) = cohend(param(:,3),param(:,7));
%LAT
%EOHN vs EO HBB
[h,tt2(3,ii)]=ttest(param(:,2),param(:,6));
dcohen2(3,ii) = cohend(param(:,2),param(:,6));
%ECHN vs EC HBB
[h,tt2(4,ii)]=ttest(param(:,4),param(:,8));
dcohen2(4,ii) = cohend(param(:,4),param(:,8));

%weryfikowanie AF

GDAPx = param(1:55,1:2:8);
H1APx = param(56:152,1:2:8);
H2APx = param(153:345,1:2:8);
H3APx = param(346:384,1:2:8);
GDLx = param(1:55,2:2:8);
H1Lx = param(56:152,2:2:8);
H2Lx = param(153:345,2:2:8);
H3Lx = param(346:384,2:2:8);

GDAP = GDAPx(:);
H1AP = H1APx(:);
H2AP = H2APx(:);
H3AP = H3APx(:);
GDL = GDLx(:);
H1L = H1Lx(:);
H2L = H2Lx(:);
H3L = H3Lx(:);

[h,tt1(5,ii)]=ttest2(GDAP,H1AP);
dcohen1(5,ii) = cohend(GDAP,H1AP);
[h,tt1(6,ii)]=ttest2(H1AP,H2AP);
dcohen1(6,ii) = cohend(H1AP,H2AP);
[h,tt1(7,ii)]=ttest2(H2AP,H3AP);
dcohen1(7,ii) = cohend(H2AP,H3AP);
%LAT
[h,tt2(5,ii)]=ttest2(GDL,H1L);
dcohen2(5,ii) = cohend(GDL,H1L);
[h,tt2(6,ii)]=ttest2(H1L,H2L);
dcohen2(6,ii) = cohend(H1L,H2L);
[h,tt2(7,ii)]=ttest2(H2L,H3L);
dcohen2(7,ii) = cohend(H2L,H3L);


end;


tt1log10 = log10(tt1);
tt2log10 = log10(tt2);

save c:\habi\copm\plos\rev1\ttap.txt tt1log10  -ascii
save c:\habi\copm\plos\rev1\ttlat.txt tt2log10  -ascii

save c:\habi\copm\plos\rev1\cohendap.txt dcohen1  -ascii
save c:\habi\copm\plos\rev1\cohendlat.txt dcohen2  -ascii


%elipsy : nie ma ap i lat

for ii = 1:4

    if ii==1, param = poleelipsy_xp2; end;
    if ii==2, param = poleelipsy_xpm2; end;
    if ii==3, param = Lpoleelipsy_xp2; end;
    if ii==4, param = Lpoleelipsy_xpm2; end;   
% weryfikowanie EF
%EODS vs EC DS
[h,ttellog(1,ii)]=ttest(param(:,1),param(:,2));
dcohenEl(1,ii) = cohend(param(:,1),param(:,2));

%EOHBB vs EC HBB
[h,ttellog(2,ii)]=ttest(param(:,3),param(:,4));
dcohenEl(2,ii) = cohend(param(:,3),param(:,4));

% weryfikowanie HF
%EOHN vs EO HBB
[h,ttellog(3,ii)]=ttest(param(:,1),param(:,3));
dcohenEl(3,ii) = cohend(param(:,1),param(:,3));
%ECHN vs EC HBB
[h,ttellog(4,ii)]=ttest(param(:,2),param(:,4));
dcohenEl(4,ii) = cohend(param(:,2),param(:,4));


%weryfikowanie AF

GDx = param(1:55,1:4);
H1x = param(56:152,1:4);
H2x = param(153:345,1:4);
H3x = param(346:384,1:4);

GDE = GDx(:);
H1E = H1x(:);
H2E = H2x(:);
H3E = H3x(:);

[h,ttellog(5,ii)]=ttest2(GDE,H1E);
dcohenEl(5,ii) = cohend(GDE,H1E);
[h,ttellog(6,ii)]=ttest2(H1E,H2E);
dcohenEl(6,ii) = cohend(H1E,H2E);
[h,ttellog(7,ii)]=ttest2(H2E,H3E);
dcohenEl(7,ii) = cohend(H2E,H3E);


end;

ttellog10 = log10(ttel);

save c:\habi\copm\plos\rev1\ttelipsy.txt ttellog10  -ascii
save c:\habi\copm\plos\rev1\cohendEl.txt dcohenEl  -ascii
