# Supplementary material for: Parameters of the crossing points between center of pressure and center of mass signals are potential markers of postural control efficiency
Source: PLoS One. 2019 Jul 12;14(7):e0219460. doi: 10.1371/journal.pone.0219460 (PMC6625703; doi:10.1371/journal.pone.0219460)
Supplement: S1 File — The .zip file contains the .m matlab files used for calculating the parameters and .xlsx files with values of the subsequent analyzed parameters for each patient. (ZIP) [file pone.0219460.s001.zip › matlab_files/filterdigitlowpassbutter.m]

function [seriaf,b,a]=filterdigitlowpassbutter(seria,FHzseries, FHzfilter,orderfilter)
%[seriaf,b,a]=filterdigitlowpassbutter(seria,FHzseries, FHzfilter,orderfilter)
% filtr cytrowy dolnoprzepustowy Butterwortha (obcina g�rne czestotliwosci)
%Butterworth filters are characterized by a magnitude response that is maximally flat in the passband and monotonic overall.


Wn = FHzfilter / FHzseries * 2 ;
[b,a] = butter( oderfilter, Wn,'low' );

seriaf = filtfilt( b, a, seria );
