# Supplementary material for: Parameters of the crossing points between center of pressure and center of mass signals are potential markers of postural control efficiency
Source: PLoS One. 2019 Jul 12;14(7):e0219460. doi: 10.1371/journal.pone.0219460 (PMC6625703; doi:10.1371/journal.pone.0219460)
Supplement: S1 File — The .zip file contains the .m matlab files used for calculating the parameters and .xlsx files with values of the subsequent analyzed parameters for each patient. (ZIP) [file pone.0219460.s001.zip › data/elipsearea_xp.xlsx]

## Sheet: elipse_area_xp
eoHN	echN	EOHBB	ECHBB	GROUP	Person
209.861	270.322	170.766	257.776	1	1		group	1	GD
272.728	2420.18	487.061	824.708	1	2			2	H1
314.647	331.408	360.968	299.525	1	3			3	H2
835.864	1773.4	2775.53	5068.43	1	4			4	H3
161.605	378.246	1321.34	405.82	1	5
159.713	182.882	142.43	132.72	1	6
443.49	167.336	340.712	602.403	1	7
802.61	365.103	659.265	1957.93	1	8
297.191	522.523	809.893	935.037	1	9
310.315	780.145	730.216	847.225	1	10
473.082	845.597	347.143	1069.93	1	11
638.651	2137.79	1663.57	1504.13	1	12
801.154	677.523	1519.87	1131.1	1	13
128.873	358.184	472.361	527.651	1	14
1678.81	1014.12	2574.54	745.856	1	15
237.968	237.99	597.645	186.148	1	16
258.29	1186.13	883.879	872.87	1	17
239.057	367.012	853.678	400.625	1	18
466.564	196.319	99.0023	136.455	1	19
201.853	339.449	153.845	424.548	1	20
438.225	564.872	321.298	352.128	1	21
406.394	283.202	1304.57	378.088	1	22
160.01	253.554	164.222	254.032	1	23
433.297	921.005	3850.55	512.739	1	24
600.288	1569.39	2400.9	803.492	1	25
183.648	278.01	495.697	481.362	1	26
208.138	89.043	219.742	174.614	1	27
111.397	52.0156	153.312	210.377	1	28
267.496	299.653	354.287	217.442	1	29
608.17	615.023	650.951	774.777	1	30
135.164	344.005	263.718	462.176	1	31
253.822	771.731	318.044	1142.84	1	32
475.653	158.952	372.628	284.637	1	33
898.146	1038.75	951.372	1599.97	1	34
315.025	518.598	769.904	934.554	1	35
237.459	115.499	191.523	114.335	1	36
2639.68	482.983	937.127	1491.45	1	37
344.499	712.3	581.854	439.669	1	38
244.467	773.164	313.903	589.407	1	39
100.575	95.2439	101.785	123.462	1	40
207.12	115.744	856.075	97.7491	1	41
956.36	196.45	117.964	138.308	1	42
74.4552	114.327	391.022	415.134	1	43
125.688	124.257	208.449	172.543	1	44
322.033	286.67	449.493	850.391	1	45
56.3838	153.851	196.933	180.835	1	46
208.155	804.724	584.606	1074.46	1	47
266.755	758.287	599.303	865.075	1	48
153.109	928.226	380.276	576.761	1	49
419.082	637.572	1054.19	1917.72	1	50
239.104	273.819	243.187	394.383	1	51
689.696	853.956	95.634	271.506	1	52
503.217	997.625	1008.95	1543.59	1	53
693.007	4149.01	3379.28	3102.16	1	54
138.594	249.407	199.306	353.307	2	55
89.0881	172.082	110.945	118.728	2	56
404.841	1185.19	245.516	946.33	2	57
269.779	506.308	500.541	489.065	2	58
357.823	353.947	1051.16	2763.24	2	59
190.068	193.767	265.999	338.805	2	60
165.51	454.289	276.252	566.718	2	61
109.049	112.106	89.383	140.124	2	62
420.198	719.664	317.376	349.775	2	63
314.483	302.474	176.128	259.941	2	64
194.31	508.099	837.055	594.285	2	65
178.163	428.696	187.439	1176.7	2	66
209.28	1070.04	196.244	508.319	2	67
452.954	569.26	242.235	555.705	2	68
121.085	366.632	425.792	357.81	2	69
273.673	537.695	427.116	2141.34	2	70
108.456	526.814	268.071	751.463	2	71
131.058	286.983	89.6822	756.158	2	72
101.356	124.536	103.385	261.282	2	73
491.786	860.825	352.777	612.973	2	74
72.5023	124.747	122.853	261.667	2	75
558.267	2760.88	603.094	2021.17	2	76
452.967	8214.33	216.12	6220.58	2	77
107.445	603.951	340.242	559.074	2	78
462.532	928.965	287.369	535.754	2	79
97.4494	176.939	168.382	256.448	2	80
537.128	641.744	204.679	397.407	2	81
87.0558	390.751	72.1509	417.877	2	82
71.6138	182.892	31.3247	226.91	2	83
222.355	1682	424.504	1842.25	2	84
72.344	234.996	337.238	558.471	2	85
197.213	596.076	447.239	228.021	2	86
353.758	199.403	114.658	378.988	2	87
103.261	346.543	268.342	326.457	2	88
138.167	639.912	66.7361	97.1683	2	89
80.0132	191.858	944.761	281.939	2	90
202.107	313.513	158.921	363.151	2	91
359.764	623.985	227.885	641.188	2	92
129.433	202.155	157.769	146.857	2	93
590.179	463.938	296.774	1547.69	2	94
96.2238	151.968	213.475	396.787	2	95
81.8966	279.9	362.537	327.743	2	96
95.0229	354.146	154.735	167.911	2	97
176.183	214.946	350.751	349.106	2	98
197.669	234.773	225.494	339.033	2	99
185.459	317.203	150.419	263.673	2	100
508.203	400.034	192.206	367.932	2	101
141.512	1135.04	463.324	587.892	2	102
756.101	2473.59	2587.93	4176.28	2	103
149.723	129.931	267.715	269.252	2	104
92.8774	310.835	342.134	323.077	2	105
49.1151	89.6434	80.4644	66.1138	2	106
339.538	631.88	542.36	1927.42	2	107
69.7351	264.331	43.5564	343.312	2	108
542.871	3095.03	835.271	3165.46	2	109
210.45	216.009	131.796	219.619	2	110
215.317	1426.39	324.83	4262.25	2	111
133.985	277.475	65.9347	124.431	2	112
173.464	581.72	115.919	184.228	2	113
274.89	494.355	511.22	1433.31	2	114
245.567	738.096	146.257	274.046	2	115
608.415	1605.22	1698.85	3914.28	2	116
80.4673	759.63	207.774	2864.72	2	117
126.112	192.422	178.921	332.869	2	118
376.053	373.459	109.164	409.7	2	119
403.873	555.971	380.706	602.838	2	120
193.28	198.253	149.921	397.596	2	121
449.456	166.636	415.077	126.798	2	122
150.356	427.739	109.75	462.565	2	123
366.524	1166.65	209.193	1422.25	2	124
162.571	282.507	240.379	284.718	2	125
256.95	376.998	215.701	262.721	2	126
112.565	79.5695	291.541	239.215	2	127
213.223	279.773	136.474	306.892	2	128
208.102	585.92	143.641	383.918	2	129
2895.39	13775.9	11688.6	9084.17	2	130
98.552	492.298	233.675	173.823	2	131
250.808	293.972	418.027	303.122	2	132
360.215	392.182	380.532	397.83	2	133
406.919	499.77	667.426	804.474	2	134
146.241	229.076	158.502	423.995	2	135
198.402	439.176	222.375	364.189	2	136
196.698	236.679	74.3462	264.782	2	137
117.377	55.0111	31.4681	235.601	2	138
176.484	120.216	138.802	60.6793	2	139
169.88	88.7385	115.925	524.389	2	140
115.288	331.598	138.443	185.448	2	141
144.701	73.6172	373.457	150.913	2	142
729.096	379.801	125.16	647.622	2	143
44.6072	78.3089	59.4296	98.604	2	144
246.642	100.805	71.4781	502.982	2	145
128.688	371.86	314.059	447.774	2	146
130.182	444.158	477.687	535.604	2	147
138.616	163.292	94.2549	134.388	2	148
228.179	360.157	409.999	564.186	2	149
49.6056	93.7106	162.262	298.4	2	150
406.87	371.789	142.531	663.982	2	151
89.7696	263.957	276.196	540.565	2	152
316.03	552.367	236.592	956.513	3	153
84.1896	190.315	412.138	576.226	3	154
127.382	262.737	177.483	438.572	3	155
41.4598	115.192	67.2772	27.5668	3	156
344.463	794.214	392.523	846.163	3	157
183.179	118.79	69.3845	271.599	3	158
365.311	254.947	151.956	242.213	3	159
340.753	1607.47	1052.05	2222.67	3	160
109.566	338.148	153.355	128.534	3	161
108.303	67.5946	229.608	200.79	3	162
103.706	154.977	125.352	181.531	3	163
644.551	1764.31	1945.02	2199.8	3	164
67.4986	87.2345	196.257	313.648	3	165
171.839	573.801	143.068	261.972	3	166
247.649	351.56	186.428	406.267	3	167
327.48	1105.83	1435.99	1535.1	3	168
119.927	340.045	75.7562	323.345	3	169
267.502	279.793	196.413	867.777	3	170
248.115	794.163	760.485	554.87	3	171
147.084	209.479	99.3959	438.582	3	172
211.666	226.786	91.5532	215.244	3	173
51.4368	115.441	64.5498	134.086	3	174
837.689	527.883	441.905	562.785	3	175
288.886	876.51	307.31	1453.04	3	176
174.175	93.524	37.1885	99.3815	3	177
89.3241	185.019	63.7495	252.837	3	178
141.221	276.254	67.2892	417.786	3	179
225.698	403.795	262.667	211.018	3	180
54.9585	145.813	58.2144	110.028	3	181
652.795	517.832	1213.89	1352.73	3	182
164.43	296.934	94.6597	427.661	3	183
156.356	288.218	353.353	429.798	3	184
132.644	145.172	539.151	648.459	3	185
225.726	137.892	103.282	164.227	3	186
129.056	330.293	466.675	487.913	3	187
143.207	297.189	115.23	679.659	3	188
141.252	226.503	197.993	290.877	3	189
40.0979	134.651	96.4648	68.5978	3	190
153.092	627.119	298.97	1168.75	3	191
322.448	700.495	568.558	563.614	3	192
77.0873	110.942	50.952	123.394	3	193
106.81	116.255	109.756	116.858	3	194
259.401	328.633	175.486	264.451	3	195
307.627	352.765	356.94	673.928	3	196
88.0011	207.388	74.0936	460.592	3	197
245.017	615.002	691.542	842.981	3	198
207.589	163.857	56.8426	174.209	3	199
166.965	261.316	149.474	562.489	3	200
594.314	222.958	273.646	434.083	3	201
94.6452	129.883	79.8044	302.857	3	202
248.892	210.022	198.17	221.872	3	203
80.4614	358.307	414.611	240.505	3	204
145.606	180.595	68.3677	141.654	3	205
196.065	383.068	76.7975	195.107	3	206
692.808	302.094	900.93	617.843	3	207
98.0684	324.266	526.402	282.077	3	208
139.243	238.267	124.177	137.881	3	209
235.208	305.32	361.783	154.814	3	210
50.5059	125.207	157.148	170.654	3	211
225.576	367.992	221.381	341.225	3	212
165.929	103.705	120.095	135.097	3	213
263.239	387.526	274.486	758.105	3	214
70.6953	200.371	68.3348	274.022	3	215
231.799	1065.1	526.693	2215.38	3	216
196.729	251.771	139.752	313.494	3	217
158.502	311.731	149.659	272.965	3	218
200.927	246.438	78.6769	294.996	3	219
268.835	698.069	286.135	999.225	3	220
56.7362	113.824	227.516	92.685	3	221
346.689	228.207	371.708	1406.65	3	222
343.523	291.051	467.934	322.724	3	223
165.697	282.981	108.893	259.135	3	224
316.635	1193.94	1257.68	1949.96	3	225
141.747	92.0143	104.386	84.4347	3	226
232.111	158.153	80.7779	145.847	3	227
153.466	491.859	471.381	240.234	3	228
173.935	471.384	89.3437	533.833	3	229
195.279	376.808	43.2735	352.96	3	230
124.917	146.913	78.344	114.558	3	231
63.0233	197.508	132.154	289.529	3	232
498.894	1470.72	409.9	818.278	3	233
156.622	388.684	1053.78	2830.58	3	234
292.865	288.328	306.777	511.728	3	235
39.485	110.523	66.0962	206.003	3	236
177.867	297.732	170.822	243.982	3	237
25.8501	52.6687	44.7962	64.9816	3	238
73.4069	213.505	57.6086	138.402	3	239
763.136	440.397	1474.09	2124.59	3	240
351.927	572.968	483.076	270.549	3	241
113.584	406.21	471.63	754.674	3	242
294.46	912.776	224.869	1397.89	3	243
884.586	798.716	113.504	639.31	3	244
80.1519	217.065	246.728	651.251	3	245
211.032	157.869	644.029	274.072	3	246
175.399	381.838	96.98	239.208	3	247
138.511	141.169	116.147	232.292	3	248
139.893	141.416	102.009	114.239	3	249
247.597	605.39	158.578	443.583	3	250
926.735	377.414	232.132	485.557	3	251
369.484	337.699	130.632	700.384	3	252
236.252	151.196	413.064	766.337	3	253
82.9234	279.227	220.971	159.816	3	254
128.852	219.566	247.192	382.257	3	255
729.886	980.334	574.05	1562.48	3	256
149.414	814.537	199.848	623.859	3	257
106.807	89.6672	113.485	238.712	3	258
118.77	193.025	109.835	274.01	3	259
177.358	593.393	357.645	384.306	3	260
279.614	605.885	108.711	331.009	3	261
152.822	236.032	54.3099	213.332	3	262
226.195	222.481	106.813	214.826	3	263
385.484	975.479	119.294	697.259	3	264
154.576	336.846	226.73	365.997	3	265
122.833	267.522	293.871	355.253	3	266
101.653	395.815	88.3408	652.292	3	267
70.1812	503.202	185.239	2013.36	3	268
174.365	358.419	167.956	867.949	3	269
173.336	464.611	324.785	694.742	3	270
158.396	155.174	186.574	275.958	3	271
282.68	465.304	361.162	760.845	3	272
108.127	175.217	108.321	113.263	3	273
441.722	1060.08	471.728	2585.11	3	274
130.005	869.656	408.225	460.311	3	275
146.135	724	140.152	499.898	3	276
118.317	347.189	82.3726	409.533	3	277
21.1081	123.643	52.7492	112.565	3	278
134.186	174.482	91.1121	519.383	3	279
99.0068	346.137	53.6675	231.059	3	280
245.817	183.678	196.946	258.201	3	281
87.6388	218.922	395.264	159.505	3	282
46.2318	221.189	87.3447	286.399	3	283
78.4009	184.626	112.734	365.518	3	284
156.618	1061.18	107.592	308.266	3	285
97.1433	198.112	68.1713	124.139	3	286
156.486	1111.74	211.236	982.615	3	287
106.876	553.006	132.817	197.112	3	288
149.526	315.788	208.701	299.84	3	289
63.2332	191.996	149.731	456.423	3	290
38.6836	411.36	65.9804	217.698	3	291
92.759	231.236	106.531	166.302	3	292
103.704	187.249	123.069	293.092	3	293
119.686	289.892	210.117	273.736	3	294
92.9622	797.771	210.336	174.071	3	295
199.893	205.87	173.459	277.173	3	296
81.8426	404.322	60.0812	174.094	3	297
99.8064	300.397	319.71	404.901	3	298
179.096	126.083	148.72	227.557	3	299
51.0954	267.81	129.718	447.36	3	300
130.993	715.588	124.759	293.169	3	301
34.3362	43.9686	51.7194	128.581	3	302
438.119	292.227	895.067	1077.66	3	303
140.114	251.265	570.104	754.87	3	304
134.705	175.137	288.63	154.216	3	305
218.391	325.694	171.089	710.351	3	306
136.384	269.527	143.445	223.101	3	307
72.6147	123.806	86.8592	146.874	3	308
135.896	259.57	116.431	155.121	3	309
50.5867	64.5905	97.4835	153.943	3	310
127.603	369.794	127.352	582.938	3	311
418.409	553.731	524.045	716.469	3	312
141.16	71.8721	153.469	189.787	3	313
95.1708	249.164	157.02	199.866	3	314
78.9918	161.28	70.5728	205.916	3	315
106.514	128.658	90.1138	470.722	3	316
171.264	268.434	138.851	174.653	3	317
591.594	836.579	435.667	382.852	3	318
84.0625	233.625	155.965	167.525	3	319
364.304	572.227	275.665	823.088	3	320
79.8364	157.087	109.889	115.365	3	321
234.518	398.645	126.513	346.998	3	322
278.553	334.592	287.887	383.806	3	323
149.096	319.272	180.145	1381.12	3	324
216.405	584.155	572.223	1128.41	3	325
107.219	1362.58	263.474	672.414	3	326
72.5283	125.314	110.404	96.7387	3	327
86.3773	675.506	208.194	252.652	3	328
132.264	221.727	311.021	197.766	3	329
244.521	103.539	461.19	1287.62	3	330
233.743	201.326	94.1524	169.119	3	331
132.121	111.856	101.135	109.9	3	332
330.907	411.807	240.527	494.538	3	333
28.5454	73.6036	160.561	45.629	3	334
63.6856	129.572	118.176	166.394	3	335
343.183	223.091	140.928	255.449	3	336
72.4185	291.059	102.804	308.523	3	337
50.0015	87.5917	189.915	103.795	3	338
108.204	483.526	380.662	478.172	3	339
40.5315	231.704	83.7104	246.391	3	340
419.809	327.09	233.187	297.431	3	341
275.477	218.657	145.788	183.582	3	342
87.9078	59.5739	45.6117	164.579	3	343
175.467	346.4	186.221	623.255	3	344
236.782	448.362	163.764	192.424	3	345
111.787	123.201	222.974	265.512	4	346
209.698	931.17	506.166	1099.14	4	347
487.138	308.21	87.7738	677.16	4	348
978.097	183.318	84.3896	262.691	4	349
60.5918	221.239	46.3181	47.7981	4	350
141.486	215.904	109.386	322.864	4	351
52.8033	325.691	73.8603	450.968	4	352
228.358	376.274	221.928	1873.13	4	353
110.786	89.3392	107.602	152.51	4	354
73.1085	225.224	186.866	356.306	4	355
127.024	140.445	505.391	285.557	4	356
57.4741	167.451	157.976	387.763	4	357
31.1596	289.94	94.6183	103.766	4	358
27.8151	111.269	49.0532	109.797	4	359
164.84	170.105	303.655	240.763	4	360
267.332	398.852	203.662	257.989	4	361
103.855	169.128	104.172	282.795	4	362
58.0155	153.766	240.928	301.644	4	363
107.065	211.958	43.0266	235.823	4	364
58.0155	153.766	240.928	301.644	4	365
92.4723	95.1606	55.2804	194.36	4	366
115.21	171.345	47.0269	286.644	4	367
86.3706	578.449	173.238	422.152	4	368
189.399	209.111	135.058	123.024	4	369
130.865	566.966	449.798	272.386	4	370
101.084	246.478	114.123	245.849	4	371
54.6132	60.5297	136.466	172.371	4	372
425.674	217.759	477.678	158.959	4	373
262.06	215.014	130.698	232.793	4	374
137.673	171.978	201.563	398.728	4	375
39.9568	55.9273	304.191	144.927	4	376
48.6396	158.898	376.97	202.551	4	377
139.196	163.532	227.748	146.803	4	378
115.722	366.93	326.162	668.708	4	379
340.087	284.849	658.293	130.677	4	380
93.2133	37.9393	201.708	272.555	4	381
31.1838	66.5112	31.441	83.0211	4	382
104.605	731.931	343.64	904.56	4	383
174.593	187.684	82.6193	162.29	4	384
