# Supplementary material for: Parameters of the crossing points between center of pressure and center of mass signals are potential markers of postural control efficiency
Source: PLoS One. 2019 Jul 12;14(7):e0219460. doi: 10.1371/journal.pone.0219460 (PMC6625703; doi:10.1371/journal.pone.0219460)
Supplement: S1 File — The .zip file contains the .m matlab files used for calculating the parameters and .xlsx files with values of the subsequent analyzed parameters for each patient. (ZIP) [file pone.0219460.s001.zip › data/elipsearea_xp_log.txt]

	eoHN		echN		EOHBB		ECHBB		GROUP		Person
   2.3219313e+00   2.4318820e+00   2.2324014e+00   2.4112423e+00   1.0000000e+00   1.0000000e+00
   2.4357293e+00   3.3838470e+00   2.6875833e+00   2.9163000e+00   1.0000000e+00   2.0000000e+00
   2.4978233e+00   2.5203626e+00   2.5574684e+00   2.4764328e+00   1.0000000e+00   3.0000000e+00
   2.9221359e+00   3.2488066e+00   3.4433452e+00   3.7048735e+00   1.0000000e+00   4.0000000e+00
   2.2084545e+00   2.5777742e+00   3.1210153e+00   2.6083339e+00   1.0000000e+00   5.0000000e+00
   2.2033400e+00   2.2621715e+00   2.1536023e+00   2.1229355e+00   1.0000000e+00   6.0000000e+00
   2.6468835e+00   2.2235901e+00   2.5323871e+00   2.7798869e+00   1.0000000e+00   7.0000000e+00
   2.9045045e+00   2.5624153e+00   2.8190598e+00   3.2917964e+00   1.0000000e+00   8.0000000e+00
   2.4730355e+00   2.7181056e+00   2.9084276e+00   2.9708290e+00   1.0000000e+00   9.0000000e+00
   2.4918026e+00   2.8921756e+00   2.8634515e+00   2.9279988e+00   1.0000000e+00   1.0000000e+01
   2.6749362e+00   2.9271633e+00   2.5405080e+00   3.0293538e+00   1.0000000e+00   1.1000000e+01
   2.8052635e+00   3.3299654e+00   3.2210419e+00   3.1772868e+00   1.0000000e+00   1.2000000e+01
   2.9037162e+00   2.8309241e+00   3.1818054e+00   3.0535002e+00   1.0000000e+00   1.3000000e+01
   2.1101606e+00   2.5541068e+00   2.6742743e+00   2.7223471e+00   1.0000000e+00   1.4000000e+01
   3.2250013e+00   3.0060889e+00   3.4106995e+00   2.8726548e+00   1.0000000e+00   1.5000000e+01
   2.3765180e+00   2.3765587e+00   2.7764432e+00   2.2698572e+00   1.0000000e+00   1.6000000e+01
   2.4121083e+00   3.0741329e+00   2.9463929e+00   2.9409495e+00   1.0000000e+00   1.7000000e+01
   2.3785010e+00   2.5646803e+00   2.9312943e+00   2.6027385e+00   1.0000000e+00   1.8000000e+01
   2.6689114e+00   2.2929626e+00   1.9956451e+00   2.1349901e+00   1.0000000e+00   1.9000000e+01
   2.3050352e+00   2.5307749e+00   2.1870836e+00   2.6279271e+00   1.0000000e+00   2.0000000e+01
   2.6416976e+00   2.7519501e+00   2.5069086e+00   2.5467004e+00   1.0000000e+00   2.1000000e+01
   2.6089470e+00   2.4520963e+00   3.1154658e+00   2.5775924e+00   1.0000000e+00   2.2000000e+01
   2.2041476e+00   2.4040699e+00   2.2154312e+00   2.4048882e+00   1.0000000e+00   2.3000000e+01
   2.6367855e+00   2.9642621e+00   3.5855231e+00   2.7098961e+00   1.0000000e+00   2.4000000e+01
   2.7783600e+00   3.1957320e+00   3.3803737e+00   2.9049817e+00   1.0000000e+00   2.5000000e+01
   2.2639864e+00   2.4440598e+00   2.6952166e+00   2.6824722e+00   1.0000000e+00   2.6000000e+01
   2.3183521e+00   1.9495996e+00   2.3419139e+00   2.2420781e+00   1.0000000e+00   2.7000000e+01
   2.0468734e+00   1.7161336e+00   2.1855768e+00   2.3229988e+00   1.0000000e+00   2.8000000e+01
   2.4273179e+00   2.4766186e+00   2.5493558e+00   2.3373435e+00   1.0000000e+00   2.9000000e+01
   2.7840251e+00   2.7888913e+00   2.8135482e+00   2.8891768e+00   1.0000000e+00   3.0000000e+01
   2.1308607e+00   2.5365651e+00   2.4211399e+00   2.6648075e+00   1.0000000e+00   3.1000000e+01
   2.4045288e+00   2.8874661e+00   2.5024872e+00   3.0579842e+00   1.0000000e+00   3.2000000e+01
   2.6772906e+00   2.2012649e+00   2.5712751e+00   2.4542916e+00   1.0000000e+00   3.3000000e+01
   2.9533468e+00   3.0165128e+00   2.9783502e+00   3.2041119e+00   1.0000000e+00   3.4000000e+01
   2.4983451e+00   2.7148309e+00   2.8864365e+00   2.9706043e+00   1.0000000e+00   3.5000000e+01
   2.3755889e+00   2.0625794e+00   2.2822214e+00   2.0581784e+00   1.0000000e+00   3.6000000e+01
   3.4215514e+00   2.6839319e+00   2.9717984e+00   3.1736081e+00   1.0000000e+00   3.7000000e+01
   2.5371884e+00   2.8526630e+00   2.7648139e+00   2.6431257e+00   1.0000000e+00   3.8000000e+01
   2.3882196e+00   2.8882715e+00   2.4967954e+00   2.7704156e+00   1.0000000e+00   3.9000000e+01
   2.0024917e+00   1.9788372e+00   2.0076819e+00   2.0915339e+00   1.0000000e+00   4.0000000e+01
   2.3162212e+00   2.0634978e+00   2.9325117e+00   1.9901128e+00   1.0000000e+00   4.1000000e+01
   2.9806216e+00   2.2932527e+00   2.0717493e+00   2.1408477e+00   1.0000000e+00   4.2000000e+01
   1.8718952e+00   2.0581499e+00   2.5922007e+00   2.6181880e+00   1.0000000e+00   4.3000000e+01
   2.0992936e+00   2.0943192e+00   2.3190006e+00   2.2368968e+00   1.0000000e+00   4.4000000e+01
   2.5079000e+00   2.4573828e+00   2.6527229e+00   2.9296186e+00   1.0000000e+00   4.5000000e+01
   1.7511543e+00   2.1870995e+00   2.2943194e+00   2.2572826e+00   1.0000000e+00   4.6000000e+01
   2.3183875e+00   2.9056467e+00   2.7668629e+00   3.0311899e+00   1.0000000e+00   4.7000000e+01
   2.4261128e+00   2.8798336e+00   2.7776462e+00   2.9370538e+00   1.0000000e+00   4.8000000e+01
   2.1850000e+00   2.9676539e+00   2.5800984e+00   2.7609958e+00   1.0000000e+00   4.9000000e+01
   2.6222994e+00   2.8045292e+00   3.0229175e+00   3.2827861e+00   1.0000000e+00   5.0000000e+01
   2.3785872e+00   2.4374636e+00   2.3859412e+00   2.5959184e+00   1.0000000e+00   5.1000000e+01
   2.8386577e+00   2.9314355e+00   1.9806123e+00   2.4337795e+00   1.0000000e+00   5.2000000e+01
   2.7017555e+00   2.9989672e+00   3.0038698e+00   3.1885329e+00   1.0000000e+00   5.3000000e+01
   2.8407376e+00   3.6179447e+00   3.5288242e+00   3.4916640e+00   1.0000000e+00   5.4000000e+01
   2.1417455e+00   2.3969084e+00   2.2995201e+00   2.5481519e+00   2.0000000e+00   5.5000000e+01
   1.9498198e+00   2.2357349e+00   2.0451065e+00   2.0745537e+00   2.0000000e+00   5.6000000e+01
   2.6072848e+00   3.0737867e+00   2.3900793e+00   2.9760425e+00   2.0000000e+00   5.7000000e+01
   2.4310088e+00   2.7044150e+00   2.6994399e+00   2.6893664e+00   2.0000000e+00   5.8000000e+01
   2.5536686e+00   2.5489376e+00   3.0216707e+00   3.4414189e+00   2.0000000e+00   5.9000000e+01
   2.2789082e+00   2.2872803e+00   2.4248805e+00   2.5299501e+00   2.0000000e+00   6.0000000e+01
   2.2188236e+00   2.6573319e+00   2.4413057e+00   2.7533669e+00   2.0000000e+00   6.1000000e+01
   2.0376223e+00   2.0496293e+00   1.9512551e+00   2.1465130e+00   2.0000000e+00   6.2000000e+01
   2.6234538e+00   2.8571298e+00   2.5015740e+00   2.5437886e+00   2.0000000e+00   6.3000000e+01
   2.4975970e+00   2.4806884e+00   2.2458287e+00   2.4148743e+00   2.0000000e+00   6.4000000e+01
   2.2884956e+00   2.7059482e+00   2.9227542e+00   2.7739947e+00   2.0000000e+00   6.5000000e+01
   2.2508166e+00   2.6321496e+00   2.2728600e+00   3.0706644e+00   2.0000000e+00   6.6000000e+01
   2.3207276e+00   3.0293991e+00   2.2927961e+00   2.7061364e+00   2.0000000e+00   6.7000000e+01
   2.6560540e+00   2.7553105e+00   2.3842376e+00   2.7448443e+00   2.0000000e+00   6.8000000e+01
   2.0830891e+00   2.5642308e+00   2.6291970e+00   2.5536529e+00   2.0000000e+00   6.9000000e+01
   2.4372320e+00   2.7305358e+00   2.6305454e+00   3.3306859e+00   2.0000000e+00   7.0000000e+01
   2.0352522e+00   2.7216570e+00   2.4282499e+00   2.8759076e+00   2.0000000e+00   7.1000000e+01
   2.1174633e+00   2.4578560e+00   1.9527062e+00   2.8786127e+00   2.0000000e+00   7.2000000e+01
   2.0058492e+00   2.0952937e+00   2.0144580e+00   2.4171092e+00   2.0000000e+00   7.3000000e+01
   2.6917764e+00   2.9349151e+00   2.5475008e+00   2.7874411e+00   2.0000000e+00   7.4000000e+01
   1.8603521e+00   2.0960287e+00   2.0893846e+00   2.4177492e+00   2.0000000e+00   7.5000000e+01
   2.7468422e+00   3.4410483e+00   2.7803849e+00   3.3056024e+00   2.0000000e+00   7.6000000e+01
   2.6560665e+00   3.9145719e+00   2.3346958e+00   3.7938311e+00   2.0000000e+00   7.7000000e+01
   2.0311881e+00   2.7810020e+00   2.5317880e+00   2.7474695e+00   2.0000000e+00   7.8000000e+01
   2.6651414e+00   2.9679992e+00   2.4584394e+00   2.7289654e+00   2.0000000e+00   7.9000000e+01
   1.9887793e+00   2.2478234e+00   2.2262965e+00   2.4090001e+00   2.0000000e+00   8.0000000e+01
   2.7300776e+00   2.8073617e+00   2.3110735e+00   2.5992352e+00   2.0000000e+00   8.1000000e+01
   1.9397978e+00   2.5919004e+00   1.8582417e+00   2.6210489e+00   2.0000000e+00   8.2000000e+01
   1.8549967e+00   2.2621954e+00   1.4958863e+00   2.3558544e+00   2.0000000e+00   8.3000000e+01
   2.3470463e+00   3.2258251e+00   2.6278813e+00   3.2653489e+00   2.0000000e+00   8.4000000e+01
   1.8594025e+00   2.3710608e+00   2.5279364e+00   2.7470008e+00   2.0000000e+00   8.5000000e+01
   2.2949350e+00   2.7753019e+00   2.6505399e+00   2.3579745e+00   2.0000000e+00   8.6000000e+01
   2.5487057e+00   2.2997314e+00   2.0594049e+00   2.5786254e+00   2.0000000e+00   8.7000000e+01
   2.0139378e+00   2.5397568e+00   2.4286892e+00   2.5138255e+00   2.0000000e+00   8.8000000e+01
   2.1404035e+00   2.8061205e+00   1.8243611e+00   1.9875246e+00   2.0000000e+00   8.9000000e+01
   1.9031618e+00   2.2829802e+00   2.9753218e+00   2.4501547e+00   2.0000000e+00   9.0000000e+01
   2.3055824e+00   2.4962549e+00   2.2011813e+00   2.5600873e+00   2.0000000e+00   9.1000000e+01
   2.5560171e+00   2.7951742e+00   2.3577161e+00   2.8069855e+00   2.0000000e+00   9.2000000e+01
   2.1120448e+00   2.3056841e+00   2.1980209e+00   2.1668961e+00   2.0000000e+00   9.3000000e+01
   2.7709836e+00   2.6664600e+00   2.4724261e+00   3.1896827e+00   2.0000000e+00   9.4000000e+01
   1.9832826e+00   2.1817523e+00   2.3293466e+00   2.5985576e+00   2.0000000e+00   9.5000000e+01
   1.9132658e+00   2.4470029e+00   2.5593520e+00   2.5155337e+00   2.0000000e+00   9.6000000e+01
   1.9778281e+00   2.5491829e+00   2.1895878e+00   2.2250784e+00   2.0000000e+00   9.7000000e+01
   2.2459645e+00   2.3323293e+00   2.5449986e+00   2.5429577e+00   2.0000000e+00   9.8000000e+01
   2.2959380e+00   2.3706474e+00   2.3531357e+00   2.5302424e+00   2.0000000e+00   9.9000000e+01
   2.2682471e+00   2.5013368e+00   2.1773027e+00   2.4210650e+00   2.0000000e+00   1.0000000e+02
   2.7060371e+00   2.6020966e+00   2.2837660e+00   2.5657677e+00   2.0000000e+00   1.0100000e+02
   2.1507939e+00   3.0550128e+00   2.6658850e+00   2.7692978e+00   2.0000000e+00   1.0200000e+02
   2.8785800e+00   3.3933280e+00   3.4129533e+00   3.6207900e+00   2.0000000e+00   1.0300000e+02
   2.1752894e+00   2.1137119e+00   2.4276732e+00   2.4301591e+00   2.0000000e+00   1.0400000e+02
   1.9679099e+00   2.4925295e+00   2.5341957e+00   2.5093065e+00   2.0000000e+00   1.0500000e+02
   1.6912149e+00   1.9525181e+00   1.9056037e+00   1.8202923e+00   2.0000000e+00   1.0600000e+02
   2.5308886e+00   2.8006346e+00   2.7342875e+00   3.2849756e+00   2.0000000e+00   1.0700000e+02
   1.8434513e+00   2.4221481e+00   1.6390522e+00   2.5356889e+00   2.0000000e+00   1.0800000e+02
   2.7346965e+00   3.4906653e+00   2.9218275e+00   3.5004366e+00   2.0000000e+00   1.0900000e+02
   2.3231496e+00   2.3344712e+00   2.1199017e+00   2.3416694e+00   2.0000000e+00   1.1000000e+02
   2.3330785e+00   3.1542368e+00   2.5116559e+00   3.6296394e+00   2.0000000e+00   1.1100000e+02
   2.1270556e+00   2.4432242e+00   1.8191143e+00   2.0949272e+00   2.0000000e+00   1.1200000e+02
   2.2392090e+00   2.7647140e+00   2.0641539e+00   2.2653550e+00   2.0000000e+00   1.1300000e+02
   2.4391583e+00   2.6940386e+00   2.7086080e+00   3.1563414e+00   2.0000000e+00   1.1400000e+02
   2.3901694e+00   2.8681131e+00   2.1651181e+00   2.4378234e+00   2.0000000e+00   1.1500000e+02
   2.7842000e+00   3.2055357e+00   3.2301547e+00   3.5926515e+00   2.0000000e+00   1.1600000e+02
   1.9056192e+00   2.8806021e+00   2.3175916e+00   3.4570828e+00   2.0000000e+00   1.1700000e+02
   2.1007557e+00   2.2842556e+00   2.2526619e+00   2.5222732e+00   2.0000000e+00   1.1800000e+02
   2.5752494e+00   2.5722429e+00   2.0380811e+00   2.6124664e+00   2.0000000e+00   1.1900000e+02
   2.6062448e+00   2.7450518e+00   2.5805897e+00   2.7802010e+00   2.0000000e+00   1.2000000e+02
   2.2861859e+00   2.2972204e+00   2.1758613e+00   2.5994417e+00   2.0000000e+00   1.2100000e+02
   2.6526869e+00   2.2217690e+00   2.6181287e+00   2.1031125e+00   2.0000000e+00   1.2200000e+02
   2.1771211e+00   2.6311786e+00   2.0404041e+00   2.6651726e+00   2.0000000e+00   1.2300000e+02
   2.5641023e+00   3.0669416e+00   2.3205480e+00   3.1529754e+00   2.0000000e+00   1.2400000e+02
   2.2110436e+00   2.4510290e+00   2.3808970e+00   2.4544142e+00   2.0000000e+00   1.2500000e+02
   2.4098490e+00   2.5763388e+00   2.3338530e+00   2.4194953e+00   2.0000000e+00   1.2600000e+02
   2.0514033e+00   1.9007468e+00   2.4646995e+00   2.3787890e+00   2.0000000e+00   1.2700000e+02
   2.3288337e+00   2.4468065e+00   2.1350489e+00   2.4869849e+00   2.0000000e+00   1.2800000e+02
   2.3182756e+00   2.7678384e+00   2.1572776e+00   2.5842388e+00   2.0000000e+00   1.2900000e+02
   3.4617074e+00   4.1391207e+00   4.0677607e+00   3.9582850e+00   2.0000000e+00   1.3000000e+02
   1.9936654e+00   2.6922282e+00   2.3686130e+00   2.2401063e+00   2.0000000e+00   1.3100000e+02
   2.3993412e+00   2.4683062e+00   2.6212044e+00   2.4816177e+00   2.0000000e+00   1.3200000e+02
   2.5565622e+00   2.5934879e+00   2.5803907e+00   2.5996974e+00   2.0000000e+00   1.3300000e+02
   2.6095084e+00   2.6987698e+00   2.8244028e+00   2.9055119e+00   2.0000000e+00   1.3400000e+02
   2.1650685e+00   2.3599793e+00   2.2000358e+00   2.6273604e+00   2.0000000e+00   1.3500000e+02
   2.2975471e+00   2.6426384e+00   2.3470866e+00   2.5613267e+00   2.0000000e+00   1.3600000e+02
   2.2938010e+00   2.3741590e+00   1.8712589e+00   2.4228892e+00   2.0000000e+00   1.3700000e+02
   2.0695837e+00   1.7404502e+00   1.4978699e+00   2.3721771e+00   2.0000000e+00   1.3800000e+02
   2.2467063e+00   2.0799632e+00   2.1423969e+00   1.7830402e+00   2.0000000e+00   1.3900000e+02
   2.2301431e+00   1.9481121e+00   2.0641769e+00   2.7196532e+00   2.0000000e+00   1.4000000e+02
   2.0617833e+00   2.5206113e+00   2.1412703e+00   2.2682221e+00   2.0000000e+00   1.4100000e+02
   2.1604708e+00   1.8669795e+00   2.5722409e+00   2.1787273e+00   2.0000000e+00   1.4200000e+02
   2.8627849e+00   2.5795564e+00   2.0974639e+00   2.8113214e+00   2.0000000e+00   1.4300000e+02
   1.6494054e+00   1.8938111e+00   1.7740025e+00   1.9938944e+00   2.0000000e+00   1.4400000e+02
   2.3920665e+00   2.0034821e+00   1.8541733e+00   2.7015529e+00   2.0000000e+00   1.4500000e+02
   2.1095381e+00   2.5703797e+00   2.4970109e+00   2.6510588e+00   2.0000000e+00   1.4600000e+02
   2.1145501e+00   2.6475376e+00   2.6791432e+00   2.7288438e+00   2.0000000e+00   1.4700000e+02
   2.1418139e+00   2.2129641e+00   1.9743039e+00   2.1283616e+00   2.0000000e+00   1.4800000e+02
   2.3582760e+00   2.5564923e+00   2.6127825e+00   2.7514220e+00   2.0000000e+00   1.4900000e+02
   1.6955311e+00   1.9717887e+00   2.2102172e+00   2.4747981e+00   2.0000000e+00   1.5000000e+02
   2.6094553e+00   2.5702962e+00   2.1539082e+00   2.8221563e+00   2.0000000e+00   1.5100000e+02
   1.9531291e+00   2.4215330e+00   2.4412180e+00   2.7328478e+00   2.0000000e+00   1.5200000e+02
   2.4997281e+00   2.7422280e+00   2.3740008e+00   2.9806909e+00   3.0000000e+00   1.5300000e+02
   1.9252585e+00   2.2794721e+00   2.6150428e+00   2.7605928e+00   3.0000000e+00   1.5400000e+02
   2.1051098e+00   2.4195216e+00   2.2491563e+00   2.6420413e+00   3.0000000e+00   1.5500000e+02
   1.6176274e+00   2.0614230e+00   1.8278682e+00   1.4403865e+00   3.0000000e+00   1.5600000e+02
   2.5371429e+00   2.8999377e+00   2.5938655e+00   2.9274539e+00   3.0000000e+00   1.5700000e+02
   2.2628765e+00   2.0747798e+00   1.8412628e+00   2.4339281e+00   3.0000000e+00   1.5800000e+02
   2.5626630e+00   2.4064507e+00   2.1817166e+00   2.3841967e+00   3.0000000e+00   1.5900000e+02
   2.5324401e+00   3.2061419e+00   3.0220362e+00   3.3468744e+00   3.0000000e+00   1.6000000e+02
   2.0396758e+00   2.5291074e+00   2.1856978e+00   2.1090189e+00   3.0000000e+00   1.6100000e+02
   2.0346413e+00   1.8299118e+00   2.3609872e+00   2.3027413e+00   3.0000000e+00   1.6200000e+02
   2.0158032e+00   2.1902665e+00   2.0981295e+00   2.2589510e+00   3.0000000e+00   1.6300000e+02
   2.8092571e+00   3.2465745e+00   3.2889237e+00   3.3423831e+00   3.0000000e+00   1.6400000e+02
   1.8292950e+00   1.9406881e+00   2.2928263e+00   2.4964432e+00   3.0000000e+00   1.6500000e+02
   2.2351208e+00   2.7587610e+00   2.1555422e+00   2.4182550e+00   3.0000000e+00   1.6600000e+02
   2.3938374e+00   2.5459995e+00   2.2705104e+00   2.6088119e+00   3.0000000e+00   1.6700000e+02
   2.5151843e+00   3.0436901e+00   3.1571503e+00   3.1861378e+00   3.0000000e+00   1.6800000e+02
   2.0789170e+00   2.5315358e+00   1.8794179e+00   2.5096660e+00   3.0000000e+00   1.6900000e+02
   2.4273277e+00   2.4468370e+00   2.2931702e+00   2.9384081e+00   3.0000000e+00   1.7000000e+02
   2.3946527e+00   2.8999096e+00   2.8810905e+00   2.7441910e+00   3.0000000e+00   1.7100000e+02
   2.1675647e+00   2.3211412e+00   1.9973685e+00   2.6420510e+00   3.0000000e+00   1.7200000e+02
   2.3256520e+00   2.3556155e+00   1.9616733e+00   2.3329311e+00   3.0000000e+00   1.7300000e+02
   1.7112741e+00   2.0623583e+00   1.8098951e+00   2.1273821e+00   3.0000000e+00   1.7400000e+02
   2.9230830e+00   2.7225377e+00   2.6453290e+00   2.7503425e+00   3.0000000e+00   1.7500000e+02
   2.4607264e+00   2.9427570e+00   2.4875764e+00   3.1622766e+00   3.0000000e+00   1.7600000e+02
   2.2409860e+00   1.9709230e+00   1.5704088e+00   1.9973055e+00   3.0000000e+00   1.7700000e+02
   1.9509689e+00   2.2672165e+00   1.8044768e+00   2.4028408e+00   3.0000000e+00   1.7800000e+02
   2.1498998e+00   2.4413085e+00   1.8279454e+00   2.6209542e+00   3.0000000e+00   1.7900000e+02
   2.3535286e+00   2.6061613e+00   2.4194052e+00   2.3243195e+00   3.0000000e+00   1.8000000e+02
   1.7400347e+00   2.1637971e+00   1.7650302e+00   2.0415030e+00   3.0000000e+00   1.8100000e+02
   2.8147770e+00   2.7141886e+00   3.0841793e+00   3.1312117e+00   3.0000000e+00   1.8200000e+02
   2.2159810e+00   2.4726602e+00   1.9761651e+00   2.6310996e+00   3.0000000e+00   1.8300000e+02
   2.1941143e+00   2.4597213e+00   2.5482088e+00   2.6332646e+00   3.0000000e+00   1.8400000e+02
   2.1226865e+00   2.1618843e+00   2.7317105e+00   2.8118828e+00   3.0000000e+00   1.8500000e+02
   2.3535813e+00   2.1395377e+00   2.0140267e+00   2.2154442e+00   3.0000000e+00   1.8600000e+02
   2.1107792e+00   2.5188997e+00   2.6690148e+00   2.6883422e+00   3.0000000e+00   1.8700000e+02
   2.1559635e+00   2.4730328e+00   2.0615643e+00   2.8322908e+00   3.0000000e+00   1.8800000e+02
   2.1499948e+00   2.3550732e+00   2.2966495e+00   2.4637092e+00   3.0000000e+00   1.8900000e+02
   1.6031221e+00   2.1292082e+00   1.9843688e+00   1.8363103e+00   3.0000000e+00   1.9000000e+02
   2.1849534e+00   2.7973500e+00   2.4756275e+00   3.0677224e+00   3.0000000e+00   1.9100000e+02
   2.5084591e+00   2.8454050e+00   2.7547749e+00   2.7509818e+00   3.0000000e+00   1.9200000e+02
   1.8869826e+00   2.0450962e+00   1.7071609e+00   2.0912934e+00   3.0000000e+00   1.9300000e+02
   2.0286107e+00   2.0654122e+00   2.0404277e+00   2.0676569e+00   3.0000000e+00   1.9400000e+02
   2.4139720e+00   2.5167114e+00   2.2442418e+00   2.4223445e+00   3.0000000e+00   1.9500000e+02
   2.4880240e+00   2.5474856e+00   2.5525951e+00   2.8286135e+00   3.0000000e+00   1.9600000e+02
   1.9444879e+00   2.3167829e+00   1.8697804e+00   2.6633161e+00   3.0000000e+00   1.9700000e+02
   2.3891958e+00   2.7888765e+00   2.8398186e+00   2.9258176e+00   3.0000000e+00   1.9800000e+02
   2.3172041e+00   2.2144651e+00   1.7546739e+00   2.2410716e+00   3.0000000e+00   1.9900000e+02
   2.2226264e+00   2.4171665e+00   2.1745652e+00   2.7501139e+00   3.0000000e+00   2.0000000e+02
   2.7740157e+00   2.3482239e+00   2.4371894e+00   2.6375732e+00   3.0000000e+00   2.0100000e+02
   1.9760987e+00   2.1135516e+00   1.9020266e+00   2.4812383e+00   3.0000000e+00   2.0200000e+02
   2.3960114e+00   2.3222657e+00   2.2970385e+00   2.3461028e+00   3.0000000e+00   2.0300000e+02
   1.9055877e+00   2.5542558e+00   2.6176407e+00   2.3811238e+00   3.0000000e+00   2.0400000e+02
   2.1631785e+00   2.2567065e+00   1.8348513e+00   2.1512289e+00   3.0000000e+00   2.0500000e+02
   2.2924003e+00   2.5832753e+00   1.8853470e+00   2.2902733e+00   3.0000000e+00   2.0600000e+02
   2.8406126e+00   2.4801426e+00   2.9546913e+00   2.7908780e+00   3.0000000e+00   2.0700000e+02
   1.9915289e+00   2.5109018e+00   2.7213179e+00   2.4503683e+00   3.0000000e+00   2.0800000e+02
   2.1437726e+00   2.3770635e+00   2.0940427e+00   2.1395031e+00   3.0000000e+00   2.0900000e+02
   2.3714526e+00   2.4847554e+00   2.5584482e+00   2.1898095e+00   3.0000000e+00   2.1000000e+02
   1.7033423e+00   2.0976284e+00   2.1963075e+00   2.2321175e+00   3.0000000e+00   2.1100000e+02
   2.3532925e+00   2.5658384e+00   2.3451401e+00   2.5330406e+00   3.0000000e+00   2.1200000e+02
   2.2199212e+00   2.0157985e+00   2.0795239e+00   2.1306459e+00   3.0000000e+00   2.1300000e+02
   2.4203506e+00   2.5883003e+00   2.4385206e+00   2.8797291e+00   3.0000000e+00   2.1400000e+02
   1.8493903e+00   2.3018343e+00   1.8346421e+00   2.4377850e+00   3.0000000e+00   2.1500000e+02
   2.3651121e+00   3.0273915e+00   2.7215573e+00   3.3454472e+00   3.0000000e+00   2.1600000e+02
   2.2938689e+00   2.4010051e+00   2.1453577e+00   2.4962299e+00   3.0000000e+00   2.1700000e+02
   2.2000346e+00   2.4937799e+00   2.1751024e+00   2.4361076e+00   3.0000000e+00   2.1800000e+02
   2.3030375e+00   2.3917083e+00   1.8958474e+00   2.4698166e+00   3.0000000e+00   2.1900000e+02
   2.4294854e+00   2.8438986e+00   2.4565706e+00   2.9996634e+00   3.0000000e+00   2.2000000e+02
   1.7538603e+00   2.0562354e+00   2.3570123e+00   1.9670093e+00   3.0000000e+00   2.2100000e+02
   2.5399402e+00   2.3583292e+00   2.5702025e+00   3.1481855e+00   3.0000000e+00   2.2200000e+02
   2.5359560e+00   2.4639692e+00   2.6701845e+00   2.5088313e+00   3.0000000e+00   2.2300000e+02
   2.2193138e+00   2.4517576e+00   2.0369989e+00   2.4135258e+00   3.0000000e+00   2.2400000e+02
   2.5005595e+00   3.0769838e+00   3.0995711e+00   3.2900262e+00   3.0000000e+00   2.2500000e+02
   2.1515151e+00   1.9638555e+00   2.0186433e+00   1.9265208e+00   3.0000000e+00   2.2600000e+02
   2.3656963e+00   2.1990774e+00   1.9072923e+00   2.1638965e+00   3.0000000e+00   2.2700000e+02
   2.1860133e+00   2.6918405e+00   2.6733723e+00   2.3806351e+00   3.0000000e+00   2.2800000e+02
   2.2403858e+00   2.6733752e+00   1.9510639e+00   2.7274054e+00   3.0000000e+00   2.2900000e+02
   2.2906549e+00   2.5761201e+00   1.6362218e+00   2.5477253e+00   3.0000000e+00   2.3000000e+02
   2.0966212e+00   2.1670589e+00   1.8940059e+00   2.0590239e+00   3.0000000e+00   2.3100000e+02
   1.7995010e+00   2.2955858e+00   2.1210806e+00   2.4616916e+00   3.0000000e+00   2.3200000e+02
   2.6980080e+00   3.1675292e+00   2.6126784e+00   2.9129007e+00   3.0000000e+00   2.3300000e+02
   2.1948535e+00   2.5895970e+00   3.0227507e+00   3.4518762e+00   3.0000000e+00   2.3400000e+02
   2.4666681e+00   2.4598869e+00   2.4868222e+00   2.7090393e+00   3.0000000e+00   2.3500000e+02
   1.5964319e+00   2.0434544e+00   1.8201766e+00   2.3138730e+00   3.0000000e+00   2.3600000e+02
   2.2500948e+00   2.4738258e+00   2.2325444e+00   2.3873571e+00   3.0000000e+00   2.3700000e+02
   1.4124624e+00   1.7215524e+00   1.6512411e+00   1.8127902e+00   3.0000000e+00   2.3800000e+02
   1.8657369e+00   2.3294083e+00   1.7604876e+00   2.1411423e+00   3.0000000e+00   2.3900000e+02
   2.8826017e+00   2.6438445e+00   3.1685225e+00   3.3272744e+00   3.0000000e+00   2.4000000e+02
   2.5464520e+00   2.7581307e+00   2.6840157e+00   2.4322466e+00   3.0000000e+00   2.4100000e+02
   2.0553188e+00   2.6087509e+00   2.6736013e+00   2.8777593e+00   3.0000000e+00   2.4200000e+02
   2.4690269e+00   2.9603643e+00   2.3519296e+00   3.1454740e+00   3.0000000e+00   2.4300000e+02
   2.9467399e+00   2.9023926e+00   2.0550117e+00   2.8057116e+00   3.0000000e+00   2.4400000e+02
   1.9039139e+00   2.3365904e+00   2.3922178e+00   2.8137481e+00   3.0000000e+00   2.4500000e+02
   2.3243486e+00   2.1982980e+00   2.8089054e+00   2.4378650e+00   3.0000000e+00   2.4600000e+02
   2.2440262e+00   2.5818792e+00   1.9866822e+00   2.3787764e+00   3.0000000e+00   2.4700000e+02
   2.1414847e+00   2.1497385e+00   2.0650090e+00   2.3660344e+00   3.0000000e+00   2.4800000e+02
   2.1457974e+00   2.1504971e+00   2.0086387e+00   2.0578132e+00   3.0000000e+00   2.4900000e+02
   2.3937458e+00   2.7820353e+00   2.2002426e+00   2.6469745e+00   3.0000000e+00   2.5000000e+02
   2.9669555e+00   2.5768184e+00   2.3657346e+00   2.6862399e+00   3.0000000e+00   2.5100000e+02
   2.5675959e+00   2.5285294e+00   2.1160489e+00   2.8453361e+00   3.0000000e+00   2.5200000e+02
   2.3733759e+00   2.1795397e+00   2.6160168e+00   2.8844199e+00   3.0000000e+00   2.5300000e+02
   1.9186770e+00   2.4459577e+00   2.3443343e+00   2.2036214e+00   3.0000000e+00   2.5400000e+02
   2.1100905e+00   2.3415644e+00   2.3930348e+00   2.5823558e+00   3.0000000e+00   2.5500000e+02
   2.8632549e+00   2.9913741e+00   2.7589497e+00   3.1938133e+00   3.0000000e+00   2.5600000e+02
   2.1743901e+00   2.9109107e+00   2.3007002e+00   2.7950862e+00   3.0000000e+00   2.5700000e+02
   2.0285988e+00   1.9526334e+00   2.0549379e+00   2.3778747e+00   3.0000000e+00   2.5800000e+02
   2.0747053e+00   2.2856145e+00   2.0407413e+00   2.4377663e+00   3.0000000e+00   2.5900000e+02
   2.2488505e+00   2.7733424e+00   2.5534526e+00   2.5846770e+00   3.0000000e+00   2.6000000e+02
   2.4465586e+00   2.7823902e+00   2.0362738e+00   2.5198400e+00   3.0000000e+00   2.6100000e+02
   2.1841846e+00   2.3729709e+00   1.7348788e+00   2.3290564e+00   3.0000000e+00   2.6200000e+02
   2.3544835e+00   2.3472932e+00   2.0286259e+00   2.3320872e+00   3.0000000e+00   2.6300000e+02
   2.5860062e+00   2.9892177e+00   2.0766202e+00   2.8433938e+00   3.0000000e+00   2.6400000e+02
   2.1891421e+00   2.5274320e+00   2.3555082e+00   2.5634775e+00   3.0000000e+00   2.6500000e+02
   2.0893137e+00   2.4273588e+00   2.4681561e+00   2.5505377e+00   3.0000000e+00   2.6600000e+02
   2.0071180e+00   2.5974917e+00   1.9461615e+00   2.8144418e+00   3.0000000e+00   2.6700000e+02
   1.8462208e+00   2.7017422e+00   2.2677313e+00   3.3039211e+00   3.0000000e+00   2.6800000e+02
   2.2414598e+00   2.5543912e+00   2.2251955e+00   2.9384940e+00   3.0000000e+00   2.6900000e+02
   2.2388885e+00   2.6670897e+00   2.5115961e+00   2.8418238e+00   3.0000000e+00   2.7000000e+02
   2.1997446e+00   2.1908188e+00   2.2708504e+00   2.4408426e+00   3.0000000e+00   2.7100000e+02
   2.4512944e+00   2.6677364e+00   2.5577020e+00   2.8812963e+00   3.0000000e+00   2.7200000e+02
   2.0339334e+00   2.2435752e+00   2.0347108e+00   2.0540872e+00   3.0000000e+00   2.7300000e+02
   2.6451489e+00   3.0253372e+00   2.6736916e+00   3.4124787e+00   3.0000000e+00   2.7400000e+02
   2.1139601e+00   2.9393477e+00   2.6108992e+00   2.6630510e+00   3.0000000e+00   2.7500000e+02
   2.1647552e+00   2.8597389e+00   2.1465984e+00   2.6988811e+00   3.0000000e+00   2.7600000e+02
   2.0730482e+00   2.5405655e+00   1.9157830e+00   2.6122888e+00   3.0000000e+00   2.7700000e+02
   1.3244499e+00   2.0921703e+00   1.7222158e+00   2.0514039e+00   3.0000000e+00   2.7800000e+02
   2.1277073e+00   2.2417511e+00   1.9595761e+00   2.7154880e+00   3.0000000e+00   2.7900000e+02
   1.9956650e+00   2.5392474e+00   1.7297111e+00   2.3637222e+00   3.0000000e+00   2.8000000e+02
   2.3906118e+00   2.2640564e+00   2.2943467e+00   2.4119573e+00   3.0000000e+00   2.8100000e+02
   1.9426963e+00   2.3402897e+00   2.5968874e+00   2.2027754e+00   3.0000000e+00   2.8200000e+02
   1.6649411e+00   2.3447626e+00   1.9412367e+00   2.4569722e+00   3.0000000e+00   2.8300000e+02
   1.8943210e+00   2.2662934e+00   2.0520530e+00   2.5629092e+00   3.0000000e+00   2.8400000e+02
   2.1948429e+00   3.0257911e+00   2.0317786e+00   2.4889262e+00   3.0000000e+00   2.8500000e+02
   1.9874129e+00   2.2969119e+00   1.8336013e+00   2.0939094e+00   3.0000000e+00   2.8600000e+02
   2.1944743e+00   3.0460034e+00   2.3247688e+00   2.9923833e+00   3.0000000e+00   2.8700000e+02
   2.0288799e+00   2.7427295e+00   2.1232546e+00   2.2947133e+00   3.0000000e+00   2.8800000e+02
   2.1747164e+00   2.4993952e+00   2.3195240e+00   2.4768896e+00   3.0000000e+00   2.8900000e+02
   1.8009453e+00   2.2832923e+00   2.1753126e+00   2.6593673e+00   3.0000000e+00   2.9000000e+02
   1.5875266e+00   2.6142222e+00   1.8194151e+00   2.3378538e+00   3.0000000e+00   2.9100000e+02
   1.9673562e+00   2.3640549e+00   2.0274749e+00   2.2208968e+00   3.0000000e+00   2.9200000e+02
   2.0157956e+00   2.2724194e+00   2.0901504e+00   2.4670037e+00   3.0000000e+00   2.9300000e+02
   2.0780447e+00   2.4622370e+00   2.3224603e+00   2.4373323e+00   3.0000000e+00   2.9400000e+02
   1.9683065e+00   2.9018782e+00   2.3229137e+00   2.2407253e+00   3.0000000e+00   2.9500000e+02
   2.3007979e+00   2.3135941e+00   2.2391975e+00   2.4427503e+00   3.0000000e+00   2.9600000e+02
   1.9129793e+00   2.6067278e+00   1.7787388e+00   2.2407842e+00   3.0000000e+00   2.9700000e+02
   1.9991585e+00   2.4776960e+00   2.5047560e+00   2.6073493e+00   3.0000000e+00   2.9800000e+02
   2.2530869e+00   2.1006572e+00   2.1723706e+00   2.3570903e+00   3.0000000e+00   2.9900000e+02
   1.7083816e+00   2.4278276e+00   2.1130014e+00   2.6506567e+00   3.0000000e+00   3.0000000e+02
   2.1172496e+00   2.8546628e+00   2.0960728e+00   2.4671187e+00   3.0000000e+00   3.0100000e+02
   1.5357525e+00   1.6431422e+00   1.7136536e+00   2.1091754e+00   3.0000000e+00   3.0200000e+02
   2.6415922e+00   2.4657206e+00   2.9518555e+00   3.0324808e+00   3.0000000e+00   3.0300000e+02
   2.1464816e+00   2.4001327e+00   2.7559537e+00   2.8778719e+00   3.0000000e+00   3.0400000e+02
   2.1293836e+00   2.2433785e+00   2.4603411e+00   2.1881308e+00   3.0000000e+00   3.0500000e+02
   2.3392345e+00   2.5128101e+00   2.2332216e+00   2.8514728e+00   3.0000000e+00   3.0600000e+02
   2.1347635e+00   2.4306029e+00   2.1566843e+00   2.3485019e+00   3.0000000e+00   3.0700000e+02
   1.8610246e+00   2.0927401e+00   1.9388158e+00   2.1669452e+00   3.0000000e+00   3.0800000e+02
   2.1332070e+00   2.4142546e+00   2.0660683e+00   2.1906702e+00   3.0000000e+00   3.0900000e+02
   1.7040362e+00   1.8101686e+00   1.9889309e+00   2.1873590e+00   3.0000000e+00   3.1000000e+02
   2.1058608e+00   2.5679594e+00   2.1050073e+00   2.7656226e+00   3.0000000e+00   3.1100000e+02
   2.6216012e+00   2.7432988e+00   2.7193684e+00   2.8551971e+00   3.0000000e+00   3.1200000e+02
   2.1497126e+00   1.8565602e+00   2.1860215e+00   2.2782674e+00   3.0000000e+00   3.1300000e+02
   1.9785038e+00   2.3964846e+00   2.1959552e+00   2.3007399e+00   3.0000000e+00   3.1400000e+02
   1.8975820e+00   2.2075798e+00   1.8486372e+00   2.3136902e+00   3.0000000e+00   3.1500000e+02
   2.0274074e+00   2.1094374e+00   1.9547915e+00   2.6727644e+00   3.0000000e+00   3.1600000e+02
   2.2336673e+00   2.4288376e+00   2.1425486e+00   2.2421765e+00   3.0000000e+00   3.1700000e+02
   2.7720236e+00   2.9225068e+00   2.6391543e+00   2.5830308e+00   3.0000000e+00   3.1800000e+02
   1.9246022e+00   2.3685191e+00   2.1930262e+00   2.2240802e+00   3.0000000e+00   3.1900000e+02
   2.5614644e+00   2.7575687e+00   2.4403824e+00   2.9154461e+00   3.0000000e+00   3.2000000e+02
   1.9022012e+00   2.1961409e+00   2.0409537e+00   2.0620751e+00   3.0000000e+00   3.2100000e+02
   2.3701768e+00   2.6005868e+00   2.1021353e+00   2.5403274e+00   3.0000000e+00   3.2200000e+02
   2.4449071e+00   2.5245152e+00   2.4592217e+00   2.5841114e+00   3.0000000e+00   3.2300000e+02
   2.1734671e+00   2.5041608e+00   2.2556223e+00   3.1402323e+00   3.0000000e+00   3.2400000e+02
   2.3352664e+00   2.7665281e+00   2.7575652e+00   3.0524683e+00   3.0000000e+00   3.2500000e+02
   2.0302727e+00   3.1343614e+00   2.4207380e+00   2.8276368e+00   3.0000000e+00   3.2600000e+02
   1.8605074e+00   2.0979988e+00   2.0429839e+00   1.9856002e+00   3.0000000e+00   3.2700000e+02
   1.9363995e+00   2.8296290e+00   2.3184678e+00   2.4025220e+00   3.0000000e+00   3.2800000e+02
   2.1214405e+00   2.3458178e+00   2.4927892e+00   2.2961511e+00   3.0000000e+00   3.2900000e+02
   2.3883163e+00   2.0151028e+00   2.6638800e+00   3.1097874e+00   3.0000000e+00   3.3000000e+02
   2.3687388e+00   2.3039007e+00   1.9738313e+00   2.2281914e+00   3.0000000e+00   3.3100000e+02
   2.1209719e+00   2.0486591e+00   2.0049017e+00   2.0409971e+00   3.0000000e+00   3.3200000e+02
   2.5197054e+00   2.6146933e+00   2.3811629e+00   2.6941993e+00   3.0000000e+00   3.3300000e+02
   1.4555362e+00   1.8668991e+00   2.2056412e+00   1.6592410e+00   3.0000000e+00   3.3400000e+02
   1.8040410e+00   2.1125125e+00   2.0725291e+00   2.2211388e+00   3.0000000e+00   3.3500000e+02
   2.5355257e+00   2.3484830e+00   2.1489975e+00   2.4073045e+00   3.0000000e+00   3.3600000e+02
   1.8598496e+00   2.4639814e+00   2.0120115e+00   2.4892874e+00   3.0000000e+00   3.3700000e+02
   1.6989834e+00   1.9424628e+00   2.2785590e+00   2.0161760e+00   3.0000000e+00   3.3800000e+02
   2.0342428e+00   2.6844199e+00   2.5805401e+00   2.6795845e+00   3.0000000e+00   3.3900000e+02
   1.6077922e+00   2.3649326e+00   1.9227793e+00   2.3916249e+00   3.0000000e+00   3.4000000e+02
   2.6230520e+00   2.5146671e+00   2.3677045e+00   2.4733859e+00   3.0000000e+00   3.4100000e+02
   2.4400854e+00   2.3397628e+00   2.1637222e+00   2.2638299e+00   3.0000000e+00   3.4200000e+02
   1.9440273e+00   1.7750564e+00   1.6590758e+00   2.2163735e+00   3.0000000e+00   3.4300000e+02
   2.2441962e+00   2.5395779e+00   2.2700293e+00   2.7946659e+00   3.0000000e+00   3.4400000e+02
   2.3743491e+00   2.6516287e+00   2.2142174e+00   2.2842583e+00   3.0000000e+00   3.4500000e+02
   2.0483905e+00   2.0906142e+00   2.3482543e+00   2.4240839e+00   4.0000000e+00   3.4600000e+02
   2.3215938e+00   2.9690292e+00   2.7042928e+00   3.0410532e+00   4.0000000e+00   3.4700000e+02
   2.6876523e+00   2.4888473e+00   1.9433648e+00   2.8306916e+00   4.0000000e+00   3.4800000e+02
   2.9903817e+00   2.2632047e+00   1.9262890e+00   2.4194451e+00   4.0000000e+00   3.4900000e+02
   1.7824138e+00   2.3448617e+00   1.6657504e+00   1.6794110e+00   4.0000000e+00   3.5000000e+02
   2.1507143e+00   2.3342607e+00   2.0389598e+00   2.5090197e+00   4.0000000e+00   3.5100000e+02
   1.7226607e+00   2.5128055e+00   1.8684108e+00   2.6541458e+00   4.0000000e+00   3.5200000e+02
   2.3586157e+00   2.5755043e+00   2.3462118e+00   3.2725685e+00   4.0000000e+00   3.5300000e+02
   2.0444866e+00   1.9510422e+00   2.0318204e+00   2.1832982e+00   4.0000000e+00   3.5400000e+02
   1.8639680e+00   2.3526149e+00   2.2715306e+00   2.5518226e+00   4.0000000e+00   3.5500000e+02
   2.1038869e+00   2.1475074e+00   2.7036273e+00   2.4556922e+00   4.0000000e+00   3.5600000e+02
   1.7594719e+00   2.2238872e+00   2.1985911e+00   2.5885667e+00   4.0000000e+00   3.5700000e+02
   1.4935917e+00   2.4623087e+00   1.9759750e+00   2.0160537e+00   4.0000000e+00   3.5800000e+02
   1.4442812e+00   2.0463749e+00   1.6906673e+00   2.0405923e+00   4.0000000e+00   3.5900000e+02
   2.2170637e+00   2.2307160e+00   2.4823799e+00   2.3815895e+00   4.0000000e+00   3.6000000e+02
   2.4270510e+00   2.6008119e+00   2.3089106e+00   2.4116013e+00   4.0000000e+00   3.6100000e+02
   2.0164254e+00   2.2282162e+00   2.0177513e+00   2.4514718e+00   4.0000000e+00   3.6200000e+02
   1.7635439e+00   2.1868595e+00   2.3818869e+00   2.4794940e+00   4.0000000e+00   3.6300000e+02
   2.0296473e+00   2.3262505e+00   1.6337373e+00   2.3725858e+00   4.0000000e+00   3.6400000e+02
   1.7635439e+00   2.1868595e+00   2.3818869e+00   2.4794940e+00   4.0000000e+00   3.6500000e+02
   1.9660114e+00   1.9784572e+00   1.7425711e+00   2.2886071e+00   4.0000000e+00   3.6600000e+02
   2.0614910e+00   2.2338702e+00   1.6723459e+00   2.4573430e+00   4.0000000e+00   3.6700000e+02
   1.9363659e+00   2.7622650e+00   2.2386442e+00   2.6254693e+00   4.0000000e+00   3.6800000e+02
   2.2773769e+00   2.3203758e+00   2.1305189e+00   2.0899908e+00   4.0000000e+00   3.6900000e+02
   2.1168236e+00   2.7535573e+00   2.6530170e+00   2.4351848e+00   4.0000000e+00   3.7000000e+02
   2.0046814e+00   2.3917774e+00   2.0573730e+00   2.3906692e+00   4.0000000e+00   3.7100000e+02
   1.7372976e+00   1.7819682e+00   2.1350232e+00   2.2364635e+00   4.0000000e+00   3.7200000e+02
   2.6290769e+00   2.3379760e+00   2.6791356e+00   2.2012840e+00   4.0000000e+00   3.7300000e+02
   2.4184009e+00   2.3324660e+00   2.1162699e+00   2.3669696e+00   4.0000000e+00   3.7400000e+02
   2.1388481e+00   2.2354720e+00   2.3044099e+00   2.6006764e+00   4.0000000e+00   3.7500000e+02
   1.6015903e+00   1.7476239e+00   2.4831463e+00   2.1611485e+00   4.0000000e+00   3.7600000e+02
   1.6869904e+00   2.2011193e+00   2.5763068e+00   2.3065346e+00   4.0000000e+00   3.7700000e+02
   2.1436276e+00   2.2136040e+00   2.3574555e+00   2.1667356e+00   4.0000000e+00   3.7800000e+02
   2.0634148e+00   2.5645834e+00   2.5134340e+00   2.8252367e+00   4.0000000e+00   3.7900000e+02
   2.5315906e+00   2.4546148e+00   2.8184194e+00   2.1161996e+00   4.0000000e+00   3.8000000e+02
   1.9694778e+00   1.5790893e+00   2.3047235e+00   2.4354547e+00   4.0000000e+00   3.8100000e+02
   1.4939283e+00   1.8228946e+00   1.4974960e+00   1.9191886e+00   4.0000000e+00   3.8200000e+02
   2.0195539e+00   2.8644702e+00   2.5361035e+00   2.9564376e+00   4.0000000e+00   3.8300000e+02
   2.2420266e+00   2.2734267e+00   1.9170814e+00   2.2102928e+00   4.0000000e+00   3.8400000e+02
