# Supplementary material for: Parameters of the crossing points between center of pressure and center of mass signals are potential markers of postural control efficiency
Source: PLoS One. 2019 Jul 12;14(7):e0219460. doi: 10.1371/journal.pone.0219460 (PMC6625703; doi:10.1371/journal.pone.0219460)
Supplement: S1 File — The .zip file contains the .m matlab files used for calculating the parameters and .xlsx files with values of the subsequent analyzed parameters for each patient. (ZIP) [file pone.0219460.s001.zip › data/elipsearea_xpm.xlsx]

## Sheet: poleelipsy_xpm
eoHN	echN	EOHBB	ECHBB	Group	Person
32.5281	53.3332	27.0497	56.7368	1	1
48.7173	198.765	131.261	184.824	1	2
80.5312	104.723	169.078	196.228	1	3
113.335	332.759	683.959	1729.68	1	4
32.2953	31.4893	90.2923	154.949	1	5
33.3009	47.1354	77.1367	43.6383	1	6
22.7199	37.0059	29.6835	195.901	1	7
214.267	170.143	131.954	677.213	1	8
54.6421	135.061	280.381	218.727	1	9
159.707	239.358	338.217	416.205	1	10
205.381	132.496	116.38	377.358	1	11
154.168	744.746	911.746	492.797	1	12
192.432	305.807	886.611	413.558	1	13
42.6392	193.075	151.28	288.877	1	14
257.667	1286.82	265.182	261.538	1	15
210.508	23.4612	150.997	17.799	1	16
42.9134	564.602	306.193	405.43	1	17
64.835	61.7523	130.12	58.1822	1	18
51.8243	23.0471	10.1827	25.3362	1	19
20.2677	22.4784	22.9791	173.276	1	20
138.545	115.064	68.0124	106.669	1	21
175.611	233.396	630.586	204.563	1	22
56.5252	78.6137	40.6185	60.7035	1	23
73.2481	266.912	989.412	105.466	1	24
268.873	434.995	913.861	274.542	1	25
47.0337	104.148	256.646	178.76	1	26
34.8596	19.7094	39.505	35.0409	1	27
22.7546	17.2546	26.1978	53.8248	1	28
60.6958	92.7003	118.441	69.7677	1	29
67.832	44.262	69.593	53.9796	1	30
49.9322	170.766	127.705	143.06	1	31
62.6576	262.484	217.901	276.326	1	32
189.882	52.1823	83.5481	117.578	1	33
145.903	442.021	370.744	550.049	1	34
105.696	211.741	230.58	218.829	1	35
72.9613	31.0964	61.014	35.8694	1	36
398.151	277.078	163.031	213.547	1	37
61.3288	261.272	89.5851	151.44	1	38
53.7801	189.107	253.08	116.406	1	39
33.1841	22.1877	47.6901	35.7188	1	40
71.0842	27.6537	236.528	28.3419	1	41
143.734	69.0163	54.8028	62.6169	1	42
12.7889	28.6052	77.3779	266.464	1	43
36.1243	44.2567	86.2089	49.2065	1	44
111.476	53.9185	98.6324	143.126	1	45
21.1197	68.9007	78.4546	69.0784	1	46
93.1964	147.764	163.62	279.085	1	47
27.5158	206.926	232.814	348.856	1	48
47.558	189.318	99.4772	198.015	1	49
115.815	238.391	158.804	254.323	1	50
57.659	57.1737	48.2328	103.942	1	51
243.333	114.178	50.1619	98.1184	1	52
220.604	389.758	359.132	610.427	1	53
167.793	1357.27	1545.73	1518.76	1	54
14.527	46.2202	39.9632	91.964	2	55
13.3707	37.5735	13.816	26.5114	2	56
153.265	567.176	66.6614	360.428	2	57
12.0204	106.488	28.7201	73.5527	2	58
55.3949	78.7903	283.854	518.184	2	59
32.2	46.745	66.7473	73.0781	2	60
50.517	361.206	93.4205	206.159	2	61
42.1136	99.3578	21.5287	33.7959	2	62
73.3439	41.8912	109.35	148.906	2	63
111.469	82.7622	37.401	72.2289	2	64
27.7661	101.709	246.994	188.074	2	65
37.8776	58.2036	37.8604	409.909	2	66
27.0727	83.3151	64.5122	88.3162	2	67
83.9346	151.773	46.0587	234.707	2	68
25.1207	126.95	105.885	96.6095	2	69
32.0923	155.56	51.9561	648.211	2	70
32.6658	104.858	77.2409	134.231	2	71
36.3863	87.2363	21.3231	439.854	2	72
39.4464	17.2955	60.6421	47.1489	2	73
199.383	341.954	138.297	337.763	2	74
13.466	34.9068	25.9043	68.1255	2	75
123.777	972.891	307.181	963.734	2	76
121.128	3305.33	60.577	2367.38	2	77
32.5129	280.206	65.8725	87.772	2	78
123.296	161.681	42.1223	144.164	2	79
22.5477	31.5466	11.5174	52.2164	2	80
58.1918	171.213	21.4564	120.968	2	81
22.6505	69.5364	24.0262	89.5128	2	82
11.2446	67.5065	9.78538	21.4156	2	83
75.1287	1066.58	172.556	851.087	2	84
24.8727	39.7946	29.3288	68.6742	2	85
57.366	315.403	92.3805	78.1534	2	86
51.9001	82.1701	61.3294	131.786	2	87
28.5872	93.2313	127.426	97.1793	2	88
27.1176	48.4029	55.2067	12.7445	2	89
89.5731	31.2946	222.857	118.022	2	90
15.8079	54.4722	27.6905	90.6303	2	91
42.9486	191.543	64.7888	163.825	2	92
28.6309	49.8319	45.4665	53.0358	2	93
113.236	70.0765	40.6275	145.281	2	94
26.4549	39.0182	90.7944	261.506	2	95
10.7027	28.5437	61.0958	84.6835	2	96
11.5476	107.44	54.4483	63.8962	2	97
24.1656	57.0293	39.3385	330.573	2	98
29.4385	37.9295	73.2376	36.8494	2	99
35.3625	94.1197	45.5558	95.8535	2	100
74.1916	219	21.7661	65.9147	2	101
48.9816	498.889	98.5093	149.128	2	102
288.671	433.256	729.921	940.555	2	103
14.7713	34.2503	191.62	63.5217	2	104
22.0309	54.116	156.001	80.3362	2	105
6.71321	34.5945	14.4502	14.6527	2	106
39.1737	82.7095	141.914	322.063	2	107
6.71638	21.3052	44.4651	87.7999	2	108
240.811	2313.63	454.236	1777.57	2	109
20.0951	45.7172	36.7583	43.1116	2	110
47.5423	194.662	106.984	690.981	2	111
34.7394	54.6466	16.644	45.5424	2	112
67.997	106.702	44.204	75.3588	2	113
30.7996	133.456	234.181	218.277	2	114
27.3198	571.615	29.0082	84.4656	2	115
75.3297	178.465	97.3581	413.56	2	116
18.9097	134.311	28.8995	1331.27	2	117
20.8576	100.198	30.4004	105.82	2	118
85.2141	77.8815	34.8555	65.2089	2	119
133.311	112.586	60.3799	91.1782	2	120
50.109	40.7999	65.0575	176.302	2	121
163.662	20.8614	83.723	17.5449	2	122
84.7745	151.445	39.0576	202.103	2	123
127.328	424.151	69.3937	605.149	2	124
67.755	167.053	102.525	53.7592	2	125
56.2628	85.1402	28.4496	97.2854	2	126
42.0084	23.0691	118.068	44.835	2	127
29.882	66.8764	54.8224	83.4316	2	128
35.3673	189.829	65.3467	76.9416	2	129
671.563	4642.41	1586.59	2732.14	2	130
157.609	61.8198	32.2452	129.487	2	131
44.3666	98.4909	56.9177	61.6648	2	132
101.038	48.5141	39.1341	78.8444	2	133
135.662	196.082	247.673	282.061	2	134
55.526	87.5996	65.4184	117.69	2	135
73.2448	89.8845	32.184	103.785	2	136
34.2138	47.0674	21.8023	49.6897	2	137
44.3953	23.8272	6.0596	16.4049	2	138
17.7811	30.9718	29.2859	17.1125	2	139
73.4053	34.1864	40.5067	98.9877	2	140
17.6725	187.069	11.9028	46.7605	2	141
30.5045	10.654	16.2629	25.887	2	142
120.395	124.198	46.0097	361.742	2	143
14.0842	24.2648	25.0784	34.9018	2	144
28.9574	22.0807	25.3853	209.981	2	145
19.7083	89.5124	101.932	156.417	2	146
65.3179	259.248	220.324	390.773	2	147
53.373	23.8508	20.1625	54.2366	2	148
77.7044	70.7706	58.6684	81.1489	2	149
13.8256	26.4536	66.968	165.812	2	150
60.2862	70.9847	30.6646	192.34	2	151
18.2431	83.5502	33.9248	66.3811	2	152
23.634	263.686	114.371	255.176	3	153
10.5229	19.861	80.9373	220.33	3	154
74.9753	60.2513	38.9791	66.9617	3	155
5.1198	11.7635	18.7074	7.90199	3	156
38.7959	100.283	161.723	260.691	3	157
13.5971	29.3282	31.5268	47.9618	3	158
28.6792	30.8436	46.1435	26.5348	3	159
27.5281	278.969	152.514	361.83	3	160
15.3615	43.5219	10.6415	36.107	3	161
8.67768	17.7871	53.9212	30.059	3	162
18.3913	63.438	23.9954	76.3057	3	163
167.327	248.618	457.54	479.585	3	164
23.1751	33.2805	22.4887	27.8444	3	165
28.8332	41.2206	29.9981	62.617	3	166
30.7924	51.1927	21.2955	133.575	3	167
70.151	160.69	136.376	174.521	3	168
10.519	48.7383	10.9028	104.28	3	169
31.8646	111.046	67.0453	189.787	3	170
58.8414	492.636	185.745	187.574	3	171
38.4009	58.3669	23.9319	147.796	3	172
28.0745	46.3402	50.2135	61.4985	3	173
12.9479	35.3827	22.9663	30.0546	3	174
44.9342	69.5865	62.5881	165.135	3	175
81.5054	297.709	75.511	432.018	3	176
10.8679	21.7861	4.04128	20.2095	3	177
16.126	36.3513	17.9387	136.559	3	178
30.7726	40.6544	28.9686	150.42	3	179
45.6815	112.865	42.3233	44.5498	3	180
20.3465	43.3486	16.007	35.915	3	181
25.5963	134.508	66.1474	82.164	3	182
16.7845	104.263	10.0556	136.976	3	183
34.8501	74.1363	54.4423	99.4298	3	184
15.7372	35.1874	74.1816	201.596	3	185
43.1457	29.3177	72.2956	18.8881	3	186
100.032	83.66	117.812	137.553	3	187
18.2374	57.0143	32.1511	157.814	3	188
32.0285	38.065	42.1236	80	3	189
7.96374	15.4424	17.4699	23.6107	3	190
23.4682	83.4665	74.4899	139.913	3	191
82.5839	39.0079	20.2425	128.986	3	192
15.7338	15.4455	12.032	34.2038	3	193
21.1059	26.7198	15.9348	30.6047	3	194
26.1941	89.8169	28.7102	46.3257	3	195
58.8972	63.7933	39.187	147.143	3	196
24.449	33.4747	10.1298	121.483	3	197
25.1432	176.126	147.721	373.624	3	198
46.7585	26.4583	55.1169	70.5671	3	199
28.8945	61.9829	23.4035	131.498	3	200
177.907	51.9537	35.7022	264.365	3	201
18.6834	28.8037	22.1991	161.065	3	202
10.0953	41.747	32.4952	42.4421	3	203
18.52	150.265	257.792	47.8975	3	204
13.0555	40.3632	15.8818	22.7248	3	205
45.2996	76.5029	15.9664	71.9753	3	206
73.9548	68.0025	278.534	257.986	3	207
45.6667	203.355	129.849	79.5458	3	208
26.7716	47.1829	19.2839	80.7054	3	209
106.922	56.8149	89.5445	51.4538	3	210
18.9574	19.3853	17.1952	35.8511	3	211
23.6384	92.1427	20.1408	163.257	3	212
31.1026	40.2513	12.2237	18.5145	3	213
47.4646	188.154	44.1596	297.421	3	214
9.9879	23.0406	37.1735	28.0785	3	215
62.7551	317.256	65.2997	518.505	3	216
90.2573	88.6488	71.0438	64.3202	3	217
11.8173	50.5561	10.0251	134.414	3	218
18.3912	55.9951	5.834	49.0718	3	219
49.3251	176.828	89.6823	227.411	3	220
15.6012	26.5383	84.6844	25.0663	3	221
25.3054	72.0623	54.414	196.724	3	222
60.1565	98.4338	140.024	142.356	3	223
41.0813	83.7045	15.7608	74.121	3	224
52.0235	227.054	343.31	343.854	3	225
9.04587	8.31246	7.06193	11.243	3	226
12.6416	37.93	14.3517	11.9917	3	227
36.1242	67.8997	75.5306	45.5571	3	228
17.7238	53.7441	18.1953	125.94	3	229
84.9429	122.937	13.6103	91.5034	3	230
25.2515	57.7679	28.9513	25.1792	3	231
6.28235	41.9923	24.404	69.6268	3	232
81.9138	137.103	133.892	269.595	3	233
28.4108	67.6553	1124.48	1495.72	3	234
100.767	97.4349	172.643	123.894	3	235
16.1154	22.7996	18.1171	41.8986	3	236
63.785	61.8596	20.3758	91.2374	3	237
4.72872	18.2993	6.94584	12.7072	3	238
10.2434	61.9314	24.1967	25.0265	3	239
43.4134	201.763	182.25	247.366	3	240
32.3262	135.168	47.8943	35.2369	3	241
11.8689	108.211	98.9218	185.011	3	242
88.4242	185.699	44.8126	307.764	3	243
91.5981	57.2505	77.3872	50.664	3	244
16.525	26.668	59.2408	69.0381	3	245
27.2569	19.0955	109.04	47.6559	3	246
27.5398	126.082	46.1133	31.2546	3	247
21.8275	35.0562	17.057	34.5133	3	248
25.06	30.8805	9.32469	34.8565	3	249
18.8408	66.1806	34.088	137.977	3	250
70.6239	77.7072	33.4915	72.1907	3	251
46.6037	144.539	32.1387	107.852	3	252
49.3573	26.1476	109.63	132.77	3	253
18.9999	67.3925	10.8577	33.3941	3	254
20.8741	27.2225	49.9329	82.9283	3	255
198.406	176.687	52.4322	343.067	3	256
24.452	206.721	30.4604	208.785	3	257
28.3843	26.0364	21.3994	28.5298	3	258
11.9238	19.6807	9.69957	73.5413	3	259
22.7422	202.014	46.0683	121.759	3	260
48.3043	172.786	17.3177	108.761	3	261
24.3257	75.5631	27.6506	71.3708	3	262
34.7323	39.2647	21.8908	94.1553	3	263
56.7628	342.721	44.1488	175.554	3	264
15.3435	88.1784	78.806	119.521	3	265
24.7245	39.5166	18.6762	103.032	3	266
23.5704	103.909	25.3036	181.303	3	267
27.2386	65.0572	59.2811	500.251	3	268
18.5649	108.568	35.6424	117.127	3	269
22.0085	73.3235	58.0691	173.578	3	270
20.0602	42.1031	27.5081	144.474	3	271
72.6806	237.945	95.8429	311.082	3	272
12.5614	14.8046	10.3008	34.8632	3	273
269.05	332.948	67.4928	194.414	3	274
38.9523	141.146	91.0172	269.331	3	275
38.7429	134.537	38.8601	97.5097	3	276
27.5451	60.2263	19.3866	119.684	3	277
4.15125	39.9464	8.78054	16.2038	3	278
14.1019	28.8099	43.5013	184.186	3	279
10.5551	40.7873	41.868	32.0286	3	280
39.39	78.8331	40.2846	72.1954	3	281
16.8455	60.4432	152.577	38.642	3	282
14	91.0954	11.6727	69.1643	3	283
21.4172	32.4229	37.0034	61.5515	3	284
40.3346	515.632	20.6424	58.5884	3	285
7.47937	94.2487	14.271	39.9825	3	286
53.1771	341.991	158.442	188.551	3	287
16.7243	25.3739	15.3331	35.2089	3	288
25.3264	44.069	41.4124	47.5011	3	289
13.6003	39.0339	22.0275	109.111	3	290
7.55093	26.9988	13.1936	31.2143	3	291
9.32057	46.3782	17.8177	44.9984	3	292
24.8129	66.7939	21.5439	89.9476	3	293
28.4116	48.2408	24.2603	59.9266	3	294
17.1002	127.903	113.902	24.9773	3	295
22.069	58.1779	55.8113	65.3856	3	296
15.0028	88.8799	11.7194	48.0615	3	297
22.1349	75.2564	79.8101	56.388	3	298
28.395	27.074	29.5229	43.6652	3	299
13.1907	25.0534	20.1174	115.901	3	300
23.2611	156.531	51.1063	73.0865	3	301
13.6799	12.4898	19.4593	21.2023	3	302
103.351	156.798	106.902	406.172	3	303
42.9762	66.2465	106.952	114.244	3	304
18.7158	90.784	51.3962	66.1458	3	305
32.2496	120.158	27.0778	248.901	3	306
17.4827	129.372	17.4822	45.1411	3	307
31.7078	37.1572	18.4481	22.5714	3	308
31.8092	54.8633	17.0704	68.5779	3	309
5.5534	4.31287	58.3849	17.8651	3	310
16.3527	89.7025	29.0317	204.422	3	311
62.4517	71.2243	57.6934	173.434	3	312
52.8004	13.7909	36.1294	37.3235	3	313
25.6069	55.9885	16.9824	41.3335	3	314
9.73051	21.0003	14.9781	245.789	3	315
21.8098	54.341	22.6897	81.9233	3	316
17.9727	56.4857	9.86726	71.1619	3	317
56.5517	106.023	78.4949	42.9145	3	318
11.3883	58.3528	41.382	52.4493	3	319
47.118	117.544	91.9761	186.996	3	320
34.4424	34.8832	81.2778	111.72	3	321
22.0662	48.981	33.9317	68.0555	3	322
30.0981	108.991	81.8663	124.442	3	323
34.2941	100.749	44.1688	177.407	3	324
23.5461	63.3579	240.862	200.761	3	325
18.8795	299.812	55.5334	245.231	3	326
13.3695	23.4714	14.0206	22.484	3	327
32.1187	99.4404	30.3178	47.236	3	328
23.9827	67.0517	109.088	32.7691	3	329
77.8694	7.00284	211.064	164.597	3	330
42.9306	43.2419	8.74856	53.7286	3	331
22.8327	42.1647	38.1416	33.2044	3	332
89.9351	136.785	54.356	205.045	3	333
5.97769	60.315	43.9752	8.69334	3	334
6.97915	33.5962	46.2677	38.266	3	335
95.6052	55.7782	35.8317	63.4948	3	336
18.7862	37.3419	23.9172	51.2033	3	337
7.36712	17.0072	86.4542	43.1404	3	338
37.2024	58.2563	61.4438	33.3242	3	339
5.70049	27.0704	7.04765	50.4994	3	340
30.9585	31.3911	42.1199	68.9372	3	341
21.0108	48.7332	21.9191	187.169	3	342
18.9143	13.8495	20.8437	24.9153	3	343
41.7948	72.4018	81.3009	102.065	3	344
55.0895	175.112	31.0837	78.2542	3	345
9.69137	11.9149	49.9269	47.257	4	346
43.5671	89.3764	208.048	258.529	4	347
89.8281	61.4882	43.7683	261.914	4	348
72.0177	66.5316	19.0246	40.6192	4	349
17.1718	107.646	16.458	19.6965	4	350
36.4534	13.5358	26.9077	67.3975	4	351
24.4557	83.1902	11.6442	45.4168	4	352
65.9163	50.9038	68.2301	228.987	4	353
18.6959	10.1586	23.3465	36.3823	4	354
16.4977	60.8834	69.5019	109.531	4	355
39.0941	18.9188	122.984	32.6107	4	356
30.744	27.279	66.9093	225.729	4	357
10.7891	43.683	60.9758	16.2643	4	358
9.83338	14.1648	9.97758	20.7034	4	359
63.5206	24.2882	104.102	87.6445	4	360
83.3825	57.6824	38.0003	35.9454	4	361
16.7724	62.7676	8.60397	93.2998	4	362
22.5585	22.8718	74.2919	41.0806	4	363
27.0508	32.7878	16.724	127.081	4	364
22.5585	22.8718	74.2919	41.0806	4	365
15.3217	24.3428	13.3707	84.2499	4	366
17.4146	24.1772	24.768	58.832	4	367
14.1824	131.726	68.9028	210.578	4	368
45.7525	26.0987	85.0938	29.3199	4	369
42.141	154.647	175.418	143.28	4	370
13.6953	50.1393	18.2188	36.8209	4	371
11.1452	20.8264	21.5153	46.6945	4	372
225.743	71.9531	37.754	58.5657	4	373
46.6979	34.2831	19.4436	32.9005	4	374
21.0945	35.2777	41.5344	43.1994	4	375
10.6547	16.7136	84.4713	41.2399	4	376
18.8014	15.0851	126.87	41.0043	4	377
20.7786	19.3843	47.4804	37.5094	4	378
98.2161	66.8235	42.296	49.8007	4	379
94.2389	69.8576	39.5685	47.7107	4	380
4.85267	4.56372	45.4638	35.2929	4	381
3.40318	22.6709	7.55756	21.3478	4	382
18.0984	89.8358	58.7682	111.616	4	383
23.8502	57.0834	40.8974	36.9267	4	384
