# Supplementary material for: Parameters of the crossing points between center of pressure and center of mass signals are potential markers of postural control efficiency
Source: PLoS One. 2019 Jul 12;14(7):e0219460. doi: 10.1371/journal.pone.0219460 (PMC6625703; doi:10.1371/journal.pone.0219460)
Supplement: S1 File — The .zip file contains the .m matlab files used for calculating the parameters and .xlsx files with values of the subsequent analyzed parameters for each patient. (ZIP) [file pone.0219460.s001.zip › data/elipsearea_xpm_log.txt]

	eoHN		echN		EOHBB		ECHBB		GROUP		Person
   1.5122588e+00   1.7269974e+00   1.4321632e+00   1.7538650e+00   1.0000000e+00   1.0000000e+00
   1.6876836e+00   2.2983400e+00   2.1181350e+00   2.2667592e+00   1.0000000e+00   2.0000000e+00
   1.9059642e+00   2.0200401e+00   2.2280874e+00   2.2927615e+00   1.0000000e+00   3.0000000e+00
   2.0543622e+00   2.5221303e+00   2.8350299e+00   3.2379669e+00   1.0000000e+00   4.0000000e+00
   1.5091395e+00   1.4981630e+00   1.9556508e+00   2.1901902e+00   1.0000000e+00   5.0000000e+00
   1.5224559e+00   1.6733472e+00   1.8872612e+00   1.6398683e+00   1.0000000e+00   6.0000000e+00
   1.3564055e+00   1.5682711e+00   1.4725157e+00   2.2920362e+00   1.0000000e+00   7.0000000e+00
   2.3309563e+00   2.2308142e+00   2.1204240e+00   2.8307256e+00   1.0000000e+00   8.0000000e+00
   1.7375273e+00   2.1305293e+00   2.4477482e+00   2.3399033e+00   1.0000000e+00   9.0000000e+00
   2.2033253e+00   2.3790473e+00   2.5291951e+00   2.6193068e+00   1.0000000e+00   1.0000000e+01
   2.3125594e+00   2.1222039e+00   2.0658771e+00   2.5767540e+00   1.0000000e+00   1.1000000e+01
   2.1879938e+00   2.8720082e+00   2.9598739e+00   2.6926676e+00   1.0000000e+00   1.2000000e+01
   2.2842777e+00   2.4854475e+00   2.9477329e+00   2.6165369e+00   1.0000000e+00   1.3000000e+01
   1.6298089e+00   2.2857257e+00   2.1797805e+00   2.4607135e+00   1.0000000e+00   1.4000000e+01
   2.4110594e+00   3.1095162e+00   2.4235444e+00   2.4175350e+00   1.0000000e+00   1.5000000e+01
   2.3232684e+00   1.3703505e+00   2.1789691e+00   1.2503952e+00   1.0000000e+00   1.6000000e+01
   1.6325931e+00   2.7517428e+00   2.4859946e+00   2.6079154e+00   1.0000000e+00   1.7000000e+01
   1.8118092e+00   1.7906534e+00   2.1143442e+00   1.7647903e+00   1.0000000e+00   1.8000000e+01
   1.7145335e+00   1.3626155e+00   1.0078648e+00   1.4037421e+00   1.0000000e+00   1.9000000e+01
   1.3068034e+00   1.3517663e+00   1.3613331e+00   2.2387393e+00   1.0000000e+00   2.0000000e+01
   2.1415911e+00   2.0609407e+00   1.8325881e+00   2.0280397e+00   1.0000000e+00   2.1000000e+01
   2.2445525e+00   2.3680936e+00   2.7997441e+00   2.3108266e+00   1.0000000e+00   2.2000000e+01
   1.7522418e+00   1.8954981e+00   1.6087238e+00   1.7832137e+00   1.0000000e+00   2.3000000e+01
   1.8647965e+00   2.4263676e+00   2.9953774e+00   2.0231122e+00   1.0000000e+00   2.4000000e+01
   2.4295472e+00   2.6384843e+00   2.9608802e+00   2.4386095e+00   1.0000000e+00   2.5000000e+01
   1.6724087e+00   2.0176526e+00   2.4093344e+00   2.2522711e+00   1.0000000e+00   2.6000000e+01
   1.5423224e+00   1.2946742e+00   1.5966517e+00   1.5445751e+00   1.0000000e+00   2.7000000e+01
   1.3570686e+00   1.2369053e+00   1.4182646e+00   1.7309828e+00   1.0000000e+00   2.8000000e+01
   1.7831586e+00   1.9670813e+00   2.0735018e+00   1.8436543e+00   1.0000000e+00   2.9000000e+01
   1.8314343e+00   1.6460306e+00   1.8425656e+00   1.7322297e+00   1.0000000e+00   3.0000000e+01
   1.6983807e+00   2.2324021e+00   2.1062086e+00   2.1555187e+00   1.0000000e+00   3.1000000e+01
   1.7969736e+00   2.4191028e+00   2.3382594e+00   2.4414222e+00   1.0000000e+00   3.2000000e+01
   2.2784847e+00   1.7175229e+00   1.9219363e+00   2.0703248e+00   1.0000000e+00   3.3000000e+01
   2.1640649e+00   2.6454430e+00   2.5690746e+00   2.7404012e+00   1.0000000e+00   3.4000000e+01
   2.0240576e+00   2.3258041e+00   2.3628218e+00   2.3401039e+00   1.0000000e+00   3.5000000e+01
   1.8630924e+00   1.4927106e+00   1.7854294e+00   1.5547243e+00   1.0000000e+00   3.6000000e+01
   2.6000474e+00   2.4426023e+00   2.2122706e+00   2.3294937e+00   1.0000000e+00   3.7000000e+01
   1.7876644e+00   2.4170924e+00   1.9522358e+00   2.1802393e+00   1.0000000e+00   3.8000000e+01
   1.7306214e+00   2.2767068e+00   2.4032577e+00   2.0659744e+00   1.0000000e+00   3.9000000e+01
   1.5209295e+00   1.3461114e+00   1.6784284e+00   1.5528967e+00   1.0000000e+00   4.0000000e+01
   1.8517731e+00   1.4417533e+00   2.3738819e+00   1.4524293e+00   1.0000000e+00   4.1000000e+01
   2.1575587e+00   1.8389516e+00   1.7388024e+00   1.7966918e+00   1.0000000e+00   4.2000000e+01
   1.1068318e+00   1.4564449e+00   1.8886171e+00   2.4256390e+00   1.0000000e+00   4.3000000e+01
   1.5577997e+00   1.6459787e+00   1.9355521e+00   1.6920227e+00   1.0000000e+00   4.4000000e+01
   2.0471811e+00   1.7317377e+00   1.9940194e+00   2.1557184e+00   1.0000000e+00   4.5000000e+01
   1.3246882e+00   1.8382233e+00   1.8946186e+00   1.8393421e+00   1.0000000e+00   4.6000000e+01
   1.9693990e+00   2.1695675e+00   2.2138377e+00   2.4457361e+00   1.0000000e+00   4.7000000e+01
   1.4395823e+00   2.3158146e+00   2.3670099e+00   2.5426465e+00   1.0000000e+00   4.8000000e+01
   1.6772235e+00   2.2771919e+00   1.9977238e+00   2.2966987e+00   1.0000000e+00   4.9000000e+01
   2.0637655e+00   2.3772904e+00   2.2008612e+00   2.4053852e+00   1.0000000e+00   5.0000000e+01
   1.7608668e+00   1.7571960e+00   1.6833422e+00   2.0167899e+00   1.0000000e+00   5.1000000e+01
   2.3862010e+00   2.0575811e+00   1.7003740e+00   1.9917505e+00   1.0000000e+00   5.2000000e+01
   2.3436126e+00   2.5907950e+00   2.5552540e+00   2.7856340e+00   1.0000000e+00   5.3000000e+01
   2.2247751e+00   3.1326671e+00   3.1891335e+00   3.1814881e+00   1.0000000e+00   5.4000000e+01
   1.1621751e+00   1.6648320e+00   1.6016602e+00   1.9636176e+00   2.0000000e+00   5.5000000e+01
   1.1261532e+00   1.5748811e+00   1.1403829e+00   1.4234330e+00   2.0000000e+00   5.6000000e+01
   2.1854431e+00   2.7537179e+00   1.8238746e+00   2.5568181e+00   2.0000000e+00   5.7000000e+01
   1.0799179e+00   2.0273008e+00   1.4581860e+00   1.8665987e+00   2.0000000e+00   5.8000000e+01
   1.7434701e+00   1.8964725e+00   2.4530956e+00   2.7144841e+00   2.0000000e+00   5.9000000e+01
   1.5078556e+00   1.6697353e+00   1.8244337e+00   1.8637870e+00   2.0000000e+00   6.0000000e+01
   1.7034371e+00   2.5577550e+00   1.9704423e+00   2.3142013e+00   2.0000000e+00   6.1000000e+01
   1.6244222e+00   1.9972018e+00   1.3330184e+00   1.5288646e+00   2.0000000e+00   6.2000000e+01
   1.8653638e+00   1.6221223e+00   2.0388180e+00   2.1729115e+00   2.0000000e+00   6.3000000e+01
   2.0471555e+00   1.9178321e+00   1.5728833e+00   1.8587113e+00   2.0000000e+00   6.4000000e+01
   1.4435152e+00   2.0073614e+00   2.3926857e+00   2.2743276e+00   2.0000000e+00   6.5000000e+01
   1.5783822e+00   1.7649495e+00   1.5781852e+00   2.6126872e+00   2.0000000e+00   6.6000000e+01
   1.4325309e+00   1.9207236e+00   1.8096419e+00   1.9460404e+00   2.0000000e+00   6.7000000e+01
   1.9239411e+00   2.1811955e+00   1.6633120e+00   2.3705260e+00   2.0000000e+00   6.8000000e+01
   1.4000321e+00   2.1036321e+00   2.0248358e+00   1.9850198e+00   2.0000000e+00   6.9000000e+01
   1.5064002e+00   2.1918973e+00   1.7156365e+00   2.8117166e+00   2.0000000e+00   7.0000000e+01
   1.5140927e+00   2.0206015e+00   1.8878474e+00   2.1278535e+00   2.0000000e+00   7.1000000e+01
   1.5609377e+00   1.9406970e+00   1.3288502e+00   2.6433088e+00   2.0000000e+00   7.2000000e+01
   1.5960069e+00   1.2379329e+00   1.7827745e+00   1.6734720e+00   2.0000000e+00   7.3000000e+01
   2.2996891e+00   2.5339677e+00   2.1408117e+00   2.5286118e+00   2.0000000e+00   7.4000000e+01
   1.1292375e+00   1.5429096e+00   1.4133724e+00   1.8333099e+00   2.0000000e+00   7.5000000e+01
   2.0926394e+00   2.9880642e+00   2.4873941e+00   2.9839574e+00   2.0000000e+00   7.6000000e+01
   2.0832461e+00   3.5192153e+00   1.7823076e+00   3.3742675e+00   2.0000000e+00   7.7000000e+01
   1.5120551e+00   2.4474771e+00   1.8187045e+00   1.9433562e+00   2.0000000e+00   7.8000000e+01
   2.0909495e+00   2.2086592e+00   1.6245123e+00   2.1588564e+00   2.0000000e+00   7.9000000e+01
   1.3531027e+00   1.4989525e+00   1.0613540e+00   1.7178071e+00   2.0000000e+00   8.0000000e+01
   1.7648619e+00   2.2335371e+00   1.3315568e+00   2.0826693e+00   2.0000000e+00   8.1000000e+01
   1.3550778e+00   1.8422120e+00   1.3806847e+00   1.9518850e+00   2.0000000e+00   8.2000000e+01
   1.0509441e+00   1.8293457e+00   9.9057766e-01   1.3307296e+00   2.0000000e+00   8.3000000e+01
   1.8758061e+00   3.0279946e+00   2.2369308e+00   2.9299739e+00   2.0000000e+00   8.4000000e+01
   1.3957226e+00   1.5998247e+00   1.4672947e+00   1.8367936e+00   2.0000000e+00   8.5000000e+01
   1.7586549e+00   2.4988662e+00   1.9655805e+00   1.8929477e+00   2.0000000e+00   8.6000000e+01
   1.7151686e+00   1.9147136e+00   1.7876689e+00   2.1198679e+00   2.0000000e+00   8.7000000e+01
   1.4561723e+00   1.9695617e+00   2.1052582e+00   1.9875739e+00   2.0000000e+00   8.8000000e+01
   1.4332520e+00   1.6848717e+00   1.7419916e+00   1.1053244e+00   2.0000000e+00   8.9000000e+01
   1.9521778e+00   1.4954692e+00   2.3480265e+00   2.0719645e+00   2.0000000e+00   9.0000000e+01
   1.1988730e+00   1.7361748e+00   1.4423308e+00   1.9572736e+00   2.0000000e+00   9.1000000e+01
   1.6329491e+00   2.2822655e+00   1.8115002e+00   2.2143789e+00   2.0000000e+00   9.2000000e+01
   1.4568357e+00   1.6975077e+00   1.6576918e+00   1.7245691e+00   2.0000000e+00   9.3000000e+01
   2.0539827e+00   1.8455725e+00   1.6088196e+00   2.1622078e+00   2.0000000e+00   9.4000000e+01
   1.4225067e+00   1.5912671e+00   1.9580589e+00   2.4174823e+00   2.0000000e+00   9.5000000e+01
   1.0294944e+00   1.4555107e+00   1.7860114e+00   1.9277990e+00   2.0000000e+00   9.6000000e+01
   1.0624924e+00   2.0311671e+00   1.7359842e+00   1.8054748e+00   2.0000000e+00   9.7000000e+01
   1.3831976e+00   1.7560977e+00   1.5948179e+00   2.5192678e+00   2.0000000e+00   9.8000000e+01
   1.4689161e+00   1.5789770e+00   1.8647344e+00   1.5664304e+00   2.0000000e+00   9.9000000e+01
   1.5485429e+00   1.9736806e+00   1.6585438e+00   1.9816079e+00   2.0000000e+00   1.0000000e+02
   1.8703547e+00   2.3404448e+00   1.3377797e+00   1.8189821e+00   2.0000000e+00   1.0100000e+02
   1.6900327e+00   2.6980039e+00   1.9934774e+00   2.1735597e+00   2.0000000e+00   1.0200000e+02
   2.4604036e+00   2.6367443e+00   2.8632759e+00   2.9733844e+00   2.0000000e+00   1.0300000e+02
   1.1694177e+00   1.5346642e+00   2.2824418e+00   1.8029219e+00   2.0000000e+00   1.0400000e+02
   1.3430314e+00   1.7333255e+00   2.1931261e+00   1.9049115e+00   2.0000000e+00   1.0500000e+02
   8.2693012e-01   1.5390076e+00   1.1598734e+00   1.1659184e+00   2.0000000e+00   1.0600000e+02
   1.5929948e+00   1.9175556e+00   2.1520243e+00   2.5079402e+00   2.0000000e+00   1.0700000e+02
   8.2713500e-01   1.3284848e+00   1.6480197e+00   1.9434938e+00   2.0000000e+00   1.0800000e+02
   2.3816755e+00   3.3642942e+00   2.6572817e+00   3.2498273e+00   2.0000000e+00   1.0900000e+02
   1.3030903e+00   1.6600794e+00   1.5653556e+00   1.6345939e+00   2.0000000e+00   1.1000000e+02
   1.6770801e+00   2.2892814e+00   2.0293181e+00   2.8394662e+00   2.0000000e+00   1.1100000e+02
   1.5408223e+00   1.7375630e+00   1.2212581e+00   1.6584164e+00   2.0000000e+00   1.1200000e+02
   1.8324899e+00   2.0281711e+00   1.6454616e+00   1.8771341e+00   2.0000000e+00   1.1300000e+02
   1.4885452e+00   2.1253395e+00   2.3695522e+00   2.3390077e+00   2.0000000e+00   1.1400000e+02
   1.4364775e+00   2.7571040e+00   1.4625203e+00   1.9266801e+00   2.0000000e+00   1.1500000e+02
   1.8769662e+00   2.2515525e+00   1.9883722e+00   2.6165389e+00   2.0000000e+00   1.1600000e+02
   1.2766855e+00   2.1281112e+00   1.4608903e+00   3.1242669e+00   2.0000000e+00   1.1700000e+02
   1.3192642e+00   2.0008585e+00   1.4828798e+00   2.0245684e+00   2.0000000e+00   1.1800000e+02
   1.9305115e+00   1.8914344e+00   1.5422717e+00   1.8143069e+00   2.0000000e+00   1.1900000e+02
   2.1248657e+00   2.0514840e+00   1.7808925e+00   1.9598912e+00   2.0000000e+00   1.2000000e+02
   1.6999156e+00   1.6106596e+00   1.8132976e+00   2.2462565e+00   2.0000000e+00   1.2100000e+02
   2.2139481e+00   1.3193425e+00   1.9228447e+00   1.2441508e+00   2.0000000e+00   1.2200000e+02
   1.9282654e+00   2.1802541e+00   1.5917051e+00   2.3055719e+00   2.0000000e+00   1.2300000e+02
   2.1049247e+00   2.6275201e+00   1.8413200e+00   2.7818620e+00   2.0000000e+00   1.2400000e+02
   1.8309414e+00   2.2228535e+00   2.0108313e+00   1.7304526e+00   2.0000000e+00   1.2500000e+02
   1.7502210e+00   1.9301345e+00   1.4540767e+00   1.9880476e+00   2.0000000e+00   1.2600000e+02
   1.6233363e+00   1.3630303e+00   2.0721320e+00   1.6516169e+00   2.0000000e+00   1.2700000e+02
   1.4754101e+00   1.8252730e+00   1.7389580e+00   1.9213307e+00   2.0000000e+00   1.2800000e+02
   1.5486019e+00   2.2783618e+00   1.8152239e+00   1.8861613e+00   2.0000000e+00   1.2900000e+02
   2.8270869e+00   3.6667439e+00   3.2004638e+00   3.4365032e+00   2.0000000e+00   1.3000000e+02
   2.1975814e+00   1.7911274e+00   1.5084656e+00   2.1122257e+00   2.0000000e+00   1.3100000e+02
   1.6470563e+00   1.9933962e+00   1.7552472e+00   1.7900375e+00   2.0000000e+00   1.3200000e+02
   2.0044833e+00   1.6858679e+00   1.5925556e+00   1.8967707e+00   2.0000000e+00   1.3300000e+02
   2.1324580e+00   2.2924373e+00   2.3938784e+00   2.4503431e+00   2.0000000e+00   1.3400000e+02
   1.7444962e+00   1.9425023e+00   1.8156997e+00   2.0707400e+00   2.0000000e+00   1.3500000e+02
   1.8647765e+00   1.9536846e+00   1.5076396e+00   2.0161363e+00   2.0000000e+00   1.3600000e+02
   1.5342017e+00   1.6727199e+00   1.3385016e+00   1.6962665e+00   2.0000000e+00   1.3700000e+02
   1.6473372e+00   1.3770724e+00   7.8244403e-01   1.2149740e+00   2.0000000e+00   1.3800000e+02
   1.2499575e+00   1.4909669e+00   1.4666589e+00   1.2333128e+00   2.0000000e+00   1.3900000e+02
   1.8657275e+00   1.5338531e+00   1.6075265e+00   1.9955811e+00   2.0000000e+00   1.4000000e+02
   1.2472976e+00   2.2720016e+00   1.0756499e+00   1.6698787e+00   2.0000000e+00   1.4100000e+02
   1.4843635e+00   1.0275129e+00   1.2111980e+00   1.4130818e+00   2.0000000e+00   1.4200000e+02
   2.0806080e+00   2.0941144e+00   1.6628493e+00   2.5583992e+00   2.0000000e+00   1.4300000e+02
   1.1487326e+00   1.3849771e+00   1.3993004e+00   1.5428478e+00   2.0000000e+00   1.4400000e+02
   1.4617597e+00   1.3440129e+00   1.4045820e+00   2.3221801e+00   2.0000000e+00   1.4500000e+02
   1.2946495e+00   1.9518834e+00   2.0083124e+00   2.1942826e+00   2.0000000e+00   1.4600000e+02
   1.8150321e+00   2.4137150e+00   2.3430627e+00   2.5919242e+00   2.0000000e+00   1.4700000e+02
   1.7273217e+00   1.3775022e+00   1.3045442e+00   1.7342924e+00   2.0000000e+00   1.4800000e+02
   1.8904454e+00   1.8498531e+00   1.7684042e+00   1.9092826e+00   2.0000000e+00   1.4900000e+02
   1.1406839e+00   1.4224845e+00   1.8258671e+00   2.2196148e+00   2.0000000e+00   1.5000000e+02
   1.7802178e+00   1.8511645e+00   1.4866371e+00   2.2840694e+00   2.0000000e+00   1.5100000e+02
   1.2610984e+00   1.9219476e+00   1.5305168e+00   1.8220441e+00   2.0000000e+00   1.5200000e+02
   1.3735377e+00   2.4210879e+00   2.0583146e+00   2.4068406e+00   3.0000000e+00   1.5300000e+02
   1.0221375e+00   1.2980019e+00   1.9081489e+00   2.3430743e+00   3.0000000e+00   1.5400000e+02
   1.8749181e+00   1.7799667e+00   1.5908322e+00   1.8258264e+00   3.0000000e+00   1.5500000e+02
   7.0925274e-01   1.0705368e+00   1.2720127e+00   8.9773621e-01   3.0000000e+00   1.5600000e+02
   1.5887853e+00   2.0012265e+00   2.2087720e+00   2.4161254e+00   3.0000000e+00   1.5700000e+02
   1.1334460e+00   1.4672850e+00   1.4986799e+00   1.6808951e+00   3.0000000e+00   1.5800000e+02
   1.4575671e+00   1.4891654e+00   1.6641103e+00   1.4238164e+00   3.0000000e+00   1.5900000e+02
   1.4397762e+00   2.4455556e+00   2.1833094e+00   2.5585050e+00   3.0000000e+00   1.6000000e+02
   1.1864325e+00   1.6387083e+00   1.0270037e+00   1.5575915e+00   3.0000000e+00   1.6100000e+02
   9.3840365e-01   1.2501059e+00   1.7317595e+00   1.4779739e+00   3.0000000e+00   1.6200000e+02
   1.2646121e+00   1.8023492e+00   1.3801280e+00   1.8825570e+00   3.0000000e+00   1.6300000e+02
   2.2235656e+00   2.3955317e+00   2.6604292e+00   2.6808652e+00   3.0000000e+00   1.6400000e+02
   1.3650224e+00   1.5221905e+00   1.3519638e+00   1.4447380e+00   3.0000000e+00   1.6500000e+02
   1.4598923e+00   1.6151138e+00   1.4770933e+00   1.7966926e+00   3.0000000e+00   1.6600000e+02
   1.4884440e+00   1.7092079e+00   1.3282876e+00   2.1257253e+00   3.0000000e+00   1.6700000e+02
   1.8460340e+00   2.2059877e+00   2.1347391e+00   2.2418479e+00   3.0000000e+00   1.6800000e+02
   1.0219735e+00   1.6878704e+00   1.0375363e+00   2.0181997e+00   3.0000000e+00   1.6900000e+02
   1.5033087e+00   2.0455012e+00   1.8263685e+00   2.2782657e+00   3.0000000e+00   1.7000000e+02
   1.7696830e+00   2.6925259e+00   2.2689178e+00   2.2731719e+00   3.0000000e+00   1.7100000e+02
   1.5843416e+00   1.7661667e+00   1.3789775e+00   2.1696633e+00   3.0000000e+00   1.7200000e+02
   1.4483120e+00   1.6659578e+00   1.7008208e+00   1.7888642e+00   3.0000000e+00   1.7300000e+02
   1.1121988e+00   1.5487908e+00   1.3610909e+00   1.4779107e+00   3.0000000e+00   1.7400000e+02
   1.6525770e+00   1.8425251e+00   1.7964921e+00   2.2178391e+00   3.0000000e+00   1.7500000e+02
   1.9111864e+00   2.4737923e+00   1.8780104e+00   2.6355015e+00   3.0000000e+00   1.7600000e+02
   1.0361446e+00   1.3381797e+00   6.0651900e-01   1.3055566e+00   3.0000000e+00   1.7700000e+02
   1.2075257e+00   1.5605198e+00   1.2537920e+00   2.1353207e+00   3.0000000e+00   1.7800000e+02
   1.4881648e+00   1.6091077e+00   1.4619276e+00   2.1773066e+00   3.0000000e+00   1.7900000e+02
   1.6597406e+00   2.0525577e+00   1.6265799e+00   1.6488456e+00   3.0000000e+00   1.8000000e+02
   1.3084891e+00   1.6369751e+00   1.2043091e+00   1.5552763e+00   3.0000000e+00   1.8100000e+02
   1.4081776e+00   2.1287488e+00   1.8205128e+00   1.9146816e+00   3.0000000e+00   1.8200000e+02
   1.2249080e+00   2.0181305e+00   1.0024087e+00   2.1366449e+00   3.0000000e+00   1.8300000e+02
   1.5422039e+00   1.8700309e+00   1.7359365e+00   1.9975166e+00   3.0000000e+00   1.8400000e+02
   1.1969281e+00   1.5463870e+00   1.8702964e+00   2.3044830e+00   3.0000000e+00   1.8500000e+02
   1.6349371e+00   1.4671292e+00   1.8591118e+00   1.2761889e+00   3.0000000e+00   1.8600000e+02
   2.0001376e+00   1.9225178e+00   2.0711909e+00   2.1384690e+00   3.0000000e+00   1.8700000e+02
   1.2609626e+00   1.7559839e+00   1.5071952e+00   2.1981450e+00   3.0000000e+00   1.8800000e+02
   1.5055368e+00   1.5805264e+00   1.6245253e+00   1.9030899e+00   3.0000000e+00   1.8900000e+02
   9.0111712e-01   1.1887144e+00   1.2422909e+00   1.3731086e+00   3.0000000e+00   1.9000000e+02
   1.3704800e+00   1.9215120e+00   1.8720975e+00   2.1458590e+00   3.0000000e+00   1.9100000e+02
   1.9168952e+00   1.5911520e+00   1.3062640e+00   2.1105424e+00   3.0000000e+00   1.9200000e+02
   1.1968344e+00   1.1888008e+00   1.0803379e+00   1.5340744e+00   3.0000000e+00   1.9300000e+02
   1.3244049e+00   1.4268338e+00   1.2023453e+00   1.4857884e+00   3.0000000e+00   1.9400000e+02
   1.4182034e+00   1.9533582e+00   1.4580358e+00   1.6658221e+00   3.0000000e+00   1.9500000e+02
   1.7700944e+00   1.8047752e+00   1.5931417e+00   2.1677405e+00   3.0000000e+00   1.9600000e+02
   1.3882610e+00   1.5247168e+00   1.0055990e+00   2.0845150e+00   3.0000000e+00   1.9700000e+02
   1.4004205e+00   2.2458229e+00   2.1694431e+00   2.5724351e+00   3.0000000e+00   1.9800000e+02
   1.6698607e+00   1.4225614e+00   1.7412848e+00   1.8486024e+00   3.0000000e+00   1.9900000e+02
   1.4608150e+00   1.7922722e+00   1.3692817e+00   2.1189203e+00   3.0000000e+00   2.0000000e+02
   2.2501933e+00   1.7156168e+00   1.5526944e+00   2.4222033e+00   3.0000000e+00   2.0100000e+02
   1.2714565e+00   1.4594489e+00   1.3463359e+00   2.2070017e+00   3.0000000e+00   2.0200000e+02
   1.0041202e+00   1.6206250e+00   1.5118189e+00   1.6277966e+00   3.0000000e+00   2.0300000e+02
   1.2676419e+00   2.1768573e+00   2.4112692e+00   1.6803131e+00   3.0000000e+00   2.0400000e+02
   1.1157942e+00   1.6059852e+00   1.2009010e+00   1.3565002e+00   3.0000000e+00   2.0500000e+02
   1.6560944e+00   1.8836778e+00   1.2032073e+00   1.8571833e+00   3.0000000e+00   2.0600000e+02
   1.8689666e+00   1.8325250e+00   2.4448783e+00   2.4115954e+00   3.0000000e+00   2.0700000e+02
   1.6595992e+00   2.3082549e+00   2.1134384e+00   1.9006174e+00   3.0000000e+00   2.0800000e+02
   1.4276747e+00   1.6737846e+00   1.2851942e+00   1.9069027e+00   3.0000000e+00   2.0900000e+02
   2.0290659e+00   1.7544622e+00   1.9520391e+00   1.7114170e+00   3.0000000e+00   2.1000000e+02
   1.2777799e+00   1.2874725e+00   1.2354079e+00   1.5545024e+00   3.0000000e+00   2.1100000e+02
   1.3736187e+00   1.9644610e+00   1.3040778e+00   2.2128730e+00   3.0000000e+00   2.1200000e+02
   1.4927968e+00   1.6047803e+00   1.0872019e+00   1.2675116e+00   3.0000000e+00   2.1300000e+02
   1.6763701e+00   2.2745129e+00   1.6450254e+00   2.4733715e+00   3.0000000e+00   2.1400000e+02
   9.9947437e-01   1.3624944e+00   1.5702337e+00   1.4483742e+00   3.0000000e+00   2.1500000e+02
   1.7976490e+00   2.5014092e+00   1.8149110e+00   2.7147528e+00   3.0000000e+00   2.1600000e+02
   1.9554825e+00   1.9476729e+00   1.8515261e+00   1.8083474e+00   3.0000000e+00   2.1700000e+02
   1.0725176e+00   1.7037739e+00   1.0010874e+00   2.1284454e+00   3.0000000e+00   2.1800000e+02
   1.2646104e+00   1.7481503e+00   7.6596637e-01   1.6908317e+00   3.0000000e+00   2.1900000e+02
   1.6930681e+00   2.2475517e+00   1.9527068e+00   2.3568115e+00   3.0000000e+00   2.2000000e+02
   1.1931587e+00   1.4238732e+00   1.9278032e+00   1.3990900e+00   3.0000000e+00   2.2100000e+02
   1.4032129e+00   1.8577082e+00   1.7357107e+00   2.2938574e+00   3.0000000e+00   2.2200000e+02
   1.7792827e+00   1.9931444e+00   2.1462028e+00   2.1533759e+00   3.0000000e+00   2.2300000e+02
   1.6136439e+00   1.9227488e+00   1.1975794e+00   1.8699415e+00   3.0000000e+00   2.2400000e+02
   1.7161993e+00   2.3561295e+00   2.5356860e+00   2.5363739e+00   3.0000000e+00   2.2500000e+02
   9.5645033e-01   9.1972968e-01   8.4892353e-01   1.0508840e+00   3.0000000e+00   2.2600000e+02
   1.1018008e+00   1.5789829e+00   1.1569047e+00   1.0788816e+00   3.0000000e+00   2.2700000e+02
   1.5577987e+00   1.8318676e+00   1.8781231e+00   1.6585563e+00   3.0000000e+00   2.2800000e+02
   1.2485557e+00   1.7303312e+00   1.2599598e+00   2.1001624e+00   3.0000000e+00   2.2900000e+02
   1.9291271e+00   2.0896813e+00   1.1338689e+00   1.9614373e+00   3.0000000e+00   2.3000000e+02
   1.4022867e+00   1.7616865e+00   1.4616674e+00   1.4010418e+00   3.0000000e+00   2.3100000e+02
   7.9812216e-01   1.6231701e+00   1.3874619e+00   1.8427765e+00   3.0000000e+00   2.3200000e+02
   1.9133569e+00   2.1370466e+00   2.1267561e+00   2.4307112e+00   3.0000000e+00   2.3300000e+02
   1.4534841e+00   1.8303021e+00   3.0509537e+00   3.1748489e+00   3.0000000e+00   2.3400000e+02
   2.0033172e+00   1.9887143e+00   2.2371500e+00   2.0930500e+00   3.0000000e+00   2.3500000e+02
   1.2072408e+00   1.3579270e+00   1.2580876e+00   1.6221992e+00   3.0000000e+00   2.3600000e+02
   1.8047185e+00   1.7914069e+00   1.3091147e+00   1.9601727e+00   3.0000000e+00   2.3700000e+02
   6.7474340e-01   1.2624345e+00   8.4172466e-01   1.1040489e+00   3.0000000e+00   2.3800000e+02
   1.0104430e+00   1.7919108e+00   1.3837557e+00   1.3984000e+00   3.0000000e+00   2.3900000e+02
   1.6376236e+00   2.3048423e+00   2.2606680e+00   2.3933394e+00   3.0000000e+00   2.4000000e+02
   1.5095542e+00   2.1308739e+00   1.6802842e+00   1.5469982e+00   3.0000000e+00   2.4100000e+02
   1.0744086e+00   2.0342720e+00   1.9952920e+00   2.2671969e+00   3.0000000e+00   2.4200000e+02
   1.9465712e+00   2.2688091e+00   1.6513998e+00   2.4882178e+00   3.0000000e+00   2.4300000e+02
   1.9618864e+00   1.7577795e+00   1.8886693e+00   1.7046994e+00   3.0000000e+00   2.4400000e+02
   1.2181424e+00   1.4259905e+00   1.7726212e+00   1.8390891e+00   3.0000000e+00   2.4500000e+02
   1.4354769e+00   1.2809310e+00   2.0375878e+00   1.6781168e+00   3.0000000e+00   2.4600000e+02
   1.4399607e+00   2.1006536e+00   1.6638266e+00   1.4949136e+00   3.0000000e+00   2.4700000e+02
   1.3390036e+00   1.5447652e+00   1.2319037e+00   1.5379860e+00   3.0000000e+00   2.4800000e+02
   1.3989804e+00   1.4896838e+00   9.6963456e-01   1.5422836e+00   3.0000000e+00   2.4900000e+02
   1.2750999e+00   1.8207309e+00   1.5326011e+00   2.1398064e+00   3.0000000e+00   2.5000000e+02
   1.8489519e+00   1.8904615e+00   1.5249340e+00   1.8584814e+00   3.0000000e+00   2.5100000e+02
   1.6684202e+00   2.1599848e+00   1.5070287e+00   2.0328301e+00   3.0000000e+00   2.5200000e+02
   1.6933516e+00   1.4174319e+00   2.0399291e+00   2.1230985e+00   3.0000000e+00   2.5300000e+02
   1.2787515e+00   1.8286116e+00   1.0357375e+00   1.5236698e+00   3.0000000e+00   2.5400000e+02
   1.3196084e+00   1.4349275e+00   1.6983870e+00   1.9187028e+00   3.0000000e+00   2.5500000e+02
   2.2975550e+00   2.2472047e+00   1.7195982e+00   2.5353785e+00   3.0000000e+00   2.5600000e+02
   1.3883142e+00   2.3153839e+00   1.4837363e+00   2.3196983e+00   3.0000000e+00   2.5700000e+02
   1.4530785e+00   1.4155817e+00   1.3304011e+00   1.4552983e+00   3.0000000e+00   2.5800000e+02
   1.0764157e+00   1.2940411e+00   9.8675255e-01   1.8665315e+00   3.0000000e+00   2.5900000e+02
   1.3568319e+00   2.3053824e+00   1.6634019e+00   2.0855022e+00   3.0000000e+00   2.6000000e+02
   1.6839857e+00   2.2375078e+00   1.2384897e+00   2.0364721e+00   3.0000000e+00   2.6100000e+02
   1.3860650e+00   1.8783098e+00   1.4417052e+00   1.8535206e+00   3.0000000e+00   2.6200000e+02
   1.5407341e+00   1.5940021e+00   1.3402615e+00   1.9738448e+00   3.0000000e+00   2.6300000e+02
   1.7540636e+00   2.5349401e+00   1.6449185e+00   2.2444099e+00   3.0000000e+00   2.6400000e+02
   1.1859231e+00   1.9453622e+00   1.8965591e+00   2.0774442e+00   3.0000000e+00   2.6500000e+02
   1.3931272e+00   1.5967796e+00   1.2712882e+00   2.0129729e+00   3.0000000e+00   2.6600000e+02
   1.3723662e+00   2.0166537e+00   1.4031819e+00   2.2584055e+00   3.0000000e+00   2.6700000e+02
   1.4351851e+00   1.8132955e+00   1.7729159e+00   2.6991877e+00   3.0000000e+00   2.6800000e+02
   1.2686922e+00   2.0357038e+00   1.5519668e+00   2.0686561e+00   3.0000000e+00   2.6900000e+02
   1.3425908e+00   1.8652431e+00   1.7639452e+00   2.2394949e+00   3.0000000e+00   2.7000000e+02
   1.3023347e+00   1.6243145e+00   1.4394605e+00   2.1597898e+00   3.0000000e+00   2.7100000e+02
   1.8614183e+00   2.3764765e+00   1.9815602e+00   2.4928749e+00   3.0000000e+00   2.7200000e+02
   1.0990380e+00   1.1703979e+00   1.0128700e+00   1.5423672e+00   3.0000000e+00   2.7300000e+02
   2.4298337e+00   2.5223769e+00   1.8292574e+00   2.2887282e+00   3.0000000e+00   2.7400000e+02
   1.5905328e+00   2.1496678e+00   1.9591237e+00   2.4302856e+00   3.0000000e+00   2.7500000e+02
   1.5881916e+00   2.1288413e+00   1.5895036e+00   1.9890479e+00   3.0000000e+00   2.7600000e+02
   1.4400451e+00   1.7797865e+00   1.2875019e+00   2.0780362e+00   3.0000000e+00   2.7700000e+02
   6.1817924e-01   1.6014775e+00   9.4352116e-01   1.2096176e+00   3.0000000e+00   2.7800000e+02
   1.1492784e+00   1.4595414e+00   1.6385023e+00   2.2652557e+00   3.0000000e+00   2.7900000e+02
   1.0234636e+00   1.6105250e+00   1.6218822e+00   1.5055374e+00   3.0000000e+00   2.8000000e+02
   1.5953861e+00   1.8967087e+00   1.6051385e+00   1.8585093e+00   3.0000000e+00   2.8100000e+02
   1.2264841e+00   1.7813477e+00   2.1834898e+00   1.5870595e+00   3.0000000e+00   2.8200000e+02
   1.1461270e+00   1.9594966e+00   1.0671709e+00   1.8398821e+00   3.0000000e+00   2.8300000e+02
   1.3307630e+00   1.5108514e+00   1.5682417e+00   1.7892387e+00   3.0000000e+00   2.8400000e+02
   1.6056777e+00   2.7123401e+00   1.3147604e+00   1.7678118e+00   3.0000000e+00   2.8500000e+02
   8.7386497e-01   1.9742753e+00   1.1544558e+00   1.6018703e+00   3.0000000e+00   2.8600000e+02
   1.7257250e+00   2.5340145e+00   2.1998705e+00   2.2754280e+00   3.0000000e+00   2.8700000e+02
   1.2233486e+00   1.4043868e+00   1.1856299e+00   1.5466525e+00   3.0000000e+00   2.8800000e+02
   1.4035743e+00   1.6441335e+00   1.6171309e+00   1.6767040e+00   3.0000000e+00   2.8900000e+02
   1.1335499e+00   1.5914415e+00   1.3429649e+00   2.0378704e+00   3.0000000e+00   2.9000000e+02
   8.7800060e-01   1.4313445e+00   1.1203633e+00   1.4943542e+00   3.0000000e+00   2.9100000e+02
   9.6944251e-01   1.6663140e+00   1.2508516e+00   1.6531969e+00   3.0000000e+00   2.9200000e+02
   1.3946783e+00   1.8247371e+00   1.3333250e+00   1.9539894e+00   3.0000000e+00   2.9300000e+02
   1.4534956e+00   1.6834148e+00   1.3848970e+00   1.7776195e+00   3.0000000e+00   2.9400000e+02
   1.2330013e+00   2.1068813e+00   2.0565296e+00   1.3975457e+00   3.0000000e+00   2.9500000e+02
   1.3437819e+00   1.7647584e+00   1.7467222e+00   1.8154824e+00   3.0000000e+00   2.9600000e+02
   1.1761715e+00   1.9488033e+00   1.0689043e+00   1.6817970e+00   3.0000000e+00   2.9700000e+02
   1.3450784e+00   1.8765433e+00   1.9020576e+00   1.7511865e+00   3.0000000e+00   2.9800000e+02
   1.4532417e+00   1.4325528e+00   1.4701584e+00   1.6401359e+00   3.0000000e+00   2.9900000e+02
   1.1202685e+00   1.3988663e+00   1.3035714e+00   2.0640885e+00   3.0000000e+00   3.0000000e+02
   1.3666306e+00   2.1945997e+00   1.7084741e+00   1.8638374e+00   3.0000000e+00   3.0100000e+02
   1.1360825e+00   1.0965556e+00   1.2891271e+00   1.3263823e+00   3.0000000e+00   3.0200000e+02
   2.0143146e+00   2.1953399e+00   2.0289862e+00   2.6087103e+00   3.0000000e+00   3.0300000e+02
   1.6332275e+00   1.8211627e+00   2.0291906e+00   2.0578316e+00   3.0000000e+00   3.0400000e+02
   1.2722080e+00   1.9580093e+00   1.7109306e+00   1.8205021e+00   3.0000000e+00   3.0500000e+02
   1.5085237e+00   2.0797529e+00   1.4326141e+00   2.3960263e+00   3.0000000e+00   3.0600000e+02
   1.2426083e+00   2.1118401e+00   1.2425973e+00   1.6545717e+00   3.0000000e+00   3.0700000e+02
   1.5011665e+00   1.5700425e+00   1.2659525e+00   1.3535583e+00   3.0000000e+00   3.0800000e+02
   1.5025530e+00   1.7392823e+00   1.2322427e+00   1.8361841e+00   3.0000000e+00   3.0900000e+02
   7.4455919e-01   6.3476623e-01   1.7663004e+00   1.2520042e+00   3.0000000e+00   3.1000000e+02
   1.2135898e+00   1.9528043e+00   1.4628725e+00   2.3105276e+00   3.0000000e+00   3.1100000e+02
   1.7955444e+00   1.8526284e+00   1.7611264e+00   2.2391332e+00   3.0000000e+00   3.1200000e+02
   1.7226370e+00   1.1395923e+00   1.5578605e+00   1.5719822e+00   3.0000000e+00   3.1300000e+02
   1.4083573e+00   1.7480987e+00   1.2300001e+00   1.6163024e+00   3.0000000e+00   3.1400000e+02
   9.8813565e-01   1.3222253e+00   1.1754566e+00   2.3905628e+00   3.0000000e+00   3.1500000e+02
   1.3386508e+00   1.7351277e+00   1.3558292e+00   1.9134073e+00   3.0000000e+00   3.1600000e+02
   1.2546142e+00   1.7519388e+00   9.9419671e-01   1.8522474e+00   3.0000000e+00   3.1700000e+02
   1.7524456e+00   2.0253993e+00   1.8948414e+00   1.6326042e+00   3.0000000e+00   3.1800000e+02
   1.0564575e+00   1.7660619e+00   1.6168113e+00   1.7197401e+00   3.0000000e+00   3.1900000e+02
   1.6731868e+00   2.0701998e+00   1.9636752e+00   2.2718327e+00   3.0000000e+00   3.2000000e+02
   1.5370931e+00   1.5426168e+00   1.9099718e+00   2.0481306e+00   3.0000000e+00   3.2100000e+02
   1.3437274e+00   1.6900279e+00   1.5306060e+00   1.8328633e+00   3.0000000e+00   3.2200000e+02
   1.4785385e+00   2.0373912e+00   1.9131054e+00   2.0949659e+00   3.0000000e+00   3.2300000e+02
   1.5352199e+00   2.0032415e+00   1.6451155e+00   2.2489707e+00   3.0000000e+00   3.2400000e+02
   1.3719183e+00   1.8018008e+00   2.3817675e+00   2.3026794e+00   3.0000000e+00   3.2500000e+02
   1.2759908e+00   2.4768490e+00   1.7445542e+00   2.3895753e+00   3.0000000e+00   3.2600000e+02
   1.1261151e+00   1.3705391e+00   1.1467653e+00   1.3518743e+00   3.0000000e+00   3.2700000e+02
   1.5067577e+00   1.9975628e+00   1.4816981e+00   1.6742729e+00   3.0000000e+00   3.2800000e+02
   1.3798978e+00   1.8264096e+00   2.0377758e+00   1.5154647e+00   3.0000000e+00   3.2900000e+02
   1.8913667e+00   8.4527430e-01   2.3244147e+00   2.2164218e+00   3.0000000e+00   3.3000000e+02
   1.6327667e+00   1.6359053e+00   9.4193658e-01   1.7302053e+00   3.0000000e+00   3.3100000e+02
   1.3585578e+00   1.6249494e+00   1.5813986e+00   1.5211962e+00   3.0000000e+00   3.3200000e+02
   1.9539292e+00   2.1360387e+00   1.7352475e+00   2.3118497e+00   3.0000000e+00   3.3300000e+02
   7.7653324e-01   1.7804250e+00   1.6432077e+00   9.3918666e-01   3.0000000e+00   3.3400000e+02
   8.4380232e-01   1.5262898e+00   1.6652780e+00   1.5828134e+00   3.0000000e+00   3.3500000e+02
   1.9804814e+00   1.7464641e+00   1.5542675e+00   1.8027383e+00   3.0000000e+00   3.3600000e+02
   1.2738381e+00   1.5721962e+00   1.3787107e+00   1.7092977e+00   3.0000000e+00   3.3700000e+02
   8.6729791e-01   1.2306329e+00   1.9367863e+00   1.6348839e+00   3.0000000e+00   3.3800000e+02
   1.5705713e+00   1.7653430e+00   1.7884783e+00   1.5227604e+00   3.0000000e+00   3.3900000e+02
   7.5591221e-01   1.4324951e+00   8.4804447e-01   1.7032865e+00   3.0000000e+00   3.4000000e+02
   1.4907803e+00   1.4968068e+00   1.6244871e+00   1.8384533e+00   3.0000000e+00   3.4100000e+02
   1.3224429e+00   1.6878250e+00   1.3408233e+00   2.2722332e+00   3.0000000e+00   3.4200000e+02
   1.2767910e+00   1.1414332e+00   1.3189752e+00   1.3964654e+00   3.0000000e+00   3.4300000e+02
   1.6211226e+00   1.8597494e+00   1.9100951e+00   2.0088783e+00   3.0000000e+00   3.4400000e+02
   1.7410691e+00   2.2433157e+00   1.4925329e+00   1.8935075e+00   3.0000000e+00   3.4500000e+02
   9.8638524e-01   1.0760898e+00   1.6983345e+00   1.6744663e+00   4.0000000e+00   3.4600000e+02
   1.6391591e+00   1.9512228e+00   2.3181643e+00   2.4125090e+00   4.0000000e+00   3.4700000e+02
   1.9534122e+00   1.7887919e+00   1.6411599e+00   2.4181584e+00   4.0000000e+00   3.4800000e+02
   1.8574391e+00   1.8230281e+00   1.2793165e+00   1.6087309e+00   4.0000000e+00   3.4900000e+02
   1.2348165e+00   2.0319981e+00   1.2163783e+00   1.2943889e+00   4.0000000e+00   3.5000000e+02
   1.5617380e+00   1.1314851e+00   1.4298764e+00   1.8286435e+00   4.0000000e+00   3.5100000e+02
   1.3883803e+00   1.9200720e+00   1.0661115e+00   1.6572164e+00   4.0000000e+00   3.5200000e+02
   1.8189929e+00   1.7067506e+00   1.8339762e+00   2.3598113e+00   4.0000000e+00   3.5300000e+02
   1.2717453e+00   1.0068359e+00   1.3682216e+00   1.5608896e+00   4.0000000e+00   3.5400000e+02
   1.2174227e+00   1.7844986e+00   1.8419969e+00   2.0395367e+00   4.0000000e+00   3.5500000e+02
   1.5921109e+00   1.2768944e+00   2.0898469e+00   1.5133600e+00   4.0000000e+00   3.5600000e+02
   1.4877599e+00   1.4358283e+00   1.8254863e+00   2.3535871e+00   4.0000000e+00   3.5700000e+02
   1.0329863e+00   1.6403120e+00   1.7851577e+00   1.2112361e+00   4.0000000e+00   3.5800000e+02
   9.9270285e-01   1.1512096e+00   9.9902502e-01   1.3160427e+00   4.0000000e+00   3.5900000e+02
   1.8029145e+00   1.3853952e+00   2.0174583e+00   1.9427244e+00   4.0000000e+00   3.6000000e+02
   1.9210752e+00   1.7610437e+00   1.5797866e+00   1.5556430e+00   4.0000000e+00   3.6100000e+02
   1.2245949e+00   1.7977356e+00   9.3469866e-01   1.9698809e+00   4.0000000e+00   3.6200000e+02
   1.3533096e+00   1.3593007e+00   1.8709413e+00   1.6136369e+00   4.0000000e+00   3.6300000e+02
   1.4321795e+00   1.5157124e+00   1.2233396e+00   2.1040812e+00   4.0000000e+00   3.6400000e+02
   1.3533096e+00   1.3593007e+00   1.8709413e+00   1.6136369e+00   4.0000000e+00   3.6500000e+02
   1.1853064e+00   1.3863709e+00   1.1261530e+00   1.9255693e+00   4.0000000e+00   3.6600000e+02
   1.2409139e+00   1.3834060e+00   1.3938903e+00   1.7696140e+00   4.0000000e+00   3.6700000e+02
   1.1517490e+00   2.1196714e+00   1.8382370e+00   2.3234140e+00   4.0000000e+00   3.6800000e+02
   1.6604144e+00   1.4166190e+00   1.9298979e+00   1.4671630e+00   4.0000000e+00   3.6900000e+02
   1.6247046e+00   2.1893406e+00   2.2440749e+00   2.1561862e+00   4.0000000e+00   3.7000000e+02
   1.1365721e+00   1.7001785e+00   1.2605194e+00   1.5660942e+00   4.0000000e+00   3.7100000e+02
   1.0470862e+00   1.3186139e+00   1.3327477e+00   1.6692659e+00   4.0000000e+00   3.7200000e+02
   2.3536138e+00   1.8570497e+00   1.5769634e+00   1.7676432e+00   4.0000000e+00   3.7300000e+02
   1.6692970e+00   1.5350805e+00   1.2887775e+00   1.5172031e+00   4.0000000e+00   3.7400000e+02
   1.3241697e+00   1.5475007e+00   1.6184078e+00   1.6354774e+00   4.0000000e+00   3.7500000e+02
   1.0275392e+00   1.2230692e+00   1.9267094e+00   1.6153179e+00   4.0000000e+00   3.7600000e+02
   1.2741897e+00   1.1785468e+00   2.1033578e+00   1.6128292e+00   4.0000000e+00   3.7700000e+02
   1.3176163e+00   1.2874499e+00   1.6765144e+00   1.5741403e+00   4.0000000e+00   3.7800000e+02
   1.9921828e+00   1.8249290e+00   1.6262989e+00   1.6972352e+00   4.0000000e+00   3.7900000e+02
   1.9742301e+00   1.8442140e+00   1.5973491e+00   1.6786160e+00   4.0000000e+00   3.8000000e+02
   6.8598088e-01   6.5931858e-01   1.6576661e+00   1.5476868e+00   4.0000000e+00   3.8100000e+02
   5.3188505e-01   1.3554684e+00   8.7838134e-01   1.3293532e+00   4.0000000e+00   3.8200000e+02
   1.2576409e+00   1.9534494e+00   1.7691425e+00   2.0477269e+00   4.0000000e+00   3.8300000e+02
   1.3774926e+00   1.7565095e+00   1.6116956e+00   1.5673410e+00   4.0000000e+00   3.8400000e+02
