# Supplementary material for: Parameters of the crossing points between center of pressure and center of mass signals are potential markers of postural control efficiency
Source: PLoS One. 2019 Jul 12;14(7):e0219460. doi: 10.1371/journal.pone.0219460 (PMC6625703; doi:10.1371/journal.pone.0219460)
Supplement: S1 File — The .zip file contains the .m matlab files used for calculating the parameters and .xlsx files with values of the subsequent analyzed parameters for each patient. (ZIP) [file pone.0219460.s001.zip › data/stdXPlog.xlsx]

## Sheet: stdXPlog
apeohn	lateohn	apechn	latechn	apeohbb	lateohbb	apechbb	latechbb	group	pac
0.695053	0.321586	0.654893	0.565129	0.513421	0.417057	0.567881	0.537446	1	1
0.692405	0.598372	1.20763	0.922283	0.665225	0.866469	0.881465	0.761379	1	2
0.565727	0.702422	0.625609	0.777666	0.608483	0.778818	0.539268	0.714327	1	3
0.890221	0.798538	1.04653	1.00284	1.12736	1.08826	1.07917	1.15996	1	4
0.629479	0.333958	0.760332	0.535024	0.984331	0.919231	0.983243	0.563599	1	5
0.678257	0.525039	0.235951	0.659894	0.486317	0.459202	0.335967	0.623643	1	6
0.73389	0.789584	0.521968	0.54278	0.724496	0.651638	0.70277	0.71722	1	7
0.810026	0.835805	0.679439	0.711354	0.755271	0.764468	0.957058	1.00842	1	8
0.64259	0.593401	0.739365	0.778343	0.886761	0.799713	0.844484	0.729923	1	9
0.607257	0.510284	0.845923	0.736639	0.812495	0.702764	0.789112	0.823683	1	10
0.701511	0.626067	0.878567	0.592951	0.727971	0.485674	0.961009	0.678145	1	11
0.843628	0.668357	0.866058	1.10851	0.849929	0.887396	0.972572	1.07613	1	12
0.763762	0.882109	0.753184	0.786168	0.893525	0.883577	0.911179	0.95802	1	13
0.399044	0.395627	0.619891	0.672083	0.674945	0.588623	0.682851	0.681403	1	14
0.817947	0.992934	1.07768	0.846312	1.15321	0.813448	0.869942	0.809358	1	15
0.571255	0.63297	0.658682	0.455738	0.751822	0.811627	0.400563	0.619122	1	16
0.578653	0.686964	0.867936	0.953611	0.77165	0.945171	0.691852	0.950675	1	17
0.54747	0.672567	0.598556	0.671342	0.820188	0.981819	0.640869	0.658523	1	18
0.657534	0.591007	0.530006	0.429869	0.369572	0.429938	0.441172	0.528471	1	19
0.605701	0.647284	0.61032	0.600667	0.486267	0.434886	0.705275	0.777439	1	20
0.714359	0.563815	0.834523	0.671203	0.663277	0.52552	0.56113	0.705157	1	21
0.638049	0.676361	0.474964	0.630031	0.810025	0.88171	0.614503	0.738442	1	22
0.591045	0.462624	0.637967	0.498283	0.625935	0.355712	0.511637	0.6197	1	23
0.677386	0.671728	0.864995	0.852999	0.829749	1.02438	0.760981	0.673374	1	24
0.727809	0.666822	1.1044	0.971513	1.00882	0.946444	0.81337	0.861906	1	25
0.47759	0.476797	0.40887	0.649746	0.652502	0.783308	0.578703	0.786779	1	26
0.444825	0.672086	0.429366	0.396964	0.533274	0.522053	0.49976	0.500129	1	27
0.533983	0.513263	0.353499	0.280217	0.46041	0.469607	0.589437	0.503636	1	28
0.636161	0.656666	0.479548	0.654223	0.434892	0.65534	0.607225	0.438849	1	29
0.837929	0.854088	0.60911	0.852312	0.713907	0.94272	0.809258	0.900164	1	30
0.522598	0.432222	0.318899	0.707054	0.516439	0.585029	0.531601	0.829039	1	31
0.585755	0.600758	0.832053	0.820827	0.599996	0.737167	0.837502	0.901793	1	32
0.623959	0.720354	0.400023	0.470731	0.661717	0.588543	0.562476	0.635313	1	33
0.937878	0.871563	0.842354	0.956091	0.813251	0.869829	0.852545	0.939673	1	34
0.625432	0.601007	0.756983	0.789715	0.799722	0.72496	0.899158	0.745695	1	35
0.585532	0.558022	0.496188	0.463611	0.609462	0.467605	0.429092	0.458153	1	36
0.929594	1.03219	0.689814	0.82855	1.03618	0.722569	1.02809	0.802376	1	37
0.563736	0.666194	0.685848	0.814404	0.821872	0.722076	0.67897	0.808523	1	38
0.663765	0.529565	0.834156	0.812245	0.686745	0.485385	0.923314	0.752578	1	39
0.290446	0.463988	0.378151	0.483263	0.152447	0.429335	0.338732	0.516086	1	40
0.554091	0.365829	0.429582	0.35773	0.728921	0.521318	0.443317	0.42234	1	41
0.675248	0.861756	0.620894	0.586772	0.501536	0.383393	0.442304	0.533462	1	42
0.374548	0.311654	0.148839	0.588538	0.730146	0.617852	0.591447	0.790208	1	43
0.412423	0.425031	0.503588	0.475785	0.530728	0.570956	0.460213	0.602156	1	44
0.685309	0.507265	0.595988	0.592669	0.776195	0.714144	0.918332	0.634213	1	45
0.223859	0.291524	0.419872	0.549249	0.448626	0.525456	0.51153	0.538532	1	46
0.600115	0.456948	0.755419	0.900619	0.810383	0.84668	0.894139	0.89806	1	47
0.760775	0.564692	0.79906	0.873576	0.660175	0.751838	0.74277	0.957654	1	48
0.548059	0.462709	0.608722	0.929768	0.548217	0.45561	0.771929	0.723842	1	49
0.733829	0.732416	0.783318	0.718308	0.932763	0.737195	1.05413	0.968944	1	50
0.480376	0.589375	0.687964	0.618798	0.605089	0.548909	0.776188	0.670255	1	51
0.604396	0.589552	0.540678	0.730333	0.319192	0.430146	0.686408	0.686104	1	52
0.732186	0.676559	0.859202	0.904232	0.708065	1.01764	0.782694	0.947916	1	53
0.750803	0.837008	1.08673	1.16808	1.07451	1.13176	1.03029	1.15556	1	54
0.168077	0.648721	0.679058	0.606982	0.587672	0.654179	0.486307	0.768577	2	55
0.42056	0.487003	0.41629	0.601399	0.325316	0.417304	0.382534	0.530615	2	56
0.697112	0.640931	0.74816	0.958724	0.495515	0.648189	0.84088	0.947098	2	57
0.516368	0.703443	0.808415	0.837698	0.804472	0.93817	0.778393	0.798383	2	58
0.635717	0.74507	0.638106	0.72488	0.821341	0.898222	0.975111	1.06361	2	59
0.301019	0.769192	0.650189	0.549152	0.2827	0.794549	0.532052	0.842461	2	60
0.427347	0.545525	0.508133	0.737329	0.418793	0.677164	0.636721	0.71571	2	61
0.33829	0.494884	0.395315	0.590047	0.360547	0.227689	0.194426	0.4729	2	62
0.63072	0.732737	0.824189	0.918152	0.506762	0.68664	0.589826	0.743973	2	63
0.615747	0.720423	0.632151	0.509898	0.501896	0.479093	0.59643	0.597424	2	64
0.557926	0.588459	0.662773	0.803633	0.705627	0.880938	0.760997	0.725375	2	65
0.314087	0.726576	0.501402	0.827002	0.56086	0.497769	0.937272	0.961964	2	66
0.535294	0.685591	0.67658	0.986058	0.55437	0.390487	0.681075	0.832197	2	67
0.808495	0.74145	0.711949	0.837952	0.630709	0.594427	0.626619	0.716548	2	68
0.460119	0.382817	0.516988	0.672249	0.619461	0.643918	0.447852	0.761949	2	69
0.684009	0.584453	0.706596	0.864771	0.704873	0.699063	0.872994	0.90323	2	70
0.391306	0.413147	0.612879	0.751031	0.676071	0.644171	0.689378	0.937032	2	71
0.319069	0.482412	0.47971	0.725508	0.374768	0.297157	0.709981	0.891741	2	72
0.313002	0.360865	0.331661	0.516851	0.314068	0.436522	0.28746	0.679511	2	73
0.738452	0.721871	0.805818	0.828427	0.746745	0.571878	0.780795	0.805052	2	74
0.329248	0.418179	0.446419	0.473425	0.156149	0.531807	0.529309	0.517645	2	75
0.705488	0.894127	0.983428	1.02371	0.801024	0.750259	1.02207	1.01978	2	76
0.724818	0.821469	1.32401	1.20846	0.619738	0.552908	1.23433	1.20682	2	77
0.503945	0.434073	0.693446	0.808616	0.68536	0.668768	0.833418	0.758738	2	78
0.668194	0.83228	0.894771	0.71153	0.722831	0.655689	0.826075	0.663843	2	79
0.277328	0.569272	0.359216	0.658496	0.355803	0.667945	0.549697	0.757012	2	80
0.793615	0.732218	0.7436	0.838154	0.571612	0.631054	0.534004	0.748275	2	81
0.386245	0.416763	0.621211	0.741864	0.383968	0.404419	0.693719	0.793467	2	82
0.114978	0.362312	0.164238	0.620967	0.00290177	0.451885	0.131146	0.657461	2	83
0.642886	0.527695	0.88668	0.970236	0.733158	0.7635	0.939682	1.02395	2	84
0.425789	0.265204	0.683887	0.518286	0.564942	0.753002	0.423184	0.871459	2	85
0.574617	0.2905	0.711459	0.724814	0.505322	0.737612	0.563514	0.631553	2	86
0.753047	0.600959	0.6075	0.584289	0.229781	0.402666	0.663753	0.723763	2	87
0.237405	0.502859	0.629267	0.593863	0.489202	0.410993	0.610964	0.612387	2	88
0.579727	0.53014	0.514268	0.978872	0.259825	0.648155	0.251405	0.521353	2	89
0.543062	0.399793	0.560952	0.616977	0.741206	1.03851	0.492743	1.11896	2	90
0.51458	0.556775	0.562012	0.740535	0.528095	0.490987	0.714217	0.79536	2	91
0.534184	0.680563	0.75971	0.820732	0.514675	0.522165	0.728169	0.847835	2	92
0.462905	0.750353	0.447332	0.615069	0.39456	0.533138	0.377603	0.608509	2	93
0.754696	0.544132	0.639231	0.822639	0.692969	0.547906	0.833792	1.07976	2	94
0.387975	0.4472	0.473883	0.554357	0.479563	0.663586	0.554867	0.657618	2	95
0.368831	0.505673	0.705074	0.550889	0.725098	0.529552	0.666043	0.558629	2	96
0.177799	0.470714	0.268702	0.705278	0.224095	0.586842	0.369285	0.585694	2	97
0.562473	0.537859	0.652277	0.601992	0.755845	0.530942	0.788447	0.601396	2	98
0.531229	0.450707	0.495113	0.622576	0.521467	0.506944	0.741133	0.548384	2	99
0.504439	0.598339	0.452545	0.683367	0.424415	0.54135	0.426553	0.692168	2	100
0.659368	0.858558	0.669915	0.640147	0.360004	0.615819	0.593983	0.713616	2	101
0.488054	0.601647	0.962266	0.760774	0.581632	0.701369	0.586773	0.889704	2	102
0.917864	0.69077	1.03969	1.19036	1.00825	1.14383	1.21642	1.12055	2	103
0.447034	0.625229	0.459048	0.54643	0.587324	0.619992	0.564661	0.652833	2	104
0.33602	0.721242	0.459328	0.735465	0.470255	0.545041	0.35221	0.695564	2	105
0.141984	0.372974	0.38336	0.360137	0.160199	0.429199	0.373186	0.400588	2	106
0.415482	0.75521	0.725997	0.854205	0.289949	0.854389	0.862346	0.996102	2	107
0.276108	0.234143	0.369518	0.699908	0.157299	0.601486	0.481038	0.822439	2	108
0.667278	0.750021	0.943657	1.20795	0.792289	0.899996	0.98097	1.22627	2	109
0.309602	0.565741	0.328958	0.575409	0.427504	0.50247	0.480694	0.624395	2	110
0.628464	0.336401	1.02664	0.813537	0.908428	0.718564	1.30088	1.0762	2	111
0.522189	0.320398	0.465278	0.696036	0.275091	0.283701	0.294391	0.452723	2	112
0.455106	0.583143	0.531646	0.878866	0.288342	0.552182	0.408892	0.66072	2	113
0.567285	0.707401	0.762241	0.784946	0.732452	0.822356	0.976249	0.849342	2	114
0.485314	0.448715	0.819571	0.792301	0.437727	0.468249	0.661733	0.613338	2	115
0.880415	0.713495	0.953164	0.970008	1.09685	0.807951	1.20456	1.11397	2	116
0.281927	0.363928	0.710723	0.7272	0.201578	0.671845	0.840783	1.04807	2	117
0.4366	0.31352	0.492071	0.558153	0.475203	0.42266	0.605931	0.613309	2	118
0.466656	0.860063	0.705629	0.633882	0.316421	0.401922	0.725808	0.686133	2	119
0.858031	0.772986	0.668998	0.777204	0.455053	0.764714	0.77033	0.860963	2	120
0.423848	0.646324	0.138081	0.689003	0.412149	0.623652	0.518638	0.786126	2	121
0.50315	0.937315	0.297175	0.627302	0.544257	0.697936	0.239201	0.488061	2	122
0.472893	0.521502	0.444215	0.677643	0.309937	0.423043	0.497029	0.801369	2	123
0.604469	0.740253	0.909775	1.00152	0.649193	0.556848	0.926582	1.02625	2	124
0.240123	0.637333	0.561197	0.698069	0.320057	0.728982	0.263302	0.600073	2	125
0.382219	0.634825	0.516359	0.730838	0.498319	0.633982	0.576383	0.64997	2	126
0.463689	0.288045	0.261215	0.328661	0.691296	0.476973	0.692962	0.412222	2	127
0.508606	0.537137	0.553822	0.555594	0.550785	0.503155	0.703116	0.658752	2	128
0.648321	0.631122	0.678643	0.808817	0.478083	0.537144	0.599243	0.700274	2	129
1.21015	1.08417	1.26413	1.46163	1.21001	1.44083	1.22035	1.5104	2	130
0.373098	0.753457	0.667884	0.596959	0.493364	0.746055	0.503505	0.520659	2	131
0.567256	0.74003	0.52016	0.692829	0.623535	0.663733	0.590239	0.662926	2	132
0.676539	0.563735	0.733252	0.651965	0.709133	0.664379	0.799613	0.643278	2	133
0.709944	0.731155	0.580324	0.810331	0.689438	0.829103	0.59956	0.835963	2	134
0.449348	0.530742	0.599442	0.612676	0.538522	0.514898	0.721723	0.680839	2	135
0.657322	0.689667	0.516978	0.715694	0.68988	0.442803	0.735228	0.683101	2	136
0.524717	0.456324	0.462233	0.578788	0.329034	0.451166	0.413596	0.676191	2	137
0.408082	0.524493	0.160625	0.342793	0.112493	0.225123	0.243307	0.607707	2	138
0.499121	0.378989	0.23526	0.473658	0.348367	0.448215	0.110726	0.352147	2	139
0.508555	0.552029	0.234761	0.477709	0.440733	0.326217	0.349628	0.695253	2	140
0.441882	0.362948	0.341451	0.778209	0.239388	0.548715	0.52843	0.473897	2	141
0.237281	0.547724	0.115967	0.47774	0.220763	0.726088	0.224728	0.562548	2	142
0.853524	0.829485	0.643178	0.787171	0.350071	0.471769	0.651893	0.829381	2	143
0.30796	0.206635	0.292125	0.392688	0.274273	0.28153	0.266945	0.398475	2	144
0.420564	0.605536	0.409828	0.324833	0.620009	0.305836	0.654502	0.573261	2	145
0.624363	0.397429	0.689711	0.805806	0.533635	0.655644	0.421551	0.83412	2	146
0.416996	0.489268	0.612273	0.678851	0.731852	0.666353	0.749689	0.695015	2	147
0.531239	0.529456	0.278094	0.656621	0.309489	0.429446	0.38101	0.516373	2	148
0.460169	0.38761	0.636996	0.716079	0.750197	0.716105	0.795801	0.847006	2	149
0.244696	0.262264	0.248654	0.494376	0.254307	0.438142	0.239303	0.745054	2	150
0.78758	0.466112	0.626715	0.778514	0.5651	0.424943	0.855449	0.830128	2	151
0.361482	0.352307	0.396353	0.712474	0.514657	0.648419	0.628895	0.725407	2	152
0.670842	0.474184	0.704989	0.55095	0.376578	0.745076	0.818558	0.779331	3	153
0.441351	0.442527	0.486967	0.524559	0.569556	0.758832	0.741247	0.721092	3	154
0.537878	0.355323	0.63408	0.470644	0.364414	0.487679	0.733381	0.593455	3	155
-0.0312146	0.205872	0.105689	0.457727	0.0814438	0.391391	0.0996317	0.212393	3	156
0.570573	0.750113	0.961082	0.603223	0.685801	0.835248	0.813338	0.830873	3	157
0.402892	0.650217	0.256988	0.519621	0.264665	0.308454	0.447042	0.645749	3	158
0.608564	0.712289	0.537832	0.581192	0.472654	0.818401	0.627999	0.687275	3	159
0.76524	0.640152	1.05751	1.08115	0.93699	0.966458	1.1722	1.00112	3	160
0.278008	0.565644	0.445714	0.612674	0.172516	0.491594	0.402192	0.340189	3	161
0.100654	0.475825	0.239707	0.378011	0.405414	0.616654	0.280401	0.656077	3	162
0.452934	0.248516	0.522756	0.423374	0.342044	0.560266	0.653211	0.458868	3	163
0.894272	0.735864	1.12315	0.897995	0.89972	1.15373	1.04473	1.00493	3	164
0.276955	0.66688	0.325783	0.67161	0.498306	0.720621	0.632396	0.755684	3	165
0.48722	0.730561	0.659437	0.76816	0.539924	0.373233	0.373133	0.787438	3	166
0.554777	0.497731	0.590638	0.765025	0.306944	0.670245	0.769343	0.757503	3	167
0.649619	0.676759	0.852944	0.984528	0.925214	1.01372	1.00522	1.02333	3	168
0.450508	0.502299	0.537535	0.722206	0.235949	0.401359	0.58654	0.660955	3	169
0.646335	0.518377	0.595247	0.625763	0.580948	0.418151	0.724057	0.908774	3	170
0.484106	0.519983	0.715505	0.80139	0.670223	0.65197	0.582529	0.816873	3	171
0.546013	0.527387	0.608944	0.533865	0.523726	0.422807	0.641166	0.57511	3	172
0.546713	0.692561	0.395302	0.641078	0.33188	0.435595	0.470753	0.619876	3	173
0.29512	0.2003	0.421904	0.416845	0.275327	0.306601	0.46217	0.491118	3	174
0.62696	0.859653	0.507292	0.894858	0.315805	0.775876	0.553724	0.869444	3	175
0.615292	0.489708	0.855355	0.844159	0.717049	0.490206	0.977251	0.846052	3	176
0.573232	0.318754	0.342548	0.419694	0.236983	0.242822	0.35018	0.417206	3	177
0.386985	0.439346	0.370021	0.560584	0.355194	0.289481	0.467728	0.744139	3	178
0.479554	0.542898	0.395727	0.59102	0.334826	0.320954	0.553073	0.752097	3	179
0.484782	0.627287	0.50373	0.744112	0.568586	0.639091	0.414413	0.625442	3	180
0.318003	0.271314	0.398143	0.605984	0.270881	0.309292	0.372355	0.357979	3	181
0.727706	0.84064	0.816104	0.807778	0.616214	1.09753	0.834338	1.08973	3	182
0.461809	0.503406	0.577243	0.602045	0.387253	0.523896	0.642957	0.833847	3	183
0.348902	0.657546	0.552126	0.589714	0.409374	0.788988	0.522114	0.744747	3	184
0.384214	0.490782	0.482729	0.511544	0.62151	0.803327	0.673241	0.902599	3	185
0.38515	0.617814	0.36226	0.50955	0.129779	0.554378	0.458296	0.469498	3	186
0.539104	0.845184	0.495651	0.637507	0.573756	0.748831	0.639744	0.800583	3	187
0.407486	0.486603	0.476048	0.676704	0.48826	0.408564	0.800856	0.723394	3	188
0.515123	0.456022	0.632999	0.344096	0.515568	0.601489	0.533833	0.550127	3	189
0.0784643	0.343246	0.189668	0.581166	0.373394	0.321992	0.318219	0.399081	3	190
0.586236	0.450536	0.821219	0.786974	0.621034	0.650329	0.864438	0.805479	3	191
0.599424	0.753845	0.703658	0.791871	0.58676	0.849722	0.362277	0.910481	3	192
0.233502	0.481814	0.298621	0.530151	0.234687	0.349297	0.374987	0.45329	3	193
0.410276	0.427549	0.38995	0.495214	0.224242	0.472852	0.495572	0.516113	3	194
0.612067	0.570824	0.522116	0.668609	0.373787	0.623591	0.645725	0.537245	3	195
0.46174	0.612566	0.662504	0.727327	0.650455	0.709002	0.722495	0.813276	3	196
0.41757	0.415587	0.329173	0.67698	0.360868	0.290177	0.574742	0.808773	3	197
0.554922	0.704169	0.747237	0.811948	0.702781	0.612823	0.874599	0.792077	3	198
0.341898	0.523282	0.334318	0.601328	0.153752	0.63645	0.320201	0.61212	3	199
0.490482	0.585982	0.580202	0.658363	0.35395	0.483199	0.728566	0.790424	3	200
0.619192	0.789206	0.59583	0.662568	0.423819	0.616086	0.522308	0.783735	3	201
0.294167	0.571668	0.370226	0.501682	0.235188	0.288131	0.42669	0.760673	3	202
0.498373	0.648174	0.608602	0.496776	0.550263	0.537812	0.519186	0.589675	3	203
0.32953	0.324104	0.660302	0.566778	0.570149	0.63663	0.532069	0.641577	3	204
0.514217	0.629154	0.597686	0.440888	0.390751	0.282732	0.520289	0.470235	3	205
0.487974	0.618653	0.644806	0.632693	0.290907	0.389127	0.434589	0.54903	3	206
0.845906	0.75582	0.565334	0.770298	0.613944	0.999762	0.792214	0.841271	3	207
0.425027	0.351907	0.569095	0.631779	0.457864	0.952123	0.588719	0.694238	3	208
0.439855	0.453436	0.668289	0.531806	0.432315	0.51728	0.505575	0.400944	3	209
0.577839	0.442402	0.482581	0.604286	0.452277	0.714809	0.401971	0.549651	3	210
0.216563	0.25258	0.44405	0.468931	0.442363	0.523093	0.430687	0.564676	3	211
0.614325	0.564705	0.732317	0.725702	0.637072	0.460063	0.708601	0.666189	3	212
0.297461	0.648987	0.345007	0.442868	0.435864	0.442291	0.368044	0.580536	3	213
0.69274	0.525303	0.630215	0.595356	0.675798	0.50776	0.762855	0.843781	3	214
0.336369	0.404923	0.299034	0.621011	0.2573	0.777111	0.306171	0.720498	3	215
0.507329	0.776383	0.913007	0.900979	0.746082	0.793824	1.00194	0.928594	3	216
0.403165	0.51856	0.572018	0.699219	0.456203	0.543138	0.508992	0.776137	3	217
0.483652	0.659402	0.458651	0.755959	0.26928	0.613214	0.548951	0.675704	3	218
0.591297	0.325122	0.423221	0.684321	0.292691	0.396135	0.616621	0.710452	3	219
0.623093	0.463174	0.909616	0.701458	0.570277	0.641597	0.837332	0.831669	3	220
0.331395	0.29631	0.47441	0.455386	0.567457	0.579091	0.341951	0.483321	3	221
0.471036	0.797401	0.347017	0.785968	0.313315	0.826647	0.912997	1.0932	3	222
0.426625	0.604515	0.52122	0.705527	0.804019	0.654978	0.559542	0.74142	3	223
0.38507	0.622252	0.620791	0.304035	0.410614	0.488884	0.570325	0.549274	3	224
0.742588	0.63262	1.02223	0.917866	0.966128	0.991794	0.980467	1.17267	3	225
0.124257	0.60202	0.224805	0.495084	0.0459203	0.47138	0.126029	0.523327	3	226
0.272522	0.71328	0.562476	0.505531	0.337703	0.394396	0.55755	0.465272	3	227
0.463467	0.517619	0.594474	0.762983	0.521919	0.893247	0.578655	0.6542	3	228
0.636244	0.113447	0.447268	0.832513	0.279434	0.278985	0.705189	0.779988	3	229
0.350276	0.607066	0.525903	0.723975	0.308917	0.216544	0.510131	0.712519	3	230
0.28065	0.581635	0.339395	0.564904	0.215114	0.381371	0.352742	0.510426	3	231
0.0456492	0.433004	0.385482	0.516305	0.452701	0.54095	0.315488	0.6576	3	232
0.768452	0.750404	0.877386	1.12381	0.747651	0.732278	0.86771	0.890172	3	233
0.27407	0.542964	0.731883	0.747991	0.641274	0.998928	0.928587	1.18618	3	234
0.697214	0.582801	0.598264	0.660486	0.641057	0.564214	0.743349	0.790979	3	235
0.180314	0.212037	0.430135	0.475322	0.262268	0.343302	0.438854	0.685251	3	236
0.45322	0.221657	0.5074	0.750825	0.546389	0.320207	0.58189	0.687607	3	237
0.229363	0.10604	0.188639	0.314732	0.14589	0.228072	0.225179	0.366308	3	238
0.424401	0.289803	0.524999	0.647459	0.644237	0.158764	0.506877	0.477208	3	239
0.788628	0.882843	0.734593	0.754167	1.00114	0.866523	1.23509	0.808009	3	240
0.63817	0.898128	0.613159	0.81564	0.523611	0.753547	0.544923	0.671909	3	241
0.248928	0.531176	0.608748	0.749423	0.649906	0.691484	0.702303	0.865348	3	242
0.809194	1.0065	0.80272	0.912991	0.664846	0.453528	1.04241	0.88062	3	243
0.768752	0.84014	0.9356	0.946157	0.692866	0.612934	0.87712	0.772812	3	244
0.276116	0.666047	0.53555	0.548786	0.479898	0.693677	0.563329	0.952052	3	245
0.798317	0.44888	0.542663	0.520713	0.748025	0.651932	0.756188	0.529224	3	246
0.489062	0.6777	0.674463	0.65087	0.19734	0.673167	0.484722	0.688426	3	247
0.499155	0.51702	0.50688	0.512938	0.457929	0.298475	0.55327	0.61042	3	248
0.468958	0.379301	0.502802	0.477546	0.368286	0.447733	0.509213	0.389934	3	249
0.538299	0.715955	0.74977	0.836958	0.447169	0.528676	0.750066	0.63256	3	250
0.754347	0.913852	0.621246	0.512071	0.510018	0.547931	0.666007	0.824176	3	251
0.644619	0.654217	0.590292	0.691911	0.408311	0.43082	0.876814	0.83719	3	252
0.475901	0.594927	0.368804	0.466213	0.633709	0.361184	0.651673	0.814969	3	253
0.42808	0.334045	0.608509	0.684806	0.519308	0.457902	0.443806	0.546521	3	254
0.549039	0.503519	0.613192	0.653763	0.539426	0.612443	0.648178	0.714052	3	255
0.639873	0.838723	0.759226	0.948578	0.775379	0.860666	0.898913	1.02707	3	256
0.571281	0.558847	0.711246	0.841642	0.541018	0.614469	0.730174	0.817686	3	257
0.319412	0.40119	0.444936	0.408813	0.190959	0.490738	0.440218	0.694358	3	258
0.348149	0.477995	0.623388	0.506093	0.334872	0.538653	0.478813	0.648803	3	259
0.432265	0.638329	0.61185	0.816375	0.489381	0.781636	0.401367	0.836938	3	260
0.46077	0.523938	0.492713	0.83446	0.453701	0.462366	0.532109	0.730635	3	261
0.378142	0.592523	0.5254	0.597461	0.284417	0.328122	0.499827	0.608693	3	262
0.604061	0.566283	0.421294	0.617087	0.216168	0.580879	0.516611	0.629661	3	263
0.67903	0.778179	0.7968	0.840543	0.831136	0.768595	0.883113	0.847141	3	264
0.490226	0.510975	0.635366	0.745616	0.419662	0.614198	0.543177	0.753658	3	265
0.400137	0.432329	0.554748	0.6446	0.401287	0.74995	0.588551	0.695697	3	266
0.372515	0.500492	0.473916	0.766448	0.311064	0.4075	0.684137	0.77618	3	267
0.393487	0.380597	0.712674	0.719496	0.400253	0.431053	0.751045	0.910133	3	268
0.457173	0.552498	0.747027	0.599622	0.44283	0.612821	0.752794	0.994598	3	269
0.598571	0.468326	0.79417	0.720511	0.511278	0.70651	0.714226	0.895008	3	270
0.352016	0.5516	0.541036	0.503613	0.42279	0.563864	0.44094	0.674617	3	271
0.686447	0.515014	0.711071	0.80143	0.534325	0.858604	0.852956	0.879404	3	272
0.309807	0.582858	0.283849	0.568888	0.29593	0.558522	0.285115	0.508674	3	273
0.676516	0.677223	0.818385	0.951199	0.845822	0.851837	1.16357	0.887816	3	274
0.471654	0.506895	0.691273	0.939048	0.537151	0.73463	0.688226	1.01538	3	275
0.505366	0.448486	0.724751	0.834409	0.366564	0.46309	0.708938	0.817049	3	276
0.725953	0.64489	0.609647	0.685164	0.286577	0.388535	0.562669	0.741532	3	277
0.176719	-0.000218398	0.272284	0.381044	0.309613	0.245669	0.237433	0.454004	3	278
0.321535	0.56952	0.478499	0.643712	0.405628	0.356889	0.57414	0.852098	3	279
0.338458	0.464801	0.525714	0.751652	0.155197	0.724089	0.547439	0.599909	3	280
0.638339	0.636117	0.465639	0.616136	0.39028	0.623886	0.421627	0.701959	3	281
0.406445	0.319248	0.534178	0.542708	0.72687	0.332792	0.585848	0.481411	3	282
0.173935	0.284776	0.46067	0.644902	0.141472	0.478907	0.500264	0.591872	3	283
0.326422	0.35497	0.504818	0.571085	0.359372	0.487714	0.597279	0.593186	3	284
0.573148	0.526023	0.538138	0.968214	0.505759	0.439523	0.592359	0.716717	3	285
0.192367	0.52617	0.597485	0.506965	0.290117	0.401264	0.471586	0.50018	3	286
0.416832	0.501039	0.947038	0.844448	0.504798	0.563257	1.00934	0.828099	3	287
0.308592	0.472003	0.473898	0.769104	0.453468	0.50936	0.377131	0.618115	3	288
0.561454	0.48225	0.593114	0.743585	0.682407	0.389493	0.62174	0.567901	3	289
0.26167	0.361691	0.507017	0.52616	0.394096	0.543295	0.568838	0.796622	3	290
0.210439	0.206853	0.564281	0.62211	0.276195	0.382829	0.422715	0.728226	3	291
0.347901	0.500817	0.321457	0.631761	0.335214	0.467171	0.489039	0.722627	3	292
0.322431	0.507883	0.365305	0.676916	0.436525	0.484617	0.352813	0.746891	3	293
0.413152	0.500695	0.549362	0.73294	0.353739	0.657939	0.63132	0.620731	3	294
0.307634	0.477196	0.653899	0.899646	0.421183	0.545136	0.307445	0.563065	3	295
0.502743	0.525328	0.526205	0.669608	0.370925	0.487845	0.547076	0.647729	3	296
0.376367	0.359696	0.663303	0.75929	0.274826	0.403924	0.205834	0.517299	3	297
0.390374	0.45788	0.567534	0.643659	0.683657	0.636674	0.636846	0.762803	3	298
0.435761	0.629461	0.330799	0.584043	0.257455	0.593204	0.401225	0.690514	3	299
0.245889	0.310507	0.516275	0.579288	0.460532	0.439695	0.415444	0.770908	3	300
0.349347	0.460032	0.711398	0.84388	0.370739	0.414836	0.568949	0.631656	3	301
0.20935	0.438182	0.226279	0.321354	0.13899	0.390894	0.425578	0.527019	3	302
0.837366	0.834692	0.81428	0.921009	0.59107	1.0206	1.01719	0.810138	3	303
0.413618	0.525191	0.642692	0.648617	0.488772	0.879087	0.703573	0.903577	3	304
0.366708	0.525493	0.598195	0.388472	0.255061	0.801247	0.501113	0.459434	3	305
0.598663	0.575348	0.59653	0.6689	0.494952	0.62279	0.757139	0.758301	3	306
0.501955	0.516884	0.408623	0.628621	0.486465	0.509435	0.690141	0.486388	3	307
0.341009	0.331891	0.554911	0.305328	0.440386	0.260121	0.500277	0.518237	3	308
0.353436	0.496073	0.55607	0.617642	0.393448	0.505515	0.433648	0.535496	3	309
0.35481	0.205057	0.370581	0.253711	0.501157	0.342355	0.651618	0.313082	3	310
0.389048	0.4551	0.575917	0.754188	0.30165	0.52032	0.778795	0.81121	3	311
0.748616	0.769818	0.754798	0.855833	0.852563	0.565383	0.935869	0.801139	3	312
0.0804416	0.496727	0.217546	0.387755	0.212813	0.655949	0.184705	0.635194	3	313
0.632408	0.39962	0.574895	0.508508	0.527582	0.545025	0.576681	0.607381	3	314
0.26733	0.353016	0.471133	0.599109	0.286415	0.371505	0.717404	0.924678	3	315
0.498216	0.30445	0.284486	0.495878	0.306222	0.341544	0.702252	0.811734	3	316
0.507642	0.52816	0.571416	0.628443	0.465245	0.654389	0.41219	0.609105	3	317
0.796285	0.600447	0.674664	0.916518	0.674859	0.792576	0.692646	0.72243	3	318
0.363741	0.484305	0.224631	0.666074	0.411214	0.555602	0.570246	0.4864	3	319
0.464205	0.771302	0.617622	0.874274	0.514251	0.649411	0.772542	0.750622	3	320
0.351754	0.339122	0.396365	0.577715	0.208329	0.381856	0.264023	0.751357	3	321
0.520481	0.523859	0.588566	0.789615	0.367847	0.569676	0.581073	0.744983	3	322
0.632554	0.336902	0.62785	0.711861	0.603987	0.437228	0.745741	0.662656	3	323
0.486247	0.50112	0.578456	0.681703	0.36613	0.518249	0.668261	1.03301	3	324
0.569336	0.62965	0.778958	0.810366	0.450352	0.783541	0.971877	0.965775	3	325
0.425512	0.330032	0.719071	0.824115	0.516116	0.674921	0.673213	0.750364	3	326
0.26589	0.291155	0.321625	0.502643	0.247712	0.595056	0.374801	0.458829	3	327
0.338953	0.428731	0.597683	0.884987	0.3901	0.625512	0.535704	0.694669	3	328
0.325952	0.596208	0.571154	0.647962	0.558673	0.667184	0.399847	0.704668	3	329
0.516328	0.594781	0.185772	0.512815	0.727888	0.784123	0.788449	1.08495	3	330
0.329899	0.747531	0.485196	0.571383	0.163184	0.487898	0.360061	0.575656	3	331
0.234964	0.456726	0.432078	0.433479	0.387406	0.396983	0.208833	0.446405	3	332
0.660619	0.620334	0.717663	0.672608	0.583419	0.492935	0.685607	0.759215	3	333
0.0510763	0.582566	0.277194	0.511385	0.321401	0.623628	0.246073	0.21158	3	334
-0.000524883	0.442825	0.428645	0.540409	0.468249	0.433453	0.500155	0.544796	3	335
0.566737	0.781138	0.529914	0.574894	0.410267	0.522336	0.631563	0.539925	3	336
0.157327	0.421525	0.444018	0.721412	0.204527	0.534446	0.286462	0.793924	3	337
0.286331	0.271599	0.415539	0.352553	0.346066	0.692761	0.24588	0.558611	3	338
0.391232	0.493548	0.450578	0.748604	0.510926	0.755263	0.448059	0.767609	3	339
0.254408	0.185641	0.213088	0.649682	0.141216	0.574259	0.168297	0.636515	3	340
0.762926	0.615486	0.599696	0.753186	0.645884	0.390306	0.612612	0.654746	3	341
0.387872	0.734295	0.263547	0.645531	0.279824	0.609778	0.429933	0.762752	3	342
0.310325	0.472389	0.162247	0.363706	0.243129	0.258456	0.341517	0.625104	3	343
0.445504	0.613772	0.647566	0.738867	0.431873	0.853954	0.742788	0.864823	3	344
0.506877	0.650906	0.656825	0.678683	0.483344	0.470073	0.474091	0.415966	3	345
0.458765	0.516589	0.557845	0.401261	0.57303	0.638277	0.46453	0.729633	4	346
0.541602	0.563407	0.842998	0.738696	0.720914	0.677651	0.68286	0.885845	4	347
0.589215	0.747776	0.552266	0.689691	0.390424	0.419994	0.633223	0.846328	4	348
0.590612	0.617029	0.519585	0.657852	0.420335	0.371314	0.618225	0.537778	4	349
0.360568	0.305083	0.192733	0.503694	0.131463	0.239384	0.0561712	0.331205	4	350
0.429287	0.490666	0.208088	0.631853	0.374675	0.353851	0.332394	0.760675	4	351
0.465056	0.247316	0.433602	0.526912	0.315055	0.343786	0.611336	0.550312	4	352
0.428298	0.525656	0.539701	0.708776	0.658645	0.560788	0.838328	1.16453	4	353
0.590089	0.173633	0.224145	0.478012	0.277303	0.492662	0.283672	0.548782	4	354
0.381385	0.325098	0.651281	0.537133	0.577102	0.500489	0.645553	0.493993	4	355
0.174158	0.576782	0.405249	0.4956	0.651539	0.792392	0.641485	0.540736	4	356
0.400677	0.386924	0.321256	0.582108	0.4843	0.502302	0.637623	0.726243	4	357
0.0230162	0.165307	0.648961	0.525483	0.208385	0.370223	0.258301	0.475329	4	358
0.189888	0.152081	0.187977	0.498688	0.205468	0.400348	0.352517	0.41732	4	359
0.485014	0.333807	0.357155	0.601735	0.446636	0.666803	0.500902	0.5839	4	360
0.615825	0.459328	0.632867	0.659561	0.438763	0.666731	0.371502	0.65229	4	361
0.428597	0.475399	0.536491	0.55178	0.269535	0.432525	0.577242	0.641708	4	362
0.368723	0.355614	0.568544	0.586355	0.521013	0.585366	0.512312	0.710507	4	363
0.477887	0.315396	0.415452	0.617632	0.141774	0.484394	0.439115	0.607788	4	364
0.368723	0.355614	0.568544	0.586355	0.521013	0.585366	0.512312	0.710507	4	365
0.215036	0.328688	0.0811237	0.417563	0.0288553	0.366154	0.428879	0.503668	4	366
0.462954	0.379774	0.399443	0.526482	0.188301	0.658287	0.39287	0.699686	4	367
0.429623	0.388534	0.760692	0.787069	0.482004	0.519149	0.577898	0.83162	4	368
0.509132	0.466478	0.578474	0.674308	0.411035	0.535019	0.471583	0.54222	4	369
0.474313	0.402969	0.817903	0.744355	0.671956	0.759128	0.559278	0.60445	4	370
0.430325	0.280205	0.470741	0.631126	0.365689	0.8577	0.515342	0.642312	4	371
0.213134	0.254608	0.181721	0.396162	0.501027	0.414833	0.44473	0.584368	4	372
0.658579	0.788178	0.481531	0.589663	0.797218	0.642475	0.520114	0.536723	4	373
0.758976	0.420458	0.611574	0.536	0.428744	0.501663	0.486192	0.657809	4	374
0.458521	0.596015	0.34162	0.571907	0.452842	0.506994	0.515558	0.701021	4	375
0.262163	0.235541	0.328894	0.176485	0.420313	0.590868	0.501708	0.42488	4	376
0.203724	0.646497	0.454026	0.577674	0.598026	0.854761	0.524741	0.626089	4	377
0.402376	0.445435	0.495809	0.553577	0.475023	0.634683	0.552539	0.456903	4	378
0.465366	0.698316	0.604509	0.597405	0.630032	0.725081	0.750102	0.824091	4	379
0.574311	0.78584	0.612795	0.644604	0.45414	0.863715	0.712503	0.613553	4	380
0.211222	0.493172	0.0673225	0.317322	0.344804	0.528545	0.443751	0.637336	4	381
0.0117682	0.167307	0.280932	0.366042	0.0181783	0.265032	0.362767	0.48476	4	382
0.506891	0.273543	0.955468	0.746773	0.69701	0.719705	0.787033	0.930457	4	383
0.459998	0.580038	0.584445	0.547147	0.371507	0.39825	0.573425	0.467425	4	384
