# Supplementary material for: Parameters of the crossing points between center of pressure and center of mass signals are potential markers of postural control efficiency
Source: PLoS One. 2019 Jul 12;14(7):e0219460. doi: 10.1371/journal.pone.0219460 (PMC6625703; doi:10.1371/journal.pone.0219460)
Supplement: S1 File — The .zip file contains the .m matlab files used for calculating the parameters and .xlsx files with values of the subsequent analyzed parameters for each patient. (ZIP) [file pone.0219460.s001.zip › data/stdXPMlog.xlsx]

## Sheet: stdXPMlog
apeohn	lateohn	apechn	latechn	apeohbb	lateohbb	apechbb	latechbb	group	pac
0.09257	0.0170953	0.102337	0.258949	-0.129331	-0.00394524	0.047751	0.266821	1	1
0.129596	-0.119321	0.481343	0.429076	0.170957	0.306671	0.434244	0.404472	1	2
0.179625	0.44054	0.19164	0.399559	0.00828483	0.524758	0.179359	0.540853	1	3
0.369494	0.29947	0.619617	0.670059	0.534542	0.747502	0.787898	0.917409	1	4
0.126752	-0.208069	0.175248	0.0433337	0.174102	0.300165	0.455975	0.257463	1	5
-0.00980058	0.076214	-0.269808	-0.0262764	0.00145263	0.0218663	-0.0832299	0.101367	1	6
0.00704439	0.00158398	0.0806861	0.110916	0.0263684	0.0701663	0.267305	0.285592	1	7
0.276851	0.487777	0.394501	0.351505	0.325353	0.387935	0.550087	0.80786	1	8
0.186711	0.230868	0.327143	0.422032	0.441272	0.417253	0.467786	0.502988	1	9
0.122075	0.330946	0.43891	0.534633	0.328328	0.546859	0.407607	0.675058	1	10
0.426158	0.330931	0.378077	0.303774	0.32827	0.258472	0.61493	0.441696	1	11
0.508576	0.32002	0.414368	0.707063	0.384575	0.73727	0.646587	0.688123	1	12
0.344933	0.408334	0.447357	0.480365	0.460974	0.696587	0.378671	0.75207	1	13
0.15228	0.122518	0.350838	0.505514	0.273539	0.343682	0.270523	0.53301	1	14
0.377939	0.563925	0.641404	0.483839	0.522692	0.567877	0.351415	0.536913	1	15
0.150377	0.126644	-0.0625017	0.0499872	-0.000275023	0.288321	-0.213817	0.0669802	1	16
0.0718477	0.180849	0.545286	0.740797	0.432598	0.656954	0.227785	0.719588	1	17
-0.111124	0.129967	0.128837	0.221066	0.0853076	0.314276	0.127288	0.263418	1	18
0.114962	0.0880372	-0.0667553	0.0019059	-0.178183	-0.131991	-0.0685093	0.0876498	1	19
-0.00409888	-0.211406	-0.0567944	0.0575805	-0.0202192	-0.142726	0.0760108	0.289351	1	20
0.395792	0.27938	0.331461	0.430772	0.226836	0.231457	0.158543	0.516059	1	21
0.238144	0.45515	0.117195	0.500314	0.402049	0.720822	0.329025	0.567062	1	22
0.080421	0.196301	0.191477	0.263121	-0.0381203	0.0842986	0.0688906	0.181374	1	23
0.189408	0.26592	0.381735	0.592509	0.444419	0.653028	0.172071	0.434904	1	24
0.396377	0.322094	0.713222	0.606174	0.65548	0.651227	0.454435	0.589518	1	25
0.0643567	0.103346	0.174481	0.384601	0.348756	0.519007	0.310744	0.546498	1	26
0.0108851	0.143575	-0.00997031	-0.0765496	-0.125063	0.192082	-0.071097	0.177549	1	27
0.0761474	-0.0558004	-0.0253438	-0.186857	-0.0284825	-0.0761592	0.198886	0.143558	1	28
0.315887	0.161461	0.13095	0.323687	0.222241	0.291349	0.313637	0.204805	1	29
0.05093	0.0215463	0.0723076	0.165418	0.0860627	0.272403	0.157612	0.20199	1	30
0.220687	0.182245	0.156053	0.5861	0.207135	0.422771	0.307255	0.518325	1	31
0.0529952	0.350589	0.203878	0.515044	0.233773	0.588197	0.411245	0.596312	1	32
0.334737	0.466062	-0.0531462	0.212871	0.203978	0.230205	-0.0175676	0.365244	1	33
0.433399	0.404026	0.482259	0.702092	0.404794	0.641193	0.539786	0.709746	1	34
0.0978462	0.394302	0.213608	0.527514	0.31423	0.565591	0.404784	0.592453	1	35
0.0669486	0.138807	-0.180176	-0.0384704	0.0224361	0.0981718	-0.123925	0.0890928	1	36
0.475319	0.565637	0.363105	0.454585	0.401475	0.315032	0.481827	0.441991	1	37
0.22139	0.199144	0.194285	0.526258	0.182576	0.29674	0.0944105	0.541983	1	38
0.120341	0.124982	0.484206	0.463172	0.349324	0.183765	0.326184	0.309177	1	39
-0.0680699	0.111077	-0.117565	0.0562139	-0.165734	0.160949	-0.122826	0.169213	1	40
0.17134	-0.0200969	0.0102482	-0.061095	0.307335	0.189781	-0.155616	-0.0202023	1	41
0.300372	0.299519	0.121302	0.0373239	0.136368	0.100505	0.0710236	0.0758796	1	42
-0.0147485	-0.0871096	-0.197231	0.00603669	0.188837	0.192447	0.15041	0.26265	1	43
0.0101571	0.122447	0.044134	0.225606	-0.00410836	0.359965	-0.0941534	0.234716	1	44
0.327535	0.208889	0.0554669	0.127552	0.270417	0.284285	0.300073	0.283994	1	45
-0.148821	0.0312738	0.0817649	0.314048	-0.0188584	0.229855	0.0341518	0.295714	1	46
0.018165	-0.122266	0.17401	0.259454	0.199503	0.38528	0.354735	0.353551	1	47
0.0450522	0.0666783	0.408444	0.612005	0.232504	0.57858	0.320866	0.669058	1	48
0.191028	0.161074	0.296893	0.562912	0.208042	0.258158	0.390775	0.463955	1	49
0.400657	0.363075	0.513477	0.486229	0.373985	0.414476	0.513769	0.488971	1	50
0.106362	0.283364	0.169602	0.226094	0.121366	0.271729	0.262118	0.341439	1	51
0.249655	0.321014	0.313695	0.396517	-0.0173883	0.210335	0.0890692	0.285769	1	52
0.468561	0.434293	0.560971	0.714384	0.433204	0.800308	0.404365	0.725019	1	53
0.350286	0.47908	0.697056	0.855156	0.800198	0.901307	0.845068	0.974553	1	54
-0.25917	-0.102622	0.185404	0.240651	-0.0311881	-0.0978763	0.174144	0.36357	2	55
-0.0645203	-0.207688	0.0407735	0.213901	-0.199528	-0.0202892	-0.113183	0.143943	2	56
0.224822	0.458494	0.370792	0.817116	0.121916	0.320089	0.387236	0.74558	2	57
-0.165967	-0.133991	0.319222	0.263978	-0.0154776	-0.0932302	0.243996	0.284833	2	58
0.182336	0.276091	0.0790078	0.315388	0.306619	0.58098	0.529432	0.466922	2	59
-0.11324	-0.0540535	0.115817	0.218894	-0.195905	0.155136	-0.0913297	0.225738	2	60
0.131041	0.211695	0.234787	0.575131	0.0476392	0.372285	0.298215	0.552486	2	61
0.144579	0.0392014	0.0407541	0.247273	-0.055628	-0.164276	3.3255e-05	0.0954594	2	62
0.0201968	0.211332	0.125555	0.269502	0.0538545	0.222361	0.156743	0.417564	2	63
0.37643	0.217156	0.322035	0.248108	0.190181	0.112405	0.3289	0.305136	2	64
0.107343	0.127869	0.148065	0.340648	0.368812	0.506885	0.486162	0.421704	2	65
0.005194	0.108489	0.170507	0.318312	0.116294	0.115472	0.560097	0.522882	2	66
-0.0648354	0.0158983	0.226862	0.352215	0.161939	0.0116771	0.189644	0.40502	2	67
0.134547	0.278916	0.21841	0.495194	0.0394477	0.224224	0.189906	0.48963	2	68
0.117729	0.0275617	0.135263	0.428222	0.0908345	0.205034	0.169722	0.438329	2	69
0.0988152	0.105899	0.298083	0.33337	0.0677711	0.152617	0.563781	0.448166	2	70
0.116812	0.0459106	0.324702	0.327249	0.181779	0.194335	0.305293	0.398355	2	71
0.0827854	0.117701	0.250411	0.468036	0.00189823	0.0155091	0.54227	0.640482	2	72
0.0591878	0.0413781	-0.0873295	0.0589834	-0.0399863	-0.0950892	-0.041938	0.165424	2	73
0.492861	0.313656	0.55768	0.590977	0.480015	0.424745	0.538247	0.598	2	74
-0.220811	-0.0561189	-0.0481284	0.11538	-0.231208	0.105189	0.0410689	0.217983	2	75
0.153995	0.420781	0.511364	0.862803	0.27743	0.546181	0.504862	0.820348	2	76
0.3457	0.284027	1.08641	1.00137	0.155027	0.169152	0.996402	0.949881	2	77
0.0642544	0.0265212	0.370136	0.463002	0.191642	0.318583	0.318999	0.385297	2	78
0.184022	0.165136	0.426007	0.334217	0.143189	0.131823	0.332832	0.404557	2	79
-0.316755	-0.0630658	-0.226891	0.193978	-0.265555	-0.0933855	-0.142383	0.311108	2	80
0.142574	0.198784	0.38388	0.480367	0.0485405	-0.000847853	0.129207	0.240487	2	81
0.121655	-0.069332	0.310622	0.191034	0.0641391	-0.149812	0.207187	0.265399	2	82
-0.156815	-0.0912296	-0.0720135	0.211397	-0.340438	0.0395794	-0.177652	0.0530172	2	83
0.207815	0.277933	0.602946	0.855572	0.363377	0.548614	0.604347	0.914808	2	84
-0.0524239	-0.0701991	0.0562519	0.192257	-0.031371	0.26591	-0.0148275	0.27332	2	85
0.255323	-0.0948608	0.552937	0.410506	0.273549	0.244282	0.326655	0.275925	2	86
0.111249	0.303539	0.0251262	0.388233	-0.104556	0.182639	0.270974	0.483242	2	87
-0.216986	0.111427	0.231465	0.345826	-0.00515867	0.240325	0.100657	0.353252	2	88
0.155148	-0.0810117	-0.0501831	0.134652	-0.145892	0.0820474	-0.191331	-0.0816035	2	89
0.113195	0.0223	-0.0302244	0.144265	0.196933	0.202259	0.0549622	0.412516	2	90
-0.124054	-0.135787	-0.0598652	0.202214	0.000842452	0.0274908	0.101091	0.199588	2	91
0.111931	0.151708	0.457112	0.379273	0.0470504	0.308023	0.423439	0.504144	2	92
0.0227988	0.096892	0.00477413	0.264798	-0.0781393	0.249965	-0.0288733	0.295696	2	93
0.288871	0.187134	0.181221	0.272449	0.119092	0.0349595	0.212824	0.299247	2	94
0.00674646	0.126652	-0.0359969	0.223618	-0.128528	0.176584	-0.0600646	0.432864	2	95
-0.186454	-0.121363	0.0341218	0.0719446	0.16313	0.150533	0.134558	0.144043	2	96
-0.115275	-0.198398	-0.0348415	0.224834	-0.291369	0.0826751	0.0671975	0.171746	2	97
0.171519	0.00564985	0.246915	0.296862	0.131217	0.0590946	0.341951	0.363917	2	98
0.123296	0.022141	0.0265056	0.0849174	0.185048	0.100807	0.182061	0.0354686	2	99
0.142763	-0.00932642	0.142217	0.371584	-0.0103651	0.195073	0.126986	0.418094	2	100
0.335329	0.132713	0.487721	0.278655	-0.0151663	0.0608722	0.348234	0.227269	2	101
0.00841004	-0.0292104	0.638655	0.491187	0.170509	0.282276	0.234171	0.514767	2	102
0.588376	0.393459	0.675948	0.712314	0.723737	0.790905	0.754139	0.830422	2	103
-0.193367	-0.127565	-0.0018912	0.0730093	0.15816	0.0342702	0.0995321	0.276305	2	104
-0.0437752	-0.0877026	0.188269	0.143355	0.243361	0.0429333	0.130369	0.228399	2	105
-0.3198	-0.226816	-0.104344	-0.0967152	-0.41196	-0.147578	-0.135164	-0.0268402	2	106
0.169472	0.102916	0.351276	0.324215	0.00556905	0.280793	0.490295	0.575439	2	107
-0.255481	-0.22705	-0.17372	0.0648763	-0.256643	0.0609197	0.0547415	0.405932	2	108
0.479172	0.463167	0.772119	1.03761	0.589406	0.783124	0.722239	1.06591	2	109
-0.0650473	0.00620979	0.0444363	0.134528	0.105658	-0.103185	0.152707	0.164024	2	110
0.210408	0.0318589	0.532484	0.43906	0.297281	0.277511	0.661892	0.742284	2	111
0.069901	-0.0747105	0.0760231	0.269822	-0.191128	-0.0308798	0.0075128	0.172691	2	112
0.0570088	0.367926	0.143187	0.476548	-0.32299	0.270666	-0.0768283	0.427577	2	113
0.0456166	0.0366211	0.263	0.16255	0.320289	0.229958	0.359347	0.367349	2	114
-0.0180122	-0.155185	0.47489	0.318697	0.0328583	0.0768573	0.165097	0.267894	2	115
0.320299	0.155292	0.253091	0.388874	0.274753	0.277278	0.473062	0.60414	2	116
-0.0635958	-0.104637	0.348301	0.349198	-0.0895455	0.133065	0.372823	0.720585	2	117
-0.0681893	-0.0369313	0.0736057	0.276153	-0.145526	0.0718298	0.245718	0.337994	2	118
0.0160081	0.233693	0.213796	0.196281	0.0282982	0.166903	0.258219	0.208312	2	119
0.210546	0.196694	0.256113	0.403499	0.09709	0.264594	0.21153	0.369966	2	120
-0.0533993	-0.00165815	-0.0951632	0.0611679	-0.16838	0.0500981	0.192726	0.181399	2	121
0.0772848	0.202331	-0.100571	0.0406186	-0.153549	0.168336	-0.227377	0.00467853	2	122
-0.0320731	0.292865	0.116169	0.39613	0.0217212	0.130975	0.245389	0.587729	2	123
0.374928	0.281483	0.665329	0.673081	0.138993	0.301619	0.752161	0.655938	2	124
-0.203863	-0.000985634	0.1318	0.404376	-0.0663535	0.173456	-0.038075	0.236073	2	125
0.13946	0.0116116	0.188053	0.316241	0.0596924	0.117113	0.231829	0.412198	2	126
0.249764	0.0290559	-0.0142203	0.0129664	0.192227	0.118747	0.244063	0.120968	2	127
-0.119461	0.0263989	0.0670303	0.304401	-0.0837625	0.0294557	0.146728	0.344968	2	128
0.151066	0.170233	0.385957	0.477322	-0.0126992	0.229704	0.162718	0.326163	2	129
0.713135	0.608964	0.735884	1.05521	0.822318	0.757927	0.807214	1.01808	2	130
-0.0238358	0.218129	0.0154273	0.0758264	0.00614937	0.162849	0.0903289	0.326513	2	131
0.0987181	0.1604	0.216803	0.350058	0.0758198	0.167548	0.232936	0.236866	2	132
0.230295	0.198112	0.187046	0.127602	-0.0181506	0.101451	0.200541	0.299069	2	133
0.329987	0.282798	0.186514	0.57501	0.0517633	0.598042	0.272563	0.613807	2	134
0.113976	0.147521	0.311682	0.259888	0.0874357	0.223186	0.386302	0.301077	2	135
0.268097	0.192503	0.0241879	0.287305	0.0777977	-0.052187	0.365807	0.25773	2	136
-0.127566	0.0867223	-0.00469935	0.1438	-0.290354	0.0891726	-0.144238	0.204505	2	137
0.0453802	0.0401789	-0.131144	0.106517	-0.247762	-0.241688	-0.0882336	0.0226609	2	138
0.0616016	-0.0994179	-0.157936	0.0762664	-0.0130337	0.114761	-0.252056	0.045735	2	139
0.0965246	0.124801	-0.172075	0.174536	0.0246407	0.105497	0.0955552	0.372952	2	140
-0.0670117	-0.13213	-0.0919611	0.295419	-0.173692	-0.11185	0.117615	0.0810221	2	141
-0.0402758	0.0763243	-0.170719	-0.0639622	-0.234436	0.20005	-0.0322402	0.0368877	2	142
0.257948	0.302535	0.268353	0.438846	-0.088807	0.0790394	0.280167	0.534613	2	143
-0.156034	-0.123238	-0.0987555	0.0646828	-0.0372701	-0.00234061	-0.102758	0.181491	2	144
-0.032877	0.214152	-0.0205888	-0.088172	0.0296429	-0.123321	0.283393	0.273319	2	145
0.0321273	-0.0461494	0.0776973	0.273099	0.128683	0.329917	-0.00808954	0.313285	2	146
0.0380006	0.00590754	0.121976	0.263107	0.261174	0.406498	0.434392	0.513876	2	147
-0.0281768	-0.0344646	-0.0237228	0.0579235	-0.217644	-0.0314872	0.0652211	0.246326	2	148
0.127886	-0.0212689	0.201362	0.203207	0.198904	0.219596	0.286734	0.300067	2	149
-0.125552	-0.162788	-0.21339	0.062437	-0.109105	0.00399517	-0.158988	0.25275	2	150
0.271711	0.0844373	0.317424	0.216889	0.170508	0.0554754	0.38627	0.493394	2	151
-0.154991	-0.0104065	-0.0702112	0.215551	-0.0658352	0.12182	0.108957	0.2887	2	152
-0.0273367	-0.149024	0.5093	0.207738	0.0480727	0.190156	0.532195	0.391435	3	153
-0.303932	-0.240992	-0.113631	0.0554333	0.00269019	0.139961	0.148701	0.457877	3	154
0.159402	0.0716135	0.134815	0.239818	-0.0582244	0.0756836	0.260413	0.260607	3	155
-0.407553	-0.291131	-0.307873	-0.178397	-0.427219	-0.211127	-0.394645	-0.143855	3	156
0.105265	0.0967242	0.403992	0.188043	0.289055	0.232394	0.423486	0.372065	3	157
-0.0413118	-0.153902	-0.055091	0.0905569	-0.180731	-0.0133097	0.0722003	0.210427	3	158
0.0499369	0.0466685	0.141874	0.0807868	0.0954559	0.0989381	0.0591391	0.0371064	3	159
0.12126	0.109044	0.46148	0.45374	0.423625	0.395943	0.648288	0.692384	3	160
-0.255383	-0.111575	-0.000852462	0.117922	-0.321369	0.0824492	0.0202318	0.0354119	3	161
-0.209746	-0.220337	0.00884432	-0.0741697	0.0891191	0.111671	0.0492977	0.16299	3	162
-0.1574	-0.0505463	0.0997627	0.20843	-0.053904	0.0417077	0.36028	0.257916	3	163
0.542792	0.252704	0.65738	0.445863	0.581828	0.5313	0.694426	0.55968	3	164
-0.180296	-0.0185912	-0.0961278	-0.0176804	-0.184706	0.0112208	-0.0470345	0.0441264	3	165
-0.0836721	-0.0742601	0.143689	0.126861	-0.0103981	-0.0692936	0.019642	0.201866	3	166
0.000212258	-0.0187298	0.058914	0.174986	-0.306087	-0.00776825	0.123536	0.379194	3	167
0.0745746	0.23347	0.280896	0.566401	0.298019	0.480918	0.360785	0.621447	3	168
-0.0817045	-0.223557	0.194898	0.152161	-0.20693	-0.106464	0.308182	0.283525	3	169
0.172943	-0.0113007	0.36518	0.258421	0.228399	-0.00658584	0.510247	0.452805	3	170
-0.10223	0.0629653	0.393668	0.402839	0.183026	0.226099	0.115404	0.396665	3	171
0.138165	-0.0896974	0.224986	0.120812	0.0336749	-0.102027	0.360477	0.24759	3	172
0.0205583	0.0803481	-0.0962435	0.212144	-0.0323522	0.136783	0.0158199	0.242334	3	173
-0.115179	-0.127109	0.0703659	0.0394015	-0.280576	-0.0454897	-0.0349373	0.122701	3	174
0.0779516	0.139321	-0.0914847	0.345259	-0.142759	0.165372	0.251837	0.383698	3	175
0.145874	0.189152	0.583631	0.570227	0.280865	0.276694	0.651039	0.553569	3	176
-0.140062	-0.306112	-0.0490982	-0.018439	-0.403491	-0.280101	-0.117561	-0.0880253	3	177
-0.0187299	-0.16062	-0.0137477	0.129846	-0.0895993	-0.0692032	0.0107911	0.175378	3	178
0.0932736	0.0582345	0.041342	0.253882	-0.0996689	0.0608802	0.292236	0.430893	3	179
-0.0495597	0.204474	0.293558	0.461819	-0.00135302	0.174934	0.133795	0.267845	3	180
-0.166317	-0.105317	-0.124415	0.0745241	-0.228924	-0.157073	0.00456691	-0.0569572	3	181
0.103077	0.0305167	0.300345	0.216119	0.0504228	0.344503	0.24121	0.335969	3	182
-0.151589	-0.123839	0.160432	0.294395	-0.148457	-0.0722703	0.269047	0.480002	3	183
0.109563	-0.01213	0.232139	0.227517	-0.00141586	0.192258	0.229248	0.195346	3	184
0.0215016	-0.12169	0.153509	0.07975	0.217975	0.328495	0.376593	0.513494	3	185
-0.00469509	0.0927883	-0.0344333	-0.0748769	-0.296489	-0.0181188	0.0266086	-0.228388	3	186
0.209777	0.138503	0.280365	0.291094	0.294202	0.189396	0.296577	0.385086	3	187
-0.0260709	-0.0302227	0.131513	0.344175	0.0553114	0.0717876	0.307336	0.493562	3	188
0.136057	-0.0301612	0.17426	0.0119633	0.0264907	0.141086	0.133697	0.223816	3	189
-0.286969	-0.164964	-0.209264	0.0252721	-0.101034	-0.0598105	-0.13255	0.112815	3	190
0.0991261	-0.156196	0.251164	0.19118	0.191253	0.14321	0.404794	0.292833	3	191
0.0887341	0.0653925	0.0934557	0.118139	-0.127616	0.296664	0.000410163	0.259321	3	192
-0.251756	0.00114717	-0.0477869	0.0128657	-0.171784	-0.196473	0.0247513	0.00312157	3	193
-0.0457657	-0.151907	0.0483195	0.0668193	-0.0565107	-0.0933014	0.129751	0.0723379	3	194
0.0365793	0.0513834	0.11238	0.275771	-0.17834	0.0772657	0.0964884	0.257123	3	195
-0.191633	0.07643	0.0765296	0.224924	0.0348466	0.152023	0.295598	0.443915	3	196
-0.137158	0.043322	-0.0405542	0.245771	-0.301975	-0.0668409	0.166621	0.425668	3	197
0.176442	-0.0613169	0.486731	0.430996	0.221995	0.228236	0.605206	0.506906	3	198
-0.0731015	0.0302237	-0.030635	0.0602134	-0.321655	0.0906951	-0.154424	0.192788	3	199
0.0927893	0.0388324	0.137568	0.278923	-0.0544019	0.0392095	0.26799	0.389094	3	200
0.317158	0.246017	0.377842	0.0253592	-0.0183638	0.06115	0.211251	0.306745	3	201
-0.161309	-0.124648	-0.0448082	0.00519095	-0.208831	-0.112513	0.0137562	0.201899	3	202
-0.14961	-0.130991	0.124241	0.0957793	0.0206465	0.0764155	0.136904	0.20058	3	203
-0.0595227	-0.0548471	0.261217	0.234041	0.274714	0.114574	0.160237	0.181652	3	204
-0.139602	-0.0742333	0.0351511	-0.042353	-0.18418	-0.071744	-0.0394203	-0.0549553	3	205
0.211224	0.230947	0.301796	0.279076	-0.175546	0.0449645	-0.106676	0.267847	3	206
0.318781	0.120949	0.194747	0.280045	0.0993449	0.445191	0.142429	0.522945	3	207
0.14256	0.0228845	0.309916	0.176097	-0.0452314	0.219016	0.15613	0.313115	3	208
0.0563811	-0.156501	0.178506	0.194594	-0.116681	-0.0183121	0.213294	0.0398423	3	209
0.0462514	0.0199246	0.193191	0.194575	-0.0343275	0.193009	0.0963681	0.21649	3	210
-0.117461	-0.171128	-0.0472262	0.0322745	-0.0991833	0.016416	-0.186215	0.171267	3	211
0.0415792	-0.0351561	0.33425	0.229707	0.00798525	-0.10707	0.263076	0.238748	3	212
-0.0146035	0.0241098	-0.0068018	0.0291985	-0.240372	-0.193141	-0.0234379	0.0299429	3	213
0.283071	0.0614331	0.422082	0.414999	0.0919914	0.228883	0.620515	0.561288	3	214
-0.359019	-0.235716	-0.109628	0.102051	-0.201672	0.0746353	-0.248419	0.0255125	3	215
0.131948	0.174845	0.641429	0.433593	0.194905	0.227799	0.635726	0.606184	3	216
0.00300836	0.100817	0.208287	0.344513	-0.0409008	0.245778	0.15512	0.252232	3	217
-0.24045	-0.107003	0.146805	0.0954831	-0.104431	-0.0936144	0.167575	0.298854	3	218
-0.0425125	-0.172143	-0.0999843	0.134246	-0.285988	-0.262192	0.090149	0.0797018	3	219
0.0834348	0.218328	0.478971	0.33162	-0.00646138	0.15918	0.310208	0.553927	3	220
-0.0586121	-0.150392	0.0397998	0.0152059	0.152925	0.0285363	0.0422528	0.0594561	3	221
0.0419515	0.0435794	0.00450449	0.335464	-0.208612	0.154306	0.356068	0.478774	3	222
0.21709	0.178146	0.198986	0.374791	0.245601	0.287759	0.203671	0.41437	3	223
-0.000691277	0.079518	0.224306	0.000248967	-0.058293	0.00591318	0.206579	0.218207	3	224
0.204949	0.182445	0.649151	0.350885	0.56212	0.409197	0.567413	0.696	3	225
-0.274409	-0.199384	-0.290353	-0.149726	-0.358263	-0.188274	-0.186916	-0.111574	3	226
-0.159089	-0.158482	0.0027699	0.0691512	-0.167682	-0.232139	-0.175478	-0.173838	3	227
-0.0687257	-0.133419	-0.0227447	0.292312	-0.0346256	0.174994	0.0520948	0.3277	3	228
-0.00674337	-0.210449	0.238466	0.18948	-0.13424	-0.0470037	0.24179	0.289788	3	229
0.0923611	0.144181	0.16957	0.409875	-0.105932	-0.0361866	0.161945	0.419195	3	230
-0.055219	0.0816657	0.0812864	0.245988	-0.0968626	0.00838814	-0.00867401	0.0751773	3	231
-0.278601	-0.239625	-0.0301472	0.0632196	-0.0158982	-0.0351535	0.0303358	0.239153	3	232
0.220274	0.0470574	0.39309	0.30852	0.202967	0.0327663	0.516263	0.379161	3	233
-0.0276007	0.0502987	0.21366	0.336442	0.255729	0.700428	0.694113	0.984631	3	234
0.372038	0.150655	0.377354	0.286851	0.228328	0.316108	0.463773	0.35172	3	235
-0.0551054	-0.202767	0.111347	-0.132712	0.0174305	-0.0560184	0.0709082	0.0874128	3	236
0.113377	-0.0843379	0.173115	0.282647	-0.0189101	0.0367208	0.108604	0.317947	3	237
-0.30942	-0.298488	-0.214289	-0.117139	-0.328255	-0.291103	-0.198297	-0.228298	3	238
-0.217995	-0.188298	0.197435	0.0674822	-0.0738462	-0.0679891	0.0262869	0.116673	3	239
0.168107	0.063328	0.357645	0.29028	0.280244	0.337031	0.427395	0.456284	3	240
-0.0591842	0.0981527	0.198739	0.329857	0.159857	0.106994	0.167659	0.188003	3	241
-0.224175	-0.0365151	0.170506	0.455773	0.183923	0.267646	0.389395	0.482707	3	242
0.133548	0.147871	0.274276	0.405306	-0.0295155	0.184699	0.5074	0.671728	3	243
0.231599	0.298848	0.158858	0.0390966	0.140817	0.0495991	0.201277	0.216671	3	244
-0.102782	-0.0814749	0.0198869	-0.0121344	-0.0238102	0.167819	0.148583	0.289502	3	245
0.0045114	-0.146183	0.0566591	0.0176652	0.257399	0.0872422	0.183215	0.134148	3	246
0.126794	-0.0697959	0.389153	0.10909	-0.145856	0.135827	-0.00377214	0.200016	3	247
0.041187	-0.149513	0.207263	0.100534	0.0590313	-0.114609	0.200049	0.14648	3	248
-0.0319108	-0.0488913	0.0961236	-0.0403491	-0.197187	-0.226595	0.0913979	-0.0159844	3	249
-0.0753829	-0.0503501	0.245768	0.251541	-0.0629709	0.106162	0.185667	0.31013	3	250
0.305939	0.148613	0.300293	0.193329	0.0640503	0.100186	0.340515	0.18829	3	251
0.203517	-0.0663828	0.303322	0.381908	-0.0842435	-0.0665033	0.311658	0.289374	3	252
0.122426	0.120127	0.0256894	-0.0824016	0.198703	-0.00682812	0.367123	0.336657	3	253
-0.226472	-0.143681	0.236246	0.224648	-0.123672	-0.105152	-0.0501455	0.0907039	3	254
-0.121776	-0.0371977	-0.0445278	0.0634576	0.0593609	0.0511427	0.187585	0.276542	3	255
0.29303	0.359878	0.184907	0.407055	0.0856709	0.250044	0.490897	0.638901	3	256
0.0963946	0.0345017	0.467696	0.485988	-0.0169403	0.0420189	0.346589	0.528185	3	257
0.0187592	0.00166983	0.119076	-0.057874	-0.152722	-0.068515	0.0559007	0.0759098	3	258
-0.11952	-0.232032	-0.117728	-0.0339906	-0.32695	-0.137568	0.0747563	0.175364	3	259
0.0983173	-0.171468	0.35914	0.505291	-0.032947	0.228895	0.193938	0.492029	3	260
0.0585243	0.123538	0.195984	0.450777	-0.0174596	0.00133093	0.0877583	0.398207	3	261
0.185015	-0.0518012	0.249173	0.223514	-0.0601848	-0.107613	0.0119999	0.192634	3	262
-0.0872671	0.175002	0.0434772	0.107665	-0.138211	0.120556	0.157212	0.302574	3	263
0.238335	0.0847063	0.386474	0.448685	0.158051	-0.069572	0.487751	0.432127	3	264
-0.0491198	-0.168539	0.285886	0.232832	0.130101	0.334582	0.22555	0.431061	3	265
0.115575	-0.0957537	0.173972	0.14213	-0.0528512	0.0110898	0.251695	0.374162	3	266
0.0461404	-0.0816735	0.184953	0.391582	-0.0416323	0.098425	0.386189	0.498291	3	267
-0.0280122	-0.0192826	0.21718	0.257068	0.0769872	0.0826014	0.274386	0.474022	3	268
0.0197825	-0.0379424	0.206163	0.295606	0.103593	0.0754922	0.294858	0.365901	3	269
0.110771	-0.067176	0.353033	0.251327	0.169611	0.160795	0.297999	0.472939	3	270
-0.00106318	-0.0931374	0.0868948	0.11388	-0.0595755	-0.0124735	0.0822239	0.369377	3	271
0.323661	0.0549438	0.467956	0.550237	0.250729	0.366384	0.504395	0.693826	3	272
-0.029248	-0.144958	-0.111546	-0.0616382	-0.232151	-0.162526	-0.00284533	0.116702	3	273
0.0534354	0.296024	0.255435	0.510657	-0.0311069	0.215288	0.449828	0.520072	3	274
0.20923	-0.12782	0.446093	0.271824	0.278486	0.172586	0.346919	0.418378	3	275
-0.101033	0.0760251	0.180856	0.432999	-0.139575	0.0399255	0.180721	0.395062	3	276
0.101869	0.0761383	0.283028	0.215286	-0.125241	-0.0387392	0.155098	0.40107	3	277
-0.3155	-0.439137	-0.146955	-0.0159293	-0.329405	-0.187334	-0.177277	-0.0677646	3	278
-0.11669	-0.0674536	0.00191861	0.163136	-0.122369	-0.072256	0.104004	0.543869	3	279
-0.175689	-0.00308835	0.0397562	0.251071	-0.31249	0.138096	-0.0682542	0.207778	3	280
0.104872	0.168317	0.164723	0.319753	-0.0223141	0.241428	0.0482678	0.335542	3	281
-0.0848343	-0.00147512	0.104061	0.227631	0.107293	0.072218	-0.11277	0.121168	3	282
-0.308656	-0.238289	0.0318294	0.0801277	-0.336667	-0.130868	-0.0830962	0.210592	3	283
0.0529674	-0.0931298	0.108412	0.0708845	-0.00231711	0.17552	0.222778	0.230659	3	284
0.0930624	-0.145646	0.204234	0.443219	-0.119917	0.00783752	0.111521	0.272916	3	285
-0.296032	-0.233536	0.353801	0.163632	-0.0586794	-0.0618474	0.0860239	0.243907	3	286
0.116955	0.159177	0.392403	0.613633	0.195725	0.341951	0.324753	0.56059	3	287
-0.0714371	-0.00719491	-0.0215568	0.0734469	-0.0797061	-0.0877908	-0.0473904	0.145004	3	288
0.0954266	-0.0210526	0.257463	0.0351945	0.118646	0.0341659	0.132977	0.113835	3	289
-0.123465	-0.139799	0.110792	0.12485	-0.121254	0.124001	0.160593	0.389793	3	290
-0.245103	-0.218396	0.0263627	0.124167	-0.181614	-0.0912271	-0.0238	0.131875	3	291
-0.331983	-0.129414	-0.182759	0.127981	-0.224252	-0.075363	-0.165944	0.219246	3	292
-0.0512977	-0.0772308	0.0968408	0.198135	-0.0667982	0.0413726	-0.0299087	0.306495	3	293
-0.0742713	0.0593191	0.124853	0.294852	-0.126596	0.0863141	0.167248	0.324332	3	294
-0.107867	-0.0396644	0.230898	0.340227	-0.106795	0.176924	-0.143211	0.0927387	3	295
0.00689109	-0.0472267	0.0472088	0.360681	-0.0949448	0.157254	0.226381	0.379619	3	296
-0.210714	-0.0696316	0.0981715	0.267687	-0.144559	-0.0820408	-0.110932	0.168846	3	297
0.128619	-0.0915344	0.146969	0.287831	0.179682	0.207417	0.0444667	0.227582	3	298
-0.0115363	0.120027	-0.00566332	0.0705374	-0.195581	0.00223124	-0.310932	0.241875	3	299
-0.213099	-0.35068	-0.0656147	0.0194285	-0.0310194	-0.0215061	0.0354954	0.220957	3	300
-0.0225222	-0.0520623	0.279843	0.408261	-0.0553189	0.0432756	0.169502	0.246292	3	301
-0.36404	-0.194773	-0.249259	-0.126431	-0.273495	-0.166402	-0.0583802	0.0261198	3	302
0.369477	0.130545	0.401337	0.383224	0.172809	0.436995	0.483113	0.495592	3	303
0.197629	-0.000696915	0.263865	0.215189	0.226619	0.31793	0.307972	0.344028	3	304
-0.158295	-0.0397625	0.115388	0.0502743	-0.180118	0.16626	-0.027845	0.260462	3	305
0.149519	-0.0131308	0.304243	0.286556	0.023118	0.116422	0.492848	0.436124	3	306
0.0261831	-0.176752	0.0745406	0.221703	0.00476474	-0.0905032	0.133259	0.154864	3	307
0.0143241	-0.311596	0.121646	-0.0890612	0.0142949	-0.250807	0.0554864	0.0153362	3	308
-0.149622	0.107788	0.173544	0.263733	-0.0598793	-0.0185499	0.0896859	0.305362	3	309
-0.314635	-0.522166	-0.337795	-0.350585	-0.153531	-0.233894	-0.156035	-0.205185	3	310
-0.0180163	-0.0664074	0.209102	0.280058	-0.0125899	0.04365	0.254455	0.468418	3	311
0.139442	0.169641	0.28478	0.258369	0.275291	0.0674563	0.328522	0.295559	3	312
-0.147271	-0.0565332	-0.123727	-0.034406	-0.256048	0.0629929	-0.123141	0.218317	3	313
0.0564325	-0.0127738	0.148037	0.204842	-0.0667829	-0.0271301	0.106055	0.256837	3	314
-0.230273	-0.138156	0.0571041	0.060449	-0.0918979	-0.025276	0.210656	0.337379	3	315
0.126035	-0.0970905	0.091962	0.113944	-0.100255	0.0383727	0.266128	0.264899	3	316
0.00438397	-0.0348789	0.24317	0.0760322	-0.238787	-0.105835	-0.00285903	-0.0469811	3	317
0.25422	0.0583942	0.206734	0.419072	0.290711	0.243214	0.133391	0.24241	3	318
-0.0779551	-0.145063	-0.18083	0.287128	-0.000763535	0.0923368	0.129247	0.166722	3	319
-0.0588235	0.0615307	0.141912	0.424627	-0.0511185	0.268535	0.254754	0.418958	3	320
0.0583995	0.0464798	-0.064824	0.228536	-0.149189	0.0504578	0.0333632	0.27195	3	321
0.113583	-0.0853904	0.249029	0.187817	0.05399	0.0313762	0.272166	0.19177	3	322
-0.0284886	0.0798163	0.24066	0.410494	0.139402	0.126012	0.221659	0.403351	3	323
0.171999	0.1195	0.254755	0.463048	-0.0538129	0.196156	0.291378	0.552965	3	324
0.0393695	0.0273775	0.168346	0.284616	0.109677	0.39934	0.354564	0.329257	3	325
0.0130221	-0.0134605	0.389369	0.423842	0.146043	0.222425	0.419251	0.441014	3	326
-0.198014	-0.158565	-0.111542	0.0438139	-0.29263	-0.12862	-0.07336	0.0500864	3	327
0.13688	-0.215542	0.206296	0.31817	0.0225548	-0.133494	0.119487	0.120579	3	328
-0.1181	-0.30661	-0.00502891	0.0599251	0.115263	0.103465	-0.0903824	0.0390843	3	329
-0.0448335	0.10185	-0.264478	-0.161337	0.472254	0.382737	0.51601	0.455573	3	330
-0.0735591	0.206895	-0.165523	0.151286	-0.253516	-0.212761	0.0870019	0.112782	3	331
-4.29561e-05	-0.0386438	0.0681859	0.0616982	-0.0662171	-0.00769393	-0.158208	0.141892	3	332
0.274739	0.276893	0.408733	0.368731	0.230389	0.222676	0.428384	0.491452	3	333
-0.395751	-0.0583512	-0.0546774	0.116614	-0.143114	0.0687863	-0.265912	-0.116552	3	334
-0.37544	-0.0894174	-0.0103527	0.169845	-0.164069	-0.0134814	0.0943994	0.208309	3	335
0.251835	-0.141529	0.23106	0.123596	-0.00927383	-0.0620695	0.219735	0.0966957	3	336
-0.450284	0.00842188	-0.204131	0.259081	-0.397406	0.0419678	-0.14249	0.274856	3	337
-0.232233	-0.219203	-0.183442	-0.219988	-0.215506	0.12433	-0.255602	-0.0279006	3	338
-0.114388	-0.0554805	0.0608204	0.287212	-0.108111	0.22247	-0.0710786	0.172695	3	339
-0.479778	-0.342388	-0.251078	0.146743	-0.443209	-0.228872	-0.258919	0.187484	3	340
0.0584292	0.0369698	0.0964442	0.160809	-0.0348235	0.0604406	0.234737	0.208339	3	341
0.0359791	-0.0654474	-0.0609752	0.148345	-0.229439	0.0166101	0.0862431	0.316587	3	342
-0.106572	-0.0650402	-0.166967	-0.0689141	-0.100991	-0.0650698	-0.181514	-0.0883564	3	343
0.109803	0.14291	0.25534	0.335681	0.0278027	0.215569	0.129187	0.479388	3	344
0.0910108	0.111621	0.373486	0.250028	0.0643191	0.0725594	0.294269	0.177511	3	345
-0.107489	-0.159842	-0.164792	-0.0514624	0.087777	0.12273	-0.022428	0.24205	4	346
0.123338	0.0893485	0.350681	0.109596	0.313878	0.357238	0.475087	0.573549	4	347
0.206556	0.0248498	0.148388	0.290835	-0.105622	0.0508276	0.0685838	0.580475	4	348
0.177729	0.410659	0.219149	0.256385	-0.0243547	-0.0284081	0.0558954	0.0811269	4	349
-0.103213	-0.322815	-0.0449338	0.0834738	-0.257339	-0.251012	-0.37279	-0.0979886	4	350
0.112014	-0.0229278	-0.195471	-0.0756092	-0.0829151	0.00466523	-0.0405783	0.181749	4	351
-0.0501759	-0.168075	0.0889715	0.0264116	-0.229007	-0.124534	0.198113	0.143926	4	352
0.153815	0.0192224	0.179565	0.213429	0.176482	0.275487	0.333571	0.570215	4	353
-0.111642	-0.298072	-0.284657	-0.0216867	-0.198122	-0.0906687	-0.255582	0.0706372	4	354
0.0501083	-0.245184	0.313489	0.0783345	0.231871	0.238031	0.349487	0.304547	4	355
-0.153268	-0.0644087	-0.00994601	0.0629909	0.0801046	0.267581	0.106203	0.0882742	4	356
-0.0256716	-0.0950263	0.033383	-0.00183364	0.0877591	0.172771	0.108779	0.253821	4	357
-0.298774	-0.314647	0.0937831	0.165647	-0.0928075	-0.0481898	-0.231311	0.00943858	4	358
-0.170565	-0.219861	-0.292524	0.00232311	-0.408323	-0.302088	0.011119	-0.0635265	4	359
-0.0464051	-0.117369	0.0198358	-0.0150509	0.160399	0.384192	0.155176	0.20557	4	360
0.30712	0.0893558	0.173157	0.152929	0.0853507	0.143519	0.0425205	0.0551964	4	361
-0.0921433	-0.0312629	0.28061	0.107042	-0.279787	-0.0998611	0.239732	0.324581	4	362
-0.120894	-0.151097	-0.0485828	0.142091	-0.15921	0.200054	-0.0559908	0.107045	4	363
-0.0690615	-0.205452	0.179899	-0.0455175	-0.159597	-0.181103	0.105698	0.237922	4	364
-0.120894	-0.151097	-0.0485828	0.142091	-0.15921	0.200054	-0.0559908	0.107045	4	365
-0.119903	-0.263645	-0.21164	-0.0262948	-0.326375	-0.147831	0.00093338	0.122801	4	366
-0.110826	-0.0504166	0.0338865	0.0811872	-0.222939	-0.0391636	-0.149958	0.154898	4	367
-0.105494	-0.0427253	0.35083	0.39008	0.106983	0.261554	0.171799	0.37787	4	368
-0.0334731	-0.0401884	0.0824038	-0.00231312	-0.017446	0.0554248	0.0503609	0.124047	4	369
0.206214	-0.0178245	0.482143	0.436532	0.166375	0.169708	0.248136	0.297137	4	370
-0.261575	-0.336086	0.0212884	-0.122446	-0.0590904	-0.0719377	0.024621	0.116018	4	371
-0.141554	-0.13761	-0.287504	0.0506803	-0.00349551	0.108121	-0.0172732	0.27067	4	372
0.153429	0.156523	0.172671	0.161993	0.0184928	0.097816	0.0380927	0.187981	4	373
0.0608758	-0.0407791	0.144528	-0.0933419	-0.0470615	-0.106901	0.136355	0.121916	4	374
-0.18496	-0.097119	-0.0607857	0.0129037	0.00740619	0.0142518	-0.00541192	0.0964771	4	375
-0.0867947	-0.216275	-0.0578618	-0.151872	0.126127	0.172638	0.0812393	0.137473	4	376
-0.104132	-0.0845654	-0.0730165	-0.0571847	0.0367694	0.22065	0.00185985	0.083201	4	377
-0.0939944	-0.0187003	-0.207723	0.0503776	0.0717956	0.160838	0.0129302	0.137338	4	378
0.0614108	0.112834	0.141244	0.153265	0.064582	0.0752258	0.218591	0.274959	4	379
0.22517	0.121343	0.208587	0.249012	0.109626	0.393438	0.130352	0.223616	4	380
-0.316101	-0.275579	-0.472367	-0.20598	-0.0778867	0.0565808	-0.0817827	0.304629	4	381
-0.386133	-0.429602	-0.0447161	-0.0498867	-0.396275	-0.240062	-0.0795749	0.0401866	4	382
-0.140294	-0.27664	0.319593	0.281494	0.171424	0.0168565	0.263156	0.268445	4	383
-0.0420069	-0.102047	0.0240739	-0.0156689	-0.370401	0.0621951	0.00304676	0.0546942	4	384
