# Supplementary material for: Parameters of the crossing points between center of pressure and center of mass signals are potential markers of postural control efficiency
Source: PLoS One. 2019 Jul 12;14(7):e0219460. doi: 10.1371/journal.pone.0219460 (PMC6625703; doi:10.1371/journal.pone.0219460)
Supplement: S1 File — The .zip file contains the .m matlab files used for calculating the parameters and .xlsx files with values of the subsequent analyzed parameters for each patient. (ZIP) [file pone.0219460.s001.zip › data/ZC_Acopm.txt]

	apeohn		lateohn		apechn		latechn		apeohbb		lateohbb	apechbb		latechbb	group		pac
   1.6613994e+02   2.5418595e+02   1.8573377e+02   4.1251501e+02   1.6680635e+02   2.9161384e+02   1.6757422e+02   3.3400994e+02   1.0000000e+00   1.0000000e+00
   1.5348754e+02   1.7067502e+02   3.2275896e+02   4.3248185e+02   1.8309762e+02   1.9781621e+02   1.7024540e+02   3.3978311e+02   1.0000000e+00   2.0000000e+00
   1.4147572e+02   4.4648427e+02   1.4197180e+02   4.7205681e+02   1.5934609e+02   4.9909843e+02   2.1110254e+02   6.4026529e+02   1.0000000e+00   3.0000000e+00
   1.7621556e+02   1.4183621e+02   2.7570035e+02   3.5794382e+02   2.3834209e+02   5.8216310e+02   4.7052801e+02   1.0024317e+03   1.0000000e+00   4.0000000e+00
   9.0581702e+01   1.2754442e+02   1.3175521e+02   1.2185631e+02   1.4700221e+02   2.1867561e+02   2.4974512e+02   4.0371955e+02   1.0000000e+00   5.0000000e+00
   1.0546021e+02   1.1530553e+02   9.6805160e+01   1.2180746e+02   1.1799360e+02   2.1181054e+02   1.0880592e+02   1.4709728e+02   1.0000000e+00   6.0000000e+00
   1.6051022e+02   2.7357602e+02   1.7342765e+02   4.8497025e+02   1.5487274e+02   4.1398957e+02   1.6193898e+02   5.1679820e+02   1.0000000e+00   7.0000000e+00
   2.5843450e+02   6.2291508e+02   3.6938524e+02   4.2089878e+02   3.4782136e+02   6.9900138e+02   7.6225546e+02   1.4381467e+03   1.0000000e+00   8.0000000e+00
   1.3265560e+02   1.7901580e+02   2.4704363e+02   2.7299276e+02   1.9243241e+02   4.2926120e+02   2.4488725e+02   5.3143607e+02   1.0000000e+00   9.0000000e+00
   1.1548284e+02   2.1323825e+02   1.4856782e+02   4.8824497e+02   2.3853051e+02   7.5521625e+02   2.3547647e+02   7.8111036e+02   1.0000000e+00   1.0000000e+01
   1.6767036e+02   3.4376439e+02   1.7439114e+02   2.3399147e+02   1.3094211e+02   3.6164423e+02   2.7360994e+02   4.6445877e+02   1.0000000e+00   1.1000000e+01
   1.5556734e+02   2.0176383e+02   1.9913394e+02   5.1391522e+02   3.1609636e+02   1.1452521e+03   5.6622764e+02   1.1429280e+03   1.0000000e+00   1.2000000e+01
   3.0585659e+02   5.5863023e+02   2.9266826e+02   6.4111000e+02   4.7826228e+02   9.8190156e+02   4.3359908e+02   1.1897451e+03   1.0000000e+00   1.3000000e+01
   1.6287401e+02   3.4783669e+02   2.6362054e+02   6.7859362e+02   1.8032808e+02   4.0358948e+02   2.5132676e+02   6.6734685e+02   1.0000000e+00   1.4000000e+01
   3.1370092e+02   4.1579314e+02   3.3100578e+02   4.6007524e+02   2.9443845e+02   7.5057110e+02   2.0941106e+02   6.9781825e+02   1.0000000e+00   1.5000000e+01
   7.6508608e+01   6.6776701e+01   7.8054121e+01   9.9468551e+01   6.6573809e+01   1.0760729e+02   8.9240294e+01   1.1983054e+02   1.0000000e+00   1.6000000e+01
   1.4989677e+02   3.9959767e+02   5.3170221e+02   1.3750845e+03   4.2991855e+02   9.4813887e+02   2.9330656e+02   1.0401577e+03   1.0000000e+00   1.7000000e+01
   8.4864459e+01   2.8172924e+02   1.6285520e+02   4.0982921e+02   1.2537424e+02   3.3456912e+02   1.4871873e+02   3.2971977e+02   1.0000000e+00   1.8000000e+01
   7.0103264e+01   1.3610921e+02   9.3784200e+01   1.1026527e+02   7.4270748e+01   1.1336763e+02   8.9796828e+01   1.4895385e+02   1.0000000e+00   1.9000000e+01
   7.0686951e+01   6.4754593e+01   8.3945935e+01   1.2119933e+02   5.9532882e+01   6.7095706e+01   1.0801622e+02   1.3461807e+02   1.0000000e+00   2.0000000e+01
   1.6881331e+02   2.8879403e+02   2.0532662e+02   4.2896092e+02   1.5345720e+02   3.3318319e+02   2.3350115e+02   5.1339130e+02   1.0000000e+00   2.1000000e+01
   2.6148722e+02   3.9115908e+02   1.7015150e+02   6.2826044e+02   3.8707804e+02   1.1002948e+03   2.5655064e+02   6.2716055e+02   1.0000000e+00   2.2000000e+01
   1.1229441e+02   2.3018052e+02   1.6283743e+02   4.7938547e+02   1.0452823e+02   2.9571699e+02   1.4112298e+02   3.3926106e+02   1.0000000e+00   2.3000000e+01
   9.5141919e+01   1.6201282e+02   1.2579195e+02   3.1306703e+02   1.2442278e+02   5.0897989e+02   9.2827228e+01   3.4540954e+02   1.0000000e+00   2.4000000e+01
   3.0513329e+02   5.6708134e+02   8.8135870e+02   1.9180645e+03   7.6042107e+02   1.3044670e+03   5.1328385e+02   1.1483522e+03   1.0000000e+00   2.5000000e+01
   2.1272920e+02   4.1984918e+02   3.1534561e+02   6.0214592e+02   5.0389866e+02   1.0171949e+03   3.4883398e+02   9.7493251e+02   1.0000000e+00   2.6000000e+01
   1.2295682e+02   2.3143944e+02   9.0394187e+01   1.5292777e+02   1.2022207e+02   3.2649776e+02   1.3034956e+02   3.4989213e+02   1.0000000e+00   2.7000000e+01
   1.3942457e+02   2.1578074e+02   1.3924434e+02   1.7103209e+02   1.4515167e+02   2.4875139e+02   2.4892723e+02   3.7374486e+02   1.0000000e+00   2.8000000e+01
   2.1213135e+02   2.7785214e+02   2.2831631e+02   3.5182806e+02   2.9494852e+02   2.9066692e+02   2.4378451e+02   4.9614449e+02   1.0000000e+00   2.9000000e+01
   1.0846592e+02   1.4145986e+02   1.2417618e+02   2.7879010e+02   2.0738578e+02   2.2903238e+02   2.1754711e+02   3.7998210e+02   1.0000000e+00   3.0000000e+01
   1.4973338e+02   3.7088760e+02   2.8141241e+02   7.3383549e+02   2.9788901e+02   6.8036652e+02   3.4901533e+02   9.3004053e+02   1.0000000e+00   3.1000000e+01
   2.1608607e+02   7.9913826e+02   3.0658785e+02   1.1709324e+03   3.1740105e+02   1.0388700e+03   4.3041536e+02   1.1413774e+03   1.0000000e+00   3.2000000e+01
   1.7067505e+02   3.0930776e+02   8.7814861e+01   2.0540095e+02   1.0989514e+02   3.0444121e+02   1.2710310e+02   2.3111408e+02   1.0000000e+00   3.3000000e+01
   2.0122045e+02   2.3729982e+02   2.4957158e+02   6.8965046e+02   1.9409832e+02   5.1589828e+02   2.8930682e+02   7.2658063e+02   1.0000000e+00   3.4000000e+01
   2.3062871e+02   8.0270137e+02   3.6409463e+02   1.2787763e+03   3.0247527e+02   1.3488283e+03   5.8409650e+02   1.3061839e+03   1.0000000e+00   3.5000000e+01
   1.0656156e+02   1.2875493e+02   6.6091047e+01   7.1061352e+01   1.0610766e+02   1.7744919e+02   7.5953399e+01   1.1372545e+02   1.0000000e+00   3.6000000e+01
   2.5304804e+02   3.4245113e+02   1.2136737e+02   2.8410590e+02   1.9145682e+02   3.5311106e+02   1.9400067e+02   2.9763818e+02   1.0000000e+00   3.7000000e+01
   1.2370784e+02   1.7603395e+02   1.0897378e+02   4.1487835e+02   9.8435062e+01   1.9044229e+02   1.3118710e+02   4.5781725e+02   1.0000000e+00   3.8000000e+01
   7.0894354e+01   8.8921186e+01   1.4965819e+02   1.8274665e+02   9.4487876e+01   1.3155365e+02   1.0807111e+02   2.1527219e+02   1.0000000e+00   3.9000000e+01
   1.1928598e+02   2.8901599e+02   1.0837061e+02   3.3593482e+02   1.1610788e+02   5.6466541e+02   1.4273295e+02   4.1256296e+02   1.0000000e+00   4.0000000e+01
   7.1121043e+01   1.5152519e+02   7.7289587e+01   1.3012474e+02   1.1801396e+02   2.0510126e+02   5.2336201e+01   1.0487488e+02   1.0000000e+00   4.1000000e+01
   1.7700674e+02   1.9266877e+02   1.3466723e+02   1.4983396e+02   1.3936759e+02   3.2937449e+02   1.8162398e+02   2.4957944e+02   1.0000000e+00   4.2000000e+01
   1.7450441e+02   2.1254830e+02   1.2012337e+02   1.4816427e+02   2.3021320e+02   4.5597369e+02   1.9278061e+02   3.6220299e+02   1.0000000e+00   4.3000000e+01
   1.3817950e+02   3.4869090e+02   9.5550343e+01   4.1034929e+02   1.7748459e+02   7.9606059e+02   1.6054822e+02   5.4495422e+02   1.0000000e+00   4.4000000e+01
   1.9008652e+02   2.6887002e+02   1.0304475e+02   1.3522655e+02   2.0916856e+02   4.4375493e+02   1.7029163e+02   3.9723321e+02   1.0000000e+00   4.5000000e+01
   1.1124790e+02   2.5472414e+02   1.1420437e+02   3.0233865e+02   1.6425984e+02   2.8941067e+02   1.2927624e+02   3.6158707e+02   1.0000000e+00   4.6000000e+01
   8.5421244e+01   1.0372342e+02   1.4493266e+02   1.1826518e+02   1.7832941e+02   3.2964456e+02   1.3672992e+02   3.5407707e+02   1.0000000e+00   4.7000000e+01
   1.1885114e+02   1.6101132e+02   3.1148665e+02   7.2588937e+02   2.3189698e+02   6.2424316e+02   2.6203300e+02   8.2279430e+02   1.0000000e+00   4.8000000e+01
   1.7765801e+02   2.1351504e+02   3.1468659e+02   6.1918351e+02   2.0015680e+02   2.6724627e+02   3.8721935e+02   5.1278959e+02   1.0000000e+00   4.9000000e+01
   1.3397616e+02   1.4805466e+02   2.6448995e+02   4.0540420e+02   2.7783396e+02   4.0487109e+02   4.0915757e+02   6.0748160e+02   1.0000000e+00   5.0000000e+01
   1.3156616e+02   2.0275524e+02   1.4006410e+02   1.6063421e+02   1.3104023e+02   3.9081128e+02   1.5774609e+02   4.2953556e+02   1.0000000e+00   5.1000000e+01
   1.5149142e+02   3.2146712e+02   1.4829285e+02   2.7470479e+02   7.2688035e+01   1.7555596e+02   1.2233032e+02   2.2804363e+02   1.0000000e+00   5.2000000e+01
   2.3451624e+02   3.0320314e+02   3.8941088e+02   6.3863422e+02   3.1920459e+02   5.5900785e+02   2.6532416e+02   5.7894605e+02   1.0000000e+00   5.3000000e+01
   1.7764604e+02   3.1894366e+02   3.9071144e+02   8.5281304e+02   5.4142518e+02   6.7481084e+02   9.0894937e+02   1.2696892e+03   1.0000000e+00   5.4000000e+01
   8.3541816e+01   1.2349297e+02   1.2540713e+02   1.4782895e+02   1.2065346e+02   1.3910241e+02   1.5846678e+02   3.4332191e+02   2.0000000e+00   5.5000000e+01
   9.6102902e+01   9.9647134e+01   1.0126453e+02   2.2605331e+02   9.6423801e+01   1.2847670e+02   8.9073536e+01   2.1568784e+02   2.0000000e+00   5.6000000e+01
   3.8012103e+02   7.5343019e+02   5.0964660e+02   1.9215349e+03   2.9235514e+02   7.9804511e+02   3.8008826e+02   1.5927827e+03   2.0000000e+00   5.7000000e+01
   6.4749894e+01   1.0852824e+02   1.5930016e+02   2.2448788e+02   7.2732794e+01   1.2902185e+02   1.3467781e+02   3.5347750e+02   2.0000000e+00   5.8000000e+01
   1.3176301e+02   1.2431780e+02   1.1563052e+02   3.1818324e+02   1.6757665e+02   5.3314767e+02   2.6698194e+02   5.5170405e+02   2.0000000e+00   5.9000000e+01
   6.2780780e+01   6.3843499e+01   9.1738766e+01   1.2388113e+02   6.6927138e+01   7.4585041e+01   5.5139449e+01   1.0234715e+02   2.0000000e+00   6.0000000e+01
   1.5850706e+02   3.0109637e+02   3.1041659e+02   7.5618578e+02   1.2141325e+02   4.4408361e+02   2.8697251e+02   6.5337968e+02   2.0000000e+00   6.1000000e+01
   1.0030979e+02   1.0193610e+02   1.0408430e+02   1.4126212e+02   6.4962602e+01   1.0545914e+02   1.1566573e+02   1.3380610e+02   2.0000000e+00   6.2000000e+01
   8.2052108e+01   9.6867490e+01   1.0011021e+02   1.6581168e+02   5.6337526e+01   6.5372202e+01   8.9089252e+01   1.7574849e+02   2.0000000e+00   6.3000000e+01
   1.6768261e+02   1.8133049e+02   2.3181057e+02   3.2413132e+02   1.7412989e+02   2.7216862e+02   3.2920511e+02   3.9085056e+02   2.0000000e+00   6.4000000e+01
   1.1124396e+02   2.0936336e+02   1.5371197e+02   2.5827183e+02   2.2358896e+02   4.8725670e+02   3.3583298e+02   5.2457962e+02   2.0000000e+00   6.5000000e+01
   1.2548438e+02   1.0457053e+02   1.4226763e+02   1.6337067e+02   1.1428003e+02   1.3010246e+02   3.0849702e+02   3.6439331e+02   2.0000000e+00   6.6000000e+01
   7.8110446e+01   8.1916046e+01   1.0627988e+02   1.8429259e+02   1.0418116e+02   1.3025538e+02   9.6973063e+01   1.6295422e+02   2.0000000e+00   6.7000000e+01
   1.4487067e+02   2.2213376e+02   2.1747536e+02   4.1444988e+02   1.3307579e+02   2.7899312e+02   1.5892108e+02   3.5474411e+02   2.0000000e+00   6.8000000e+01
   2.4027709e+02   1.8493239e+02   3.1566825e+02   5.4055635e+02   1.7380250e+02   2.2221422e+02   2.6437492e+02   6.5790803e+02   2.0000000e+00   6.9000000e+01
   8.5465261e+01   1.1958553e+02   1.3422460e+02   2.0765448e+02   7.9028427e+01   1.5237567e+02   1.8413205e+02   3.9381310e+02   2.0000000e+00   7.0000000e+01
   1.9118476e+02   2.2939528e+02   3.4930944e+02   4.1557050e+02   2.0723370e+02   3.0864287e+02   4.5527810e+02   5.9000839e+02   2.0000000e+00   7.1000000e+01
   1.4564925e+02   1.7666604e+02   1.8828990e+02   4.0376453e+02   1.3103299e+02   2.1280355e+02   4.4371303e+02   5.7061777e+02   2.0000000e+00   7.2000000e+01
   8.8051543e+01   1.1851125e+02   7.2203082e+01   1.2500037e+02   7.6727926e+01   1.0303718e+02   1.5289019e+02   1.4012254e+02   2.0000000e+00   7.3000000e+01
   2.9210891e+02   2.9198981e+02   4.1039747e+02   4.1026156e+02   2.9020392e+02   3.7495301e+02   3.0792482e+02   4.2931999e+02   2.0000000e+00   7.4000000e+01
   6.3563148e+01   1.0147770e+02   8.1743987e+01   9.3814356e+01   7.5748098e+01   1.2987015e+02   1.1312708e+02   1.3409839e+02   2.0000000e+00   7.5000000e+01
   1.2192047e+02   5.3905067e+02   3.3668850e+02   1.0010089e+03   1.8485698e+02   4.6433984e+02   4.8809404e+02   1.0370752e+03   2.0000000e+00   7.6000000e+01
   2.4594445e+02   3.5104883e+02   2.0970271e+03   2.5638613e+03   2.1480378e+02   3.4074539e+02   1.2006651e+03   2.1305939e+03   2.0000000e+00   7.7000000e+01
   1.1223682e+02   1.3442551e+02   1.6028922e+02   3.5327921e+02   1.2014694e+02   2.1768065e+02   1.6199370e+02   3.2874128e+02   2.0000000e+00   7.8000000e+01
   7.7146375e+01   1.1169736e+02   4.3652681e+02   3.3612403e+02   1.2411118e+02   2.1662291e+02   3.7168354e+02   4.8482984e+02   2.0000000e+00   7.9000000e+01
   6.3813532e+01   7.1951826e+01   7.3488906e+01   1.3662476e+02   7.0393659e+01   9.6474562e+01   8.5688917e+01   2.1439389e+02   2.0000000e+00   8.0000000e+01
   9.1631912e+01   1.5510124e+02   2.6475322e+02   2.5347888e+02   1.2877212e+02   1.9318821e+02   1.0008419e+02   1.3459998e+02   2.0000000e+00   8.1000000e+01
   1.0038793e+02   1.2736570e+02   1.3411077e+02   2.6884492e+02   1.0638659e+02   1.6285915e+02   1.9291358e+02   3.1189392e+02   2.0000000e+00   8.2000000e+01
   1.6092149e+02   1.6680447e+02   1.9872469e+02   2.2778190e+02   1.3562323e+02   1.9725796e+02   1.4448730e+02   2.4311088e+02   2.0000000e+00   8.3000000e+01
   2.6768681e+02   9.2440513e+02   8.4024999e+02   2.8108416e+03   4.6458996e+02   1.0791323e+03   9.2370019e+02   3.0926824e+03   2.0000000e+00   8.4000000e+01
   8.4884187e+01   9.0186231e+01   1.5852908e+02   9.5917944e+01   9.3724540e+01   1.9492873e+02   1.2632462e+02   1.4051723e+02   2.0000000e+00   8.5000000e+01
   2.2873352e+02   1.5919698e+02   3.8281966e+02   5.4890435e+02   2.9064555e+02   2.6366978e+02   2.8508063e+02   3.6522722e+02   2.0000000e+00   8.6000000e+01
   7.3202008e+01   1.3193312e+02   1.0680751e+02   2.4263277e+02   6.4194177e+01   1.0780644e+02   1.1137540e+02   2.6120630e+02   2.0000000e+00   8.7000000e+01
   1.2240795e+02   1.9029960e+02   2.0059049e+02   3.6052042e+02   1.4665850e+02   3.1355959e+02   1.8449967e+02   4.6814770e+02   2.0000000e+00   8.8000000e+01
   6.2465630e+01   8.7239836e+01   7.2618886e+01   6.8309097e+01   5.6789138e+01   5.5245429e+01   3.9692868e+01   6.7235720e+01   2.0000000e+00   8.9000000e+01
   8.4201051e+01   1.6563550e+02   6.8084547e+01   1.3179669e+02   8.2849144e+01   1.1971780e+02   1.2388728e+02   2.0418398e+02   2.0000000e+00   9.0000000e+01
   7.4729281e+01   1.0925830e+02   7.0806769e+01   1.4736020e+02   8.6139271e+01   9.5324320e+01   9.7397433e+01   1.7182715e+02   2.0000000e+00   9.1000000e+01
   1.0618907e+02   1.3333955e+02   1.9381571e+02   2.9643048e+02   1.5204061e+02   3.2233817e+02   1.8755697e+02   4.0580903e+02   2.0000000e+00   9.2000000e+01
   1.2504081e+02   1.4730809e+02   1.2265434e+02   2.3998041e+02   1.2230153e+02   2.2593849e+02   1.3014037e+02   4.0424593e+02   2.0000000e+00   9.3000000e+01
   7.2683937e+01   9.2205765e+01   1.0176303e+02   1.1720879e+02   6.6659229e+01   8.1496980e+01   9.2743140e+01   1.3519089e+02   2.0000000e+00   9.4000000e+01
   9.5141020e+01   2.4613135e+02   8.7829242e+01   2.9026600e+02   7.7636356e+01   2.4159107e+02   1.1091254e+02   4.1489983e+02   2.0000000e+00   9.5000000e+01
   9.1316566e+01   1.6482014e+02   1.0742284e+02   2.0181280e+02   1.1200926e+02   1.8141449e+02   1.0993452e+02   3.2857115e+02   2.0000000e+00   9.6000000e+01
   7.6792778e+01   9.9659387e+01   8.5180040e+01   1.9106917e+02   7.6724887e+01   1.3141220e+02   1.1488749e+02   1.9320053e+02   2.0000000e+00   9.7000000e+01
   1.1611083e+02   8.1106640e+01   1.6662002e+02   1.7047683e+02   1.1228124e+02   1.1699941e+02   1.1458575e+02   1.9965728e+02   2.0000000e+00   9.8000000e+01
   1.2852755e+02   2.1200460e+02   1.2607859e+02   1.8049488e+02   2.0147568e+02   2.1110529e+02   1.3533447e+02   1.3436435e+02   2.0000000e+00   9.9000000e+01
   1.0000778e+02   9.7284356e+01   1.0526026e+02   2.2329215e+02   7.3803099e+01   1.6644077e+02   1.2194666e+02   2.0898359e+02   2.0000000e+00   1.0000000e+02
   7.9475941e+01   9.6898489e+01   2.0844292e+02   8.8901714e+01   8.3184258e+01   9.9475843e+01   1.3186785e+02   1.9963620e+02   2.0000000e+00   1.0100000e+02
   9.7503850e+01   7.6581432e+01   4.7815407e+02   1.4706158e+02   1.4057159e+02   2.4616589e+02   1.7161041e+02   2.4653948e+02   2.0000000e+00   1.0200000e+02
   3.9082334e+02   2.4945970e+02   4.0355404e+02   6.2966903e+02   5.1855357e+02   7.4647112e+02   3.7665702e+02   7.9869647e+02   2.0000000e+00   1.0300000e+02
   8.4691826e+01   8.2190085e+01   6.1513726e+01   1.0793333e+02   6.6876741e+01   1.1237357e+02   8.4155432e+01   1.6851548e+02   2.0000000e+00   1.0400000e+02
   6.7710818e+01   7.6592855e+01   9.5493800e+01   1.2218581e+02   7.7646339e+01   1.1327588e+02   8.7587569e+01   1.1378907e+02   2.0000000e+00   1.0500000e+02
   7.8426494e+01   9.0370365e+01   9.4719105e+01   9.1152902e+01   7.7208963e+01   6.0769431e+01   9.9108269e+01   1.2256739e+02   2.0000000e+00   1.0600000e+02
   1.3905935e+02   1.7627386e+02   2.8620380e+02   6.2690411e+02   1.3155483e+02   2.6824373e+02   4.7368929e+02   8.5900009e+02   2.0000000e+00   1.0700000e+02
   6.0937239e+01   7.6504946e+01   8.1104353e+01   1.1365773e+02   7.0315568e+01   1.2348190e+02   1.1919967e+02   2.3778771e+02   2.0000000e+00   1.0800000e+02
   3.0783746e+02   4.0349961e+02   9.0732923e+02   1.4183884e+03   4.3328451e+02   7.6699986e+02   1.1564490e+03   1.6818365e+03   2.0000000e+00   1.0900000e+02
   1.1043603e+02   1.7078867e+02   1.5712837e+02   2.3876787e+02   1.3430559e+02   1.5585490e+02   1.5556107e+02   3.5069964e+02   2.0000000e+00   1.1000000e+02
   1.2194297e+02   1.3131914e+02   2.3893951e+02   2.9323712e+02   1.6769547e+02   2.3284459e+02   4.3481553e+02   8.6775904e+02   2.0000000e+00   1.1100000e+02
   7.5359613e+01   1.5133286e+02   1.1360522e+02   2.0327344e+02   6.5088796e+01   1.1523256e+02   1.1448062e+02   1.6528747e+02   2.0000000e+00   1.1200000e+02
   1.0222168e+02   2.7903569e+02   1.1700820e+02   3.1971913e+02   6.8199368e+01   2.3182968e+02   7.3701243e+01   2.4696355e+02   2.0000000e+00   1.1300000e+02
   8.0783275e+01   1.2139759e+02   1.0531201e+02   1.7921842e+02   1.0179372e+02   1.3953010e+02   1.2811338e+02   2.7926005e+02   2.0000000e+00   1.1400000e+02
   1.0435828e+02   1.6190771e+02   3.6833794e+02   2.6441534e+02   1.2130218e+02   1.9935054e+02   1.3301548e+02   2.5636608e+02   2.0000000e+00   1.1500000e+02
   1.2387607e+02   1.0781701e+02   1.2083153e+02   1.4197640e+02   1.2541747e+02   9.8080256e+01   2.4158066e+02   2.7231831e+02   2.0000000e+00   1.1600000e+02
   4.8078257e+01   5.8015429e+01   1.0694811e+02   1.6721356e+02   6.6065902e+01   1.3461199e+02   5.0587767e+02   3.0924773e+02   2.0000000e+00   1.1700000e+02
   8.0207453e+01   1.1245571e+02   1.5110851e+02   3.3616016e+02   9.5285150e+01   1.8698717e+02   1.8569566e+02   3.5117753e+02   2.0000000e+00   1.1800000e+02
   1.4579289e+02   1.7382070e+02   2.1854367e+02   2.0359743e+02   1.6631974e+02   2.7104719e+02   1.8145773e+02   3.0747329e+02   2.0000000e+00   1.1900000e+02
   1.7320354e+02   2.7340370e+02   2.5408557e+02   4.4028645e+02   1.8007649e+02   4.5845761e+02   1.8506226e+02   3.6707508e+02   2.0000000e+00   1.2000000e+02
   7.9094696e+01   6.8701851e+01   6.7053092e+01   8.0128616e+01   8.6486960e+01   1.0229610e+02   1.2853499e+02   1.1271529e+02   2.0000000e+00   1.2100000e+02
   1.1623804e+02   1.5898948e+02   9.7165293e+01   1.2294937e+02   9.1786030e+01   1.3857072e+02   8.4279910e+01   1.1375272e+02   2.0000000e+00   1.2200000e+02
   1.3721070e+02   3.6912336e+02   1.5521864e+02   4.3394919e+02   1.2640435e+02   2.7155863e+02   2.9801153e+02   5.5453152e+02   2.0000000e+00   1.2300000e+02
   1.6374356e+02   2.8724756e+02   3.5350390e+02   4.2984965e+02   1.5197698e+02   2.5360259e+02   3.8486787e+02   7.4295907e+02   2.0000000e+00   1.2400000e+02
   6.7064922e+01   1.1161903e+02   1.2692666e+02   2.4639059e+02   9.9559733e+01   2.1187575e+02   1.4670734e+02   1.8045341e+02   2.0000000e+00   1.2500000e+02
   8.9657800e+01   1.1944425e+02   1.4043019e+02   1.5997675e+02   7.0438336e+01   1.1789510e+02   1.2398979e+02   2.2022903e+02   2.0000000e+00   1.2600000e+02
   1.7147011e+02   1.5239021e+02   1.4767998e+02   1.6760846e+02   1.4181551e+02   2.0546577e+02   1.8927002e+02   2.4305575e+02   2.0000000e+00   1.2700000e+02
   1.7012402e+02   3.4851907e+02   2.1466483e+02   5.6995788e+02   1.3572743e+02   3.6018241e+02   2.7902260e+02   8.1452931e+02   2.0000000e+00   1.2800000e+02
   1.7239672e+02   3.3911224e+02   2.3738892e+02   4.0686059e+02   1.7406640e+02   3.8554231e+02   2.1363557e+02   4.7298731e+02   2.0000000e+00   1.2900000e+02
   7.8090695e+02   8.4509955e+02   6.3374488e+02   1.4023707e+03   6.6006015e+02   1.2734586e+03   8.9998163e+02   2.2295337e+03   2.0000000e+00   1.3000000e+02
   8.8302371e+01   1.3297502e+02   1.0045909e+02   1.7487965e+02   1.0744184e+02   2.9815569e+02   1.5565392e+02   4.7953401e+02   2.0000000e+00   1.3100000e+02
   9.2595038e+01   1.2331745e+02   8.8373955e+01   1.9623345e+02   9.9110607e+01   1.7341750e+02   1.2640655e+02   3.0421111e+02   2.0000000e+00   1.3200000e+02
   2.2180606e+02   1.7351058e+02   1.0531516e+02   1.2613483e+02   1.1689046e+02   1.9102080e+02   1.7467572e+02   1.9752188e+02   2.0000000e+00   1.3300000e+02
   1.6697039e+02   5.4785102e+02   2.1765421e+02   1.1511940e+03   2.3711388e+02   1.0643332e+03   2.3916417e+02   1.2283178e+03   2.0000000e+00   1.3400000e+02
   1.0793175e+02   2.2082230e+02   2.2275328e+02   4.1682337e+02   2.2481225e+02   5.6174666e+02   2.4792240e+02   4.7557326e+02   2.0000000e+00   1.3500000e+02
   1.2711116e+02   1.2148187e+02   7.9237536e+01   1.2611079e+02   9.2367755e+01   8.9187933e+01   1.4391250e+02   1.6687023e+02   2.0000000e+00   1.3600000e+02
   5.6981122e+01   9.6965935e+01   5.6905727e+01   1.1898134e+02   4.1715291e+01   1.0843020e+02   6.8453843e+01   1.5298485e+02   2.0000000e+00   1.3700000e+02
   1.0960386e+02   1.4954086e+02   9.5768320e+01   1.3146220e+02   9.6671809e+01   1.2721601e+02   8.2080988e+01   1.3525633e+02   2.0000000e+00   1.3800000e+02
   9.6983421e+01   1.3137916e+02   9.8516725e+01   1.4575672e+02   1.3411703e+02   2.9965752e+02   1.2732594e+02   2.9185963e+02   2.0000000e+00   1.3900000e+02
   1.0450558e+02   1.5028498e+02   8.7902102e+01   1.7883987e+02   1.0100332e+02   2.1631831e+02   1.3627253e+02   3.0815402e+02   2.0000000e+00   1.4000000e+02
   1.0016549e+02   9.8774241e+01   1.0280297e+02   1.7500312e+02   8.6811598e+01   1.6594817e+02   1.1257751e+02   1.9775536e+02   2.0000000e+00   1.4100000e+02
   1.0430238e+02   1.3985077e+02   9.0822936e+01   1.0579083e+02   6.4750634e+01   1.7453998e+02   1.1258280e+02   1.0641817e+02   2.0000000e+00   1.4200000e+02
   1.0766790e+02   9.3471682e+01   1.4872662e+02   2.7217823e+02   9.0814367e+01   1.7589519e+02   1.8663789e+02   3.7453118e+02   2.0000000e+00   1.4300000e+02
   5.7141993e+01   9.9660000e+01   6.4951878e+01   1.2912691e+02   6.9087892e+01   2.2475750e+02   6.9566661e+01   1.7643946e+02   2.0000000e+00   1.4400000e+02
   1.0727590e+02   1.2824048e+02   9.0898576e+01   9.6441365e+01   6.0112713e+01   9.2193830e+01   1.0667239e+02   1.5850647e+02   2.0000000e+00   1.4500000e+02
   6.6773441e+01   9.7726285e+01   9.4508610e+01   1.4764741e+02   1.7830328e+02   2.8956120e+02   1.1249733e+02   2.3363218e+02   2.0000000e+00   1.4600000e+02
   1.4887473e+02   1.9409731e+02   2.4875034e+02   3.9871290e+02   2.3059130e+02   8.5689762e+02   4.2181940e+02   1.1518416e+03   2.0000000e+00   1.4700000e+02
   1.0546166e+02   1.1142463e+02   1.1405532e+02   1.2257760e+02   8.8041239e+01   1.6088048e+02   1.5676509e+02   2.5644864e+02   2.0000000e+00   1.4800000e+02
   1.2962639e+02   1.5920340e+02   1.4606844e+02   1.9603541e+02   1.1840697e+02   2.5383649e+02   1.2877270e+02   2.0599820e+02   2.0000000e+00   1.4900000e+02
   7.5630034e+01   1.0836559e+02   9.8195967e+01   2.1544946e+02   8.2920139e+01   2.6690139e+02   1.4603269e+02   2.9621586e+02   2.0000000e+00   1.5000000e+02
   1.1733942e+02   1.3146147e+02   1.3788314e+02   1.5519734e+02   1.2769468e+02   1.8249092e+02   2.1897070e+02   3.9145053e+02   2.0000000e+00   1.5100000e+02
   1.0791890e+02   1.1019977e+02   9.3742661e+01   1.4185109e+02   1.3675458e+02   1.9356366e+02   1.4243117e+02   2.3204851e+02   2.0000000e+00   1.5200000e+02
   1.2352314e+02   1.0351056e+02   3.0110519e+02   2.3847802e+02   1.1823630e+02   1.9754343e+02   3.8507315e+02   5.9532640e+02   3.0000000e+00   1.5300000e+02
   4.4663119e+01   7.5890005e+01   8.1098639e+01   1.6172094e+02   5.0968493e+01   1.1633330e+02   1.3085647e+02   2.2847873e+02   3.0000000e+00   1.5400000e+02
   1.5835379e+02   2.3647473e+02   1.9782224e+02   4.2544570e+02   1.8264909e+02   2.8645524e+02   2.4658900e+02   3.4492426e+02   3.0000000e+00   1.5500000e+02
   4.9831281e+01   5.3296869e+01   5.2652008e+01   5.8669882e+01   5.4373881e+01   4.0890594e+01   5.8627817e+01   5.1267109e+01   3.0000000e+00   1.5600000e+02
   1.5296404e+02   1.0971343e+02   2.3886863e+02   2.4119045e+02   1.5181310e+02   1.5690850e+02   2.0211309e+02   2.5373142e+02   3.0000000e+00   1.5700000e+02
   5.8561479e+01   4.7077925e+01   8.4033336e+01   1.4558717e+02   6.1252754e+01   7.7091359e+01   1.0232423e+02   1.8023743e+02   3.0000000e+00   1.5800000e+02
   1.1586123e+02   1.5706809e+02   7.7509563e+01   1.6793028e+02   9.5807831e+01   8.7878261e+01   1.1889725e+02   1.4564785e+02   3.0000000e+00   1.5900000e+02
   1.2282892e+02   1.3565124e+02   2.6643566e+02   3.3221239e+02   1.7816185e+02   2.0980496e+02   3.5742623e+02   4.6988574e+02   3.0000000e+00   1.6000000e+02
   8.4675079e+01   1.0287562e+02   9.7692218e+01   1.1777964e+02   8.1482901e+01   1.8396754e+02   1.0185400e+02   1.9118527e+02   3.0000000e+00   1.6100000e+02
   7.3622618e+01   6.5034284e+01   7.0302440e+01   7.0396239e+01   7.9419026e+01   8.1040987e+01   7.4106389e+01   9.1327339e+01   3.0000000e+00   1.6200000e+02
   7.0105615e+01   8.3166441e+01   1.0570954e+02   1.5138850e+02   9.7996110e+01   1.3767671e+02   1.1834500e+02   2.4410669e+02   3.0000000e+00   1.6300000e+02
   1.6676370e+02   1.1764300e+02   2.8580786e+02   2.2340177e+02   3.4618158e+02   2.2005137e+02   4.2867650e+02   3.1081581e+02   3.0000000e+00   1.6400000e+02
   7.5146567e+01   7.0331495e+01   7.6791647e+01   7.6842553e+01   7.6181037e+01   1.2388164e+02   7.0920639e+01   1.4819012e+02   3.0000000e+00   1.6500000e+02
   5.8406910e+01   9.9159335e+01   1.1117691e+02   1.4995184e+02   7.3986596e+01   1.2198764e+02   1.0855265e+02   2.5892202e+02   3.0000000e+00   1.6600000e+02
   6.7425269e+01   8.8275660e+01   8.2512012e+01   1.5637950e+02   7.2672429e+01   1.0346420e+02   1.0313896e+02   2.0032336e+02   3.0000000e+00   1.6700000e+02
   8.7006325e+01   7.8411494e+01   9.3629438e+01   1.5553543e+02   9.8546327e+01   2.3555933e+02   1.7665682e+02   3.3196538e+02   3.0000000e+00   1.6800000e+02
   1.0337051e+02   8.4820297e+01   9.3009112e+01   8.9560103e+01   5.2246132e+01   7.6600326e+01   1.1052829e+02   1.7119450e+02   3.0000000e+00   1.6900000e+02
   1.4293583e+02   1.2615153e+02   2.0362765e+02   2.1010733e+02   1.5668931e+02   1.6554458e+02   3.0881881e+02   5.1708847e+02   3.0000000e+00   1.7000000e+02
   1.0700753e+02   1.5206363e+02   1.5685283e+02   3.3683300e+02   1.2406564e+02   2.8467213e+02   1.8864566e+02   3.5185718e+02   3.0000000e+00   1.7100000e+02
   1.8571827e+02   1.6894358e+02   2.0773338e+02   2.3537371e+02   1.3977313e+02   1.7896083e+02   2.1302426e+02   3.0194932e+02   3.0000000e+00   1.7200000e+02
   1.1919113e+02   1.6686369e+02   7.9326122e+01   2.2284427e+02   8.4284789e+01   1.8172784e+02   1.1623977e+02   3.0554729e+02   3.0000000e+00   1.7300000e+02
   6.8484449e+01   7.6039316e+01   8.7776593e+01   1.3129293e+02   6.8312333e+01   1.1872688e+02   7.0217553e+01   1.8339664e+02   3.0000000e+00   1.7400000e+02
   1.0749481e+02   1.0194650e+02   9.0299220e+01   1.6522182e+02   6.0938229e+01   1.4182133e+02   9.9830067e+01   1.6219038e+02   3.0000000e+00   1.7500000e+02
   6.9726952e+01   1.5965722e+02   2.7901925e+02   3.8150116e+02   1.1200805e+02   1.7127825e+02   3.8598110e+02   4.5102169e+02   3.0000000e+00   1.7600000e+02
   8.1016434e+01   9.2445328e+01   7.9729047e+01   1.3848545e+02   6.0287791e+01   9.6853960e+01   7.5409194e+01   1.2874243e+02   3.0000000e+00   1.7700000e+02
   6.6944754e+01   7.5354646e+01   1.1027627e+02   1.0756059e+02   8.8576849e+01   7.6422801e+01   6.6793030e+01   1.0604052e+02   3.0000000e+00   1.7800000e+02
   1.2632377e+02   1.3386615e+02   1.8696854e+02   1.9697677e+02   1.2861206e+02   1.8922404e+02   2.4707391e+02   3.7722255e+02   3.0000000e+00   1.7900000e+02
   7.6857749e+01   2.3012218e+02   1.2241541e+02   3.0877974e+02   5.7420881e+01   1.4137396e+02   8.3046420e+01   2.0905466e+02   3.0000000e+00   1.8000000e+02
   6.2707044e+01   9.0537961e+01   8.9314334e+01   1.3169452e+02   8.2417466e+01   1.4566505e+02   1.0241305e+02   1.5600760e+02   3.0000000e+00   1.8100000e+02
   9.8790342e+01   9.4300340e+01   1.3418994e+02   1.6344849e+02   1.0860654e+02   2.5341364e+02   1.0261935e+02   2.5222904e+02   3.0000000e+00   1.8200000e+02
   5.7932663e+01   7.2962471e+01   1.1286458e+02   1.9879556e+02   6.6887561e+01   7.7594341e+01   8.9703577e+01   2.7550092e+02   3.0000000e+00   1.8300000e+02
   2.0762041e+02   1.7564868e+02   2.8659629e+02   2.6197799e+02   1.9249734e+02   1.8642262e+02   2.2037633e+02   3.3218896e+02   3.0000000e+00   1.8400000e+02
   8.4005354e+01   4.5201220e+01   8.8660232e+01   8.7040670e+01   1.3511283e+02   1.8056390e+02   1.6683956e+02   2.0175553e+02   3.0000000e+00   1.8500000e+02
   1.0576723e+02   9.8686270e+01   1.3457499e+02   1.1609826e+02   7.8614462e+01   1.4943993e+02   1.0729389e+02   1.2770009e+02   3.0000000e+00   1.8600000e+02
   1.3417839e+02   1.4948325e+02   1.5232609e+02   1.7340616e+02   1.4258364e+02   1.6128218e+02   1.8919297e+02   4.7660151e+02   3.0000000e+00   1.8700000e+02
   8.7680324e+01   8.4852350e+01   1.2959616e+02   1.1735434e+02   7.9159745e+01   1.2986597e+02   1.8585990e+02   3.5540714e+02   3.0000000e+00   1.8800000e+02
   1.6876275e+02   1.1394237e+02   2.1384547e+02   1.8222048e+02   1.5733201e+02   2.0740861e+02   2.1855032e+02   2.7696618e+02   3.0000000e+00   1.8900000e+02
   5.0969743e+01   8.3364529e+01   6.5680317e+01   1.1431552e+02   7.0229075e+01   1.3842047e+02   5.9643083e+01   1.4614994e+02   3.0000000e+00   1.9000000e+02
   1.1101401e+02   1.0783573e+02   1.6863467e+02   1.9235873e+02   1.6227499e+02   3.2279192e+02   2.7143099e+02   2.6461212e+02   3.0000000e+00   1.9100000e+02
   9.9239943e+01   9.3313947e+01   7.7043398e+01   1.2342346e+02   7.2717291e+01   1.0550497e+02   8.0100796e+01   1.3836015e+02   3.0000000e+00   1.9200000e+02
   5.3561176e+01   7.8003983e+01   7.7208635e+01   1.0660953e+02   4.7317518e+01   9.4547576e+01   1.0208266e+02   1.0178133e+02   3.0000000e+00   1.9300000e+02
   6.2694856e+01   9.3140510e+01   7.8849589e+01   1.2129534e+02   6.9559516e+01   9.0965175e+01   7.5351753e+01   1.1667865e+02   3.0000000e+00   1.9400000e+02
   9.0022095e+01   1.1156751e+02   9.4609247e+01   1.5646668e+02   5.2906745e+01   1.0912352e+02   1.1202754e+02   1.5962312e+02   3.0000000e+00   1.9500000e+02
   7.3425372e+01   7.0970153e+01   8.0737234e+01   1.3211232e+02   9.5644272e+01   1.1718428e+02   9.8902691e+01   1.6578018e+02   3.0000000e+00   1.9600000e+02
   5.6576490e+01   7.1098652e+01   6.5789869e+01   1.5051174e+02   3.9544715e+01   7.0678153e+01   1.1608354e+02   2.4301192e+02   3.0000000e+00   1.9700000e+02
   1.6074919e+02   1.2837466e+02   4.3786521e+02   3.4562555e+02   2.7673516e+02   3.0387030e+02   5.9378218e+02   4.7171971e+02   3.0000000e+00   1.9800000e+02
   8.3633818e+01   7.9514673e+01   9.7876811e+01   1.1176829e+02   7.0116816e+01   6.9531414e+01   9.5087477e+01   1.0703272e+02   3.0000000e+00   1.9900000e+02
   8.0706855e+01   1.2055528e+02   9.7091050e+01   1.5854883e+02   6.1251945e+01   1.3594716e+02   1.1798347e+02   2.4355936e+02   3.0000000e+00   2.0000000e+02
   1.5283955e+02   1.0511741e+02   1.5206483e+02   1.3495847e+02   1.0885190e+02   1.3928078e+02   9.2863109e+01   1.6405648e+02   3.0000000e+00   2.0100000e+02
   8.5422166e+01   1.1162862e+02   1.1443550e+02   1.4235567e+02   6.8736287e+01   1.6097394e+02   1.4078599e+02   1.6933261e+02   3.0000000e+00   2.0200000e+02
   1.3511112e+02   1.6435741e+02   1.6928056e+02   2.1203468e+02   1.6931409e+02   2.6639866e+02   2.4408863e+02   3.2933204e+02   3.0000000e+00   2.0300000e+02
   8.2758595e+01   1.2106236e+02   1.4835733e+02   1.7687056e+02   1.7319562e+02   1.3691035e+02   1.3539987e+02   1.8508103e+02   3.0000000e+00   2.0400000e+02
   6.7644203e+01   7.4954210e+01   7.1285179e+01   6.8579042e+01   6.1357956e+01   1.1866088e+02   8.0105114e+01   1.0036498e+02   3.0000000e+00   2.0500000e+02
   1.3611223e+02   1.4787534e+02   1.7061700e+02   1.9981649e+02   8.5414826e+01   9.6755679e+01   7.2436609e+01   2.2877235e+02   3.0000000e+00   2.0600000e+02
   1.5978013e+02   1.1807285e+02   1.0235437e+02   1.7843224e+02   6.3986348e+01   1.8956226e+02   1.1000964e+02   2.6812905e+02   3.0000000e+00   2.0700000e+02
   1.2927272e+02   1.1420193e+02   1.4307188e+02   1.4842739e+02   9.4937279e+01   1.6703825e+02   8.9971561e+01   1.5603181e+02   3.0000000e+00   2.0800000e+02
   9.7818461e+01   1.3425069e+02   1.5998452e+02   1.3757358e+02   1.1091067e+02   1.0791465e+02   1.9174372e+02   2.8331680e+02   3.0000000e+00   2.0900000e+02
   7.1123898e+01   1.1803012e+02   1.2544444e+02   1.9338838e+02   9.1223108e+01   1.5377504e+02   9.7350716e+01   2.2867391e+02   3.0000000e+00   2.1000000e+02
   6.0071504e+01   5.2536004e+01   7.5144264e+01   8.2045831e+01   7.3289127e+01   9.0220156e+01   6.2071141e+01   9.8394092e+01   3.0000000e+00   2.1100000e+02
   9.1064631e+01   9.9700127e+01   9.8412179e+01   1.2392374e+02   7.7811487e+01   1.0904751e+02   1.0445330e+02   2.1361948e+02   3.0000000e+00   2.1200000e+02
   1.2234230e+02   7.9174535e+01   9.2427054e+01   1.1794723e+02   1.0855160e+02   9.9925586e+01   1.2061451e+02   1.1101402e+02   3.0000000e+00   2.1300000e+02
   1.6015069e+02   1.3287420e+02   2.1867307e+02   3.4099151e+02   1.4271569e+02   2.4777451e+02   1.0668521e+03   8.7870131e+02   3.0000000e+00   2.1400000e+02
   6.6954836e+01   5.4570106e+01   4.3637048e+01   5.2600469e+01   7.7814058e+01   9.2318502e+01   8.3257632e+01   7.8817564e+01   3.0000000e+00   2.1500000e+02
   1.3148608e+02   1.9911155e+02   4.3978637e+02   5.0366555e+02   2.1443582e+02   3.7146892e+02   6.1357985e+02   5.9508009e+02   3.0000000e+00   2.1600000e+02
   9.8037988e+01   9.2419808e+01   1.6647728e+02   1.5643426e+02   8.8255446e+01   1.2118908e+02   1.0819838e+02   2.1623293e+02   3.0000000e+00   2.1700000e+02
   5.8168160e+01   7.6478424e+01   1.1156492e+02   1.0806019e+02   7.1872914e+01   1.1243361e+02   1.2535983e+02   2.1809875e+02   3.0000000e+00   2.1800000e+02
   7.0187799e+01   8.8183540e+01   6.2660846e+01   1.9354453e+02   4.9223710e+01   1.0662882e+02   6.9794728e+01   1.4196408e+02   3.0000000e+00   2.1900000e+02
   2.8469855e+02   3.8154765e+02   5.3717805e+02   7.0168466e+02   2.6598972e+02   3.6399161e+02   5.2098470e+02   8.2984199e+02   3.0000000e+00   2.2000000e+02
   9.6225056e+01   1.5450635e+02   1.1453728e+02   1.6625227e+02   1.0362310e+02   1.4417292e+02   1.2193819e+02   1.7019746e+02   3.0000000e+00   2.2100000e+02
   5.8069034e+01   7.3363846e+01   7.1398358e+01   1.1837204e+02   5.0092480e+01   1.0587893e+02   1.7212464e+02   2.3354465e+02   3.0000000e+00   2.2200000e+02
   1.4487181e+02   1.6209836e+02   1.8275223e+02   2.5898388e+02   2.1640221e+02   2.7557685e+02   2.0835694e+02   3.5827355e+02   3.0000000e+00   2.2300000e+02
   1.1045325e+02   9.5997716e+01   1.2687392e+02   1.8415834e+02   9.4953172e+01   1.2276117e+02   1.2554244e+02   1.9871767e+02   3.0000000e+00   2.2400000e+02
   5.6102165e+01   7.9709544e+01   2.2322582e+02   1.1338797e+02   1.6071356e+02   2.0284913e+02   1.5219520e+02   2.7553437e+02   3.0000000e+00   2.2500000e+02
   7.4691480e+01   7.5083096e+01   6.3554359e+01   1.1855511e+02   5.3443912e+01   7.7515465e+01   5.4244086e+01   1.0188280e+02   3.0000000e+00   2.2600000e+02
   9.9872235e+01   1.2766466e+02   1.0795928e+02   1.9586148e+02   8.1216143e+01   1.4291552e+02   8.3843150e+01   1.5011251e+02   3.0000000e+00   2.2700000e+02
   6.6001846e+01   9.8421056e+01   8.9667159e+01   3.1857107e+02   6.5170892e+01   2.6918912e+02   1.3010590e+02   2.4969815e+02   3.0000000e+00   2.2800000e+02
   1.0042288e+02   1.0335924e+02   1.4770892e+02   2.6780928e+02   9.3991514e+01   1.6230917e+02   1.7588501e+02   3.4942730e+02   3.0000000e+00   2.2900000e+02
   8.0059991e+01   1.1140698e+02   1.0700303e+02   2.4994175e+02   7.9397148e+01   9.8081411e+01   1.2099717e+02   2.2176776e+02   3.0000000e+00   2.3000000e+02
   7.4754131e+01   1.3285801e+02   1.3508497e+02   1.3123315e+02   7.4913644e+01   1.1290897e+02   1.0452385e+02   1.3222848e+02   3.0000000e+00   2.3100000e+02
   6.7354937e+01   1.0431399e+02   1.0392493e+02   1.6975288e+02   9.8638065e+01   1.5492517e+02   1.1311496e+02   2.8598556e+02   3.0000000e+00   2.3200000e+02
   1.6219736e+02   1.0293577e+02   2.4691657e+02   2.0412442e+02   1.0141072e+02   1.2775037e+02   1.9196774e+02   1.8598771e+02   3.0000000e+00   2.3300000e+02
   1.0076643e+02   1.3342663e+02   1.0782490e+02   1.9784940e+02   2.3631021e+02   7.5576768e+02   3.9400807e+02   1.2182739e+03   3.0000000e+00   2.3400000e+02
   2.0713495e+02   1.5837880e+02   2.3606261e+02   2.1047565e+02   2.2513739e+02   2.9691660e+02   2.1136222e+02   3.0417173e+02   3.0000000e+00   2.3500000e+02
   8.5386216e+01   6.2063232e+01   1.5317489e+02   1.0335992e+02   9.2674776e+01   9.9328559e+01   1.4073439e+02   1.6836794e+02   3.0000000e+00   2.3600000e+02
   9.5278587e+01   1.2288494e+02   1.8359933e+02   2.3990231e+02   1.0491884e+02   1.7909505e+02   1.3352610e+02   3.2233703e+02   3.0000000e+00   2.3700000e+02
   4.9232205e+01   8.2634212e+01   6.3350985e+01   6.6445105e+01   6.5296000e+01   6.8742824e+01   5.8559427e+01   1.0240576e+02   3.0000000e+00   2.3800000e+02
   7.9802425e+01   1.4278570e+02   1.3931238e+02   2.1140993e+02   9.5637335e+01   1.2520048e+02   1.3050339e+02   2.3130288e+02   3.0000000e+00   2.3900000e+02
   1.5213058e+02   1.3744490e+02   1.8090392e+02   1.9972459e+02   2.0248401e+02   2.9617012e+02   2.7397115e+02   2.8080275e+02   3.0000000e+00   2.4000000e+02
   8.4913507e+01   5.0928910e+01   1.1914767e+02   1.1737721e+02   9.7740636e+01   9.7194327e+01   1.1691239e+02   1.2244282e+02   3.0000000e+00   2.4100000e+02
   7.5939351e+01   9.8381541e+01   1.2031391e+02   3.3981303e+02   9.7630379e+01   1.8704255e+02   2.0705092e+02   3.8801374e+02   3.0000000e+00   2.4200000e+02
   1.0891277e+02   1.3139117e+02   3.2264917e+02   4.4569135e+02   1.4400498e+02   2.7424789e+02   4.4963990e+02   7.4044461e+02   3.0000000e+00   2.4300000e+02
   1.0182464e+02   1.1336538e+02   9.8387854e+01   8.6594084e+01   8.7021545e+01   9.8877365e+01   9.0034691e+01   1.1313632e+02   3.0000000e+00   2.4400000e+02
   7.8586529e+01   1.1480582e+02   9.7137020e+01   1.0586780e+02   8.3788113e+01   1.9653237e+02   1.0221033e+02   3.4782745e+02   3.0000000e+00   2.4500000e+02
   8.8559385e+01   8.9415149e+01   1.0275186e+02   1.4562344e+02   8.9407664e+01   1.8295489e+02   1.2317732e+02   2.1390690e+02   3.0000000e+00   2.4600000e+02
   6.0417713e+01   5.8435323e+01   1.3006978e+02   1.1593749e+02   5.6570713e+01   9.8520141e+01   7.1028868e+01   7.9731403e+01   3.0000000e+00   2.4700000e+02
   8.7532430e+01   9.6054300e+01   1.6180275e+02   1.4524809e+02   8.4463171e+01   1.0715870e+02   9.6816962e+01   1.7454032e+02   3.0000000e+00   2.4800000e+02
   8.8784270e+01   1.1486730e+02   1.1498983e+02   1.4308692e+02   9.8782067e+01   1.0679420e+02   1.3460144e+02   1.7156539e+02   3.0000000e+00   2.4900000e+02
   6.5693268e+01   7.8489646e+01   1.4082302e+02   2.1119122e+02   1.0668916e+02   1.5207605e+02   1.2759031e+02   2.6820715e+02   3.0000000e+00   2.5000000e+02
   2.0295798e+02   1.9384939e+02   1.6356422e+02   2.0091508e+02   1.1006106e+02   2.0853458e+02   2.0067159e+02   2.3586204e+02   3.0000000e+00   2.5100000e+02
   1.4184666e+02   1.4140120e+02   1.4702013e+02   3.3907116e+02   1.7271073e+02   1.9241838e+02   1.6990264e+02   3.7969310e+02   3.0000000e+00   2.5200000e+02
   1.2150399e+02   1.4163436e+02   1.3769968e+02   1.3467132e+02   1.4948652e+02   1.5152866e+02   2.8632509e+02   2.3639159e+02   3.0000000e+00   2.5300000e+02
   5.3099687e+01   8.0631869e+01   1.2069428e+02   1.5189546e+02   7.4009869e+01   7.6829030e+01   8.8138195e+01   9.4224198e+01   3.0000000e+00   2.5400000e+02
   6.9092164e+01   1.2863603e+02   1.0420849e+02   1.0241193e+02   1.1424405e+02   1.1242213e+02   1.2667244e+02   1.8449495e+02   3.0000000e+00   2.5500000e+02
   1.1465687e+02   1.7655557e+02   1.3392828e+02   2.2158275e+02   7.7330803e+01   2.1424838e+02   2.1368615e+02   3.2911544e+02   3.0000000e+00   2.5600000e+02
   1.2606756e+02   1.3008412e+02   3.8627727e+02   3.6616481e+02   1.2697044e+02   1.1167770e+02   2.3627988e+02   5.3242666e+02   3.0000000e+00   2.5700000e+02
   5.6664233e+01   7.2988951e+01   7.4740127e+01   7.3721767e+01   5.5477159e+01   8.7311026e+01   6.4482054e+01   8.2334329e+01   3.0000000e+00   2.5800000e+02
   6.1147966e+01   5.7658904e+01   8.7255612e+01   7.6941211e+01   7.4725661e+01   7.7796113e+01   8.7859073e+01   9.4461574e+01   3.0000000e+00   2.5900000e+02
   7.8929943e+01   6.9564022e+01   1.9504133e+02   2.7692936e+02   9.1149626e+01   1.4978016e+02   1.6393111e+02   3.2441360e+02   3.0000000e+00   2.6000000e+02
   1.0326988e+02   8.8626324e+01   1.2905467e+02   2.5198474e+02   9.0038784e+01   8.7642719e+01   1.1728109e+02   1.5225261e+02   3.0000000e+00   2.6100000e+02
   7.9142196e+01   8.9438713e+01   1.7046520e+02   1.4959189e+02   7.2138759e+01   9.8334282e+01   1.1265482e+02   2.2015718e+02   3.0000000e+00   2.6200000e+02
   5.9305342e+01   1.0528275e+02   8.8606033e+01   1.0134606e+02   5.7088016e+01   9.2010617e+01   1.0654948e+02   2.0525196e+02   3.0000000e+00   2.6300000e+02
   1.5673824e+02   1.0118303e+02   1.6772418e+02   2.2118171e+02   8.0934630e+01   6.8426532e+01   2.1296866e+02   4.1590226e+02   3.0000000e+00   2.6400000e+02
   6.2821965e+01   7.6851460e+01   1.3003796e+02   1.6135522e+02   1.6142303e+02   1.3331000e+02   1.6095678e+02   2.5982616e+02   3.0000000e+00   2.6500000e+02
   7.2925369e+01   8.4250877e+01   1.0336090e+02   1.2749366e+02   6.8040513e+01   8.7388512e+01   1.2589615e+02   1.8076034e+02   3.0000000e+00   2.6600000e+02
   9.0166329e+01   1.0759505e+02   1.2349701e+02   2.6796371e+02   9.5389701e+01   1.8802195e+02   2.0330073e+02   4.2386672e+02   3.0000000e+00   2.6700000e+02
   7.5201821e+01   9.1198465e+01   1.3504227e+02   1.5732481e+02   9.7274405e+01   1.8253569e+02   1.5670239e+02   3.8881202e+02   3.0000000e+00   2.6800000e+02
   9.3458623e+01   1.2792675e+02   1.3276942e+02   2.2894008e+02   1.2663644e+02   1.7307758e+02   1.8707635e+02   2.6360665e+02   3.0000000e+00   2.6900000e+02
   7.9035275e+01   6.3656393e+01   1.5415248e+02   1.2978645e+02   8.9032757e+01   1.1282156e+02   1.2087899e+02   1.3787683e+02   3.0000000e+00   2.7000000e+02
   5.2807793e+01   8.0991259e+01   8.6635844e+01   1.2726299e+02   7.9994222e+01   8.5782705e+01   7.6703123e+01   1.5469329e+02   3.0000000e+00   2.7100000e+02
   2.6633695e+02   1.3254512e+02   3.3751898e+02   3.7713740e+02   2.1652709e+02   3.3197003e+02   4.0277005e+02   6.5137140e+02   3.0000000e+00   2.7200000e+02
   5.9038475e+01   6.7532875e+01   6.6005597e+01   7.2299912e+01   5.6018983e+01   8.8137973e+01   7.4987260e+01   6.6274845e+01   3.0000000e+00   2.7300000e+02
   9.7767108e+01   1.0332320e+02   1.0976500e+02   8.8785767e+01   8.3496222e+01   8.4923939e+01   1.2029253e+02   1.6844545e+02   3.0000000e+00   2.7400000e+02
   1.2660640e+02   8.0865964e+01   2.2932040e+02   1.6733427e+02   1.4193450e+02   1.6013186e+02   1.8322240e+02   1.7810219e+02   3.0000000e+00   2.7500000e+02
   1.4199715e+02   2.8756207e+02   2.4516685e+02   4.4903326e+02   1.0435385e+02   3.4632275e+02   2.4085673e+02   6.8201304e+02   3.0000000e+00   2.7600000e+02
   8.7012409e+01   1.0089541e+02   1.0883736e+02   1.5117951e+02   6.5861179e+01   1.1270275e+02   1.4585925e+02   2.5227464e+02   3.0000000e+00   2.7700000e+02
   6.8158782e+01   8.0083124e+01   1.0546320e+02   1.0018224e+02   8.1300177e+01   8.1524949e+01   7.6209355e+01   9.0166933e+01   3.0000000e+00   2.7800000e+02
   6.0734020e+01   6.8592388e+01   6.2864354e+01   1.1627497e+02   3.8444930e+01   5.8223933e+01   9.2384610e+01   2.2555087e+02   3.0000000e+00   2.7900000e+02
   5.9266824e+01   9.0309955e+01   8.6402453e+01   1.0171576e+02   4.7117045e+01   9.5047177e+01   6.2438511e+01   1.5323134e+02   3.0000000e+00   2.8000000e+02
   8.7203320e+01   1.3922733e+02   1.8416732e+02   2.0291247e+02   8.1927974e+01   1.9437645e+02   1.1432832e+02   2.0793862e+02   3.0000000e+00   2.8100000e+02
   7.1211437e+01   4.4526535e+01   7.5399167e+01   9.9201977e+01   9.8013479e+01   1.2359415e+02   6.5795449e+01   1.3255790e+02   3.0000000e+00   2.8200000e+02
   5.3884297e+01   5.5585805e+01   1.0270949e+02   9.4210505e+01   6.1700859e+01   7.0718178e+01   1.0450586e+02   1.5867480e+02   3.0000000e+00   2.8300000e+02
   1.2779029e+02   1.0462059e+02   1.3582935e+02   1.2262167e+02   1.0904988e+02   1.3016015e+02   1.4220917e+02   1.9843194e+02   3.0000000e+00   2.8400000e+02
   1.0218194e+02   1.0967988e+02   1.6677378e+02   1.7847837e+02   8.2484228e+01   1.3047003e+02   1.3869669e+02   1.8326747e+02   3.0000000e+00   2.8500000e+02
   6.3658882e+01   7.6782015e+01   1.6962357e+02   1.3953980e+02   6.7673070e+01   8.5390817e+01   6.9224449e+01   1.2649074e+02   3.0000000e+00   2.8600000e+02
   1.7481173e+02   3.4513796e+02   4.0839840e+02   8.0920982e+02   2.2717900e+02   4.2770719e+02   3.4779352e+02   6.1513095e+02   3.0000000e+00   2.8700000e+02
   7.2729985e+01   7.7357437e+01   6.5249740e+01   7.3109166e+01   5.3371321e+01   5.2031059e+01   6.9518501e+01   1.0273526e+02   3.0000000e+00   2.8800000e+02
   1.3183122e+02   1.5650169e+02   1.2941279e+02   1.8078078e+02   1.4410744e+02   2.1133876e+02   1.2942274e+02   2.1140146e+02   3.0000000e+00   2.8900000e+02
   6.4073707e+01   7.3600686e+01   8.1025937e+01   1.2021228e+02   5.5285772e+01   1.4159036e+02   1.1757229e+02   2.4765385e+02   3.0000000e+00   2.9000000e+02
   5.5533695e+01   5.8773455e+01   6.2208196e+01   9.8424976e+01   8.3281995e+01   6.6208261e+01   9.8185520e+01   1.3628900e+02   3.0000000e+00   2.9100000e+02
   5.9524864e+01   6.2799757e+01   6.5209595e+01   7.9127960e+01   6.8819564e+01   7.8477482e+01   6.7820703e+01   1.0720621e+02   3.0000000e+00   2.9200000e+02
   1.0145617e+02   1.3106925e+02   1.6478446e+02   3.0781358e+02   1.1057598e+02   2.2913865e+02   1.6196611e+02   2.9313078e+02   3.0000000e+00   2.9300000e+02
   6.2229190e+01   8.4408592e+01   8.0509150e+01   1.0238810e+02   8.7652102e+01   1.4263317e+02   1.0529808e+02   1.6057929e+02   3.0000000e+00   2.9400000e+02
   9.8626263e+01   9.4102485e+01   1.3831398e+02   1.8103693e+02   1.0828685e+02   1.1999919e+02   8.0448078e+01   1.3859289e+02   3.0000000e+00   2.9500000e+02
   6.9449286e+01   2.0537568e+02   1.1232078e+02   1.6882460e+02   4.5819992e+01   1.2383186e+02   1.1691318e+02   1.8597980e+02   3.0000000e+00   2.9600000e+02
   1.1757239e+02   1.5379747e+02   1.7663042e+02   2.8753206e+02   1.2348551e+02   1.4794423e+02   1.1895002e+02   1.7797439e+02   3.0000000e+00   2.9700000e+02
   7.2683478e+01   7.8813080e+01   1.0263038e+02   1.8121142e+02   1.2612421e+02   1.7647933e+02   9.8785291e+01   1.3121847e+02   3.0000000e+00   2.9800000e+02
   6.2763485e+01   6.6941104e+01   7.2527261e+01   6.3650799e+01   4.6180954e+01   6.4524070e+01   4.2256471e+01   9.9510247e+01   3.0000000e+00   2.9900000e+02
   4.9667927e+01   6.4580198e+01   6.0774695e+01   9.0303404e+01   5.2570725e+01   7.9829169e+01   1.0152227e+02   1.6009055e+02   3.0000000e+00   3.0000000e+02
   6.8320920e+01   6.6423458e+01   1.1674573e+02   1.5513970e+02   9.6321839e+01   8.0284368e+01   7.3247912e+01   1.1788978e+02   3.0000000e+00   3.0100000e+02
   7.9261493e+01   8.7840301e+01   7.7866121e+01   1.4873238e+02   5.4415710e+01   1.0976277e+02   9.4628529e+01   1.9401596e+02   3.0000000e+00   3.0200000e+02
   1.1521819e+02   1.3152387e+02   1.6651400e+02   1.8628689e+02   7.3788890e+01   1.1948580e+02   1.9492941e+02   2.6133714e+02   3.0000000e+00   3.0300000e+02
   1.7193819e+02   1.2690879e+02   2.0531749e+02   1.6631570e+02   2.7750148e+02   2.5452094e+02   2.6658781e+02   1.7582299e+02   3.0000000e+00   3.0400000e+02
   9.1247643e+01   1.2276429e+02   1.0705926e+02   1.7093366e+02   9.7202496e+01   2.5531924e+02   1.3504338e+02   3.1829132e+02   3.0000000e+00   3.0500000e+02
   7.4744965e+01   6.5621167e+01   1.2943950e+02   8.1052632e+01   5.9523151e+01   6.2093252e+01   1.8271506e+02   1.9419062e+02   3.0000000e+00   3.0600000e+02
   1.3644807e+02   1.7915371e+02   2.0991833e+02   3.2111480e+02   1.1473010e+02   2.7996579e+02   1.4331168e+02   3.5943462e+02   3.0000000e+00   3.0700000e+02
   1.1732115e+02   6.9432693e+01   1.2548336e+02   1.1986617e+02   1.3001173e+02   9.5128968e+01   1.6457388e+02   1.4408855e+02   3.0000000e+00   3.0800000e+02
   1.3949085e+02   2.2207706e+02   2.0627196e+02   2.6904181e+02   1.1000237e+02   1.5494291e+02   1.7005259e+02   2.5711674e+02   3.0000000e+00   3.0900000e+02
   7.8327284e+01   5.7528666e+01   4.8230311e+01   9.1080726e+01   6.7087457e+01   6.5475046e+01   7.1697665e+01   7.4890041e+01   3.0000000e+00   3.1000000e+02
   1.6036879e+02   1.6374127e+02   2.4628783e+02   2.9904501e+02   1.7154726e+02   2.5054115e+02   3.8574783e+02   3.9567176e+02   3.0000000e+00   3.1100000e+02
   1.5157184e+02   8.0756280e+01   1.6573955e+02   1.2766251e+02   1.1014993e+02   8.3699173e+01   1.4232520e+02   1.7106583e+02   3.0000000e+00   3.1200000e+02
   7.4210249e+01   9.5531043e+01   1.0678029e+02   1.4169961e+02   7.0748254e+01   1.2296492e+02   7.4086541e+01   1.5388660e+02   3.0000000e+00   3.1300000e+02
   1.0841852e+02   7.8408870e+01   1.0825014e+02   1.0477244e+02   7.6274814e+01   1.1399615e+02   1.2167889e+02   1.3150485e+02   3.0000000e+00   3.1400000e+02
   7.7011146e+01   8.1388741e+01   8.9641713e+01   1.4425125e+02   8.9504328e+01   1.2947821e+02   1.0465753e+02   1.7672629e+02   3.0000000e+00   3.1500000e+02
   1.1639599e+02   1.1044630e+02   1.1229537e+02   1.5148372e+02   7.7607894e+01   1.4027167e+02   1.5942444e+02   2.5937627e+02   3.0000000e+00   3.1600000e+02
   9.4755375e+01   5.9913391e+01   1.0466484e+02   7.7893681e+01   6.6648470e+01   7.5234668e+01   6.7812520e+01   6.5816115e+01   3.0000000e+00   3.1700000e+02
   1.0895026e+02   9.9486493e+01   1.3517376e+02   1.5679429e+02   1.2297131e+02   1.1530437e+02   1.2754414e+02   1.5305345e+02   3.0000000e+00   3.1800000e+02
   7.7451541e+01   7.3427133e+01   9.7797679e+01   1.7468777e+02   8.8434472e+01   1.6405106e+02   1.0502546e+02   2.2644658e+02   3.0000000e+00   3.1900000e+02
   7.0739701e+01   7.5254548e+01   1.2708589e+02   1.7348178e+02   5.4559618e+01   9.6383406e+01   3.3568927e+02   1.7510393e+02   3.0000000e+00   3.2000000e+02
   9.4112948e+01   1.2273303e+02   8.5429814e+01   1.4261381e+02   1.3076720e+02   1.6569946e+02   1.1914212e+02   2.9269604e+02   3.0000000e+00   3.2100000e+02
   1.2173891e+02   8.9509202e+01   1.7989086e+02   1.3517451e+02   7.1864797e+01   9.3978245e+01   1.3993843e+02   1.7671023e+02   3.0000000e+00   3.2200000e+02
   9.4919075e+01   1.7969103e+02   1.6510835e+02   3.1962594e+02   1.3840654e+02   2.6772230e+02   2.0387065e+02   3.9980871e+02   3.0000000e+00   3.2300000e+02
   9.0017722e+01   1.0691399e+02   1.0219172e+02   2.1782907e+02   5.7079660e+01   1.7500048e+02   1.1122743e+02   2.8324705e+02   3.0000000e+00   3.2400000e+02
   8.1116261e+01   1.1293018e+02   1.1357503e+02   1.5295492e+02   7.9486803e+01   1.5483921e+02   1.2308406e+02   1.7283165e+02   3.0000000e+00   3.2500000e+02
   7.9398603e+01   1.3350373e+02   2.2119542e+02   3.6354895e+02   1.5029242e+02   1.6770949e+02   1.6568811e+02   2.7996125e+02   3.0000000e+00   3.2600000e+02
   1.2104989e+02   1.5084806e+02   1.5442422e+02   1.6742760e+02   8.0924699e+01   1.1475880e+02   1.5340978e+02   2.4029478e+02   3.0000000e+00   3.2700000e+02
   9.8516427e+01   1.2942319e+02   1.6643009e+02   2.4329311e+02   9.5086915e+01   1.1227731e+02   1.0919433e+02   1.4157061e+02   3.0000000e+00   3.2800000e+02
   5.0937092e+01   6.6561958e+01   4.5507928e+01   8.0694716e+01   8.2393724e+01   9.3000233e+01   6.1507662e+01   1.1188602e+02   3.0000000e+00   3.2900000e+02
   7.7506640e+01   8.7167007e+01   7.2848486e+01   7.1607031e+01   4.0463480e+02   3.3141716e+02   4.8747861e+02   5.2950743e+02   3.0000000e+00   3.3000000e+02
   7.8397993e+01   1.6688621e+02   7.4011455e+01   1.6683593e+02   4.9985459e+01   1.0463604e+02   7.9375230e+01   2.0982578e+02   3.0000000e+00   3.3100000e+02
   8.6350959e+01   9.9992412e+01   8.0138714e+01   1.1804714e+02   6.5877081e+01   1.0232840e+02   7.5552990e+01   1.1516228e+02   3.0000000e+00   3.3200000e+02
   2.0360457e+02   1.6907006e+02   3.7109085e+02   2.9179696e+02   1.8523759e+02   1.9467837e+02   3.7545270e+02   4.5165906e+02   3.0000000e+00   3.3300000e+02
   6.3949494e+01   6.1905508e+01   5.5336217e+01   6.0802407e+01   7.0892357e+01   7.8046791e+01   7.1614205e+01   8.6437233e+01   3.0000000e+00   3.3400000e+02
   7.9915580e+01   1.0141532e+02   7.9902340e+01   1.6197993e+02   6.6057410e+01   1.3327284e+02   7.7857018e+01   1.2186224e+02   3.0000000e+00   3.3500000e+02
   9.2744327e+01   1.0126085e+02   1.3300685e+02   1.3416741e+02   1.0062649e+02   1.0601921e+02   1.6611857e+02   1.3369643e+02   3.0000000e+00   3.3600000e+02
   4.2014303e+01   7.4055055e+01   5.4606649e+01   1.4346770e+02   4.4178408e+01   1.3705602e+02   5.6361782e+01   1.7835543e+02   3.0000000e+00   3.3700000e+02
   8.0048592e+01   1.1708567e+02   8.0359725e+01   7.8549222e+01   1.1496294e+02   1.2542444e+02   8.5625149e+01   1.0568998e+02   3.0000000e+00   3.3800000e+02
   7.8498756e+01   9.9155864e+01   1.0792536e+02   2.1081159e+02   8.7245681e+01   1.6892288e+02   8.1588271e+01   2.4399497e+02   3.0000000e+00   3.3900000e+02
   4.0356977e+01   5.4218877e+01   7.0337235e+01   1.6963905e+02   5.5338055e+01   7.3960498e+01   5.9304882e+01   1.2117919e+02   3.0000000e+00   3.4000000e+02
   5.9548908e+01   8.0201721e+01   6.9607857e+01   1.4218615e+02   6.6070042e+01   9.8711741e+01   1.4466847e+02   1.4399977e+02   3.0000000e+00   3.4100000e+02
   7.4324833e+01   6.6929065e+01   6.8626378e+01   5.8057161e+01   5.2312486e+01   9.0880544e+01   7.7776603e+01   9.6762569e+01   3.0000000e+00   3.4200000e+02
   7.4970471e+01   8.3435204e+01   6.0484763e+01   7.2620508e+01   6.6577459e+01   8.0307170e+01   6.0268537e+01   8.5230986e+01   3.0000000e+00   3.4300000e+02
   1.3341229e+02   1.6152008e+02   1.6432020e+02   2.0648187e+02   1.1752109e+02   1.9350394e+02   1.5933099e+02   2.8750926e+02   3.0000000e+00   3.4400000e+02
   1.4491526e+02   1.8705224e+02   3.0267156e+02   2.7913938e+02   1.3144867e+02   1.2174792e+02   1.6399756e+02   2.2096183e+02   3.0000000e+00   3.4500000e+02
   5.2504388e+01   6.8447148e+01   6.7005412e+01   6.8860133e+01   6.7331762e+01   8.6987943e+01   8.9731982e+01   1.2282845e+02   4.0000000e+00   3.4600000e+02
   9.4983401e+01   1.2031676e+02   2.4833775e+02   1.4300260e+02   2.3061075e+02   4.0524050e+02   3.9812050e+02   6.1281648e+02   4.0000000e+00   3.4700000e+02
   9.2659390e+01   1.1328209e+02   1.0798730e+02   2.0856565e+02   7.4589808e+01   1.6051931e+02   1.0633928e+02   3.2743453e+02   4.0000000e+00   3.4800000e+02
   2.6716854e+02   8.3771174e+01   9.0207635e+01   9.4626909e+01   8.3062293e+01   1.2568201e+02   9.6760962e+01   1.1987909e+02   4.0000000e+00   3.4900000e+02
   4.9533456e+01   6.9252020e+01   7.2265839e+01   6.2504592e+01   5.0107208e+01   5.9917779e+01   4.6794127e+01   9.8412583e+01   4.0000000e+00   3.5000000e+02
   6.2410767e+01   8.1707986e+01   5.5571310e+01   5.5838853e+01   6.4465808e+01   9.1041326e+01   8.3936672e+01   1.0609503e+02   4.0000000e+00   3.5100000e+02
   7.1267209e+01   1.6722740e+02   1.1058290e+02   2.0795298e+02   9.6128860e+01   2.5696709e+02   1.7886213e+02   3.6237670e+02   4.0000000e+00   3.5200000e+02
   1.4060098e+02   1.3658102e+02   1.5114115e+02   1.9151708e+02   1.7935944e+02   2.6812645e+02   3.0627780e+02   3.7643960e+02   4.0000000e+00   3.5300000e+02
   6.4716801e+01   6.8659322e+01   4.3926448e+01   8.3850068e+01   6.1831267e+01   7.1814076e+01   5.5266759e+01   9.4859064e+01   4.0000000e+00   3.5400000e+02
   8.0508812e+01   8.9046882e+01   1.8351786e+02   1.7240645e+02   1.3232602e+02   2.0891085e+02   2.6945511e+02   3.3562873e+02   4.0000000e+00   3.5500000e+02
   6.6176565e+01   6.2725870e+01   7.9897131e+01   1.0514643e+02   7.9635524e+01   1.4742202e+02   1.1152481e+02   1.6535429e+02   4.0000000e+00   3.5600000e+02
   7.8229747e+01   6.4489646e+01   7.8424935e+01   9.3762214e+01   1.1908338e+02   1.1746548e+02   1.3846733e+02   1.3535727e+02   4.0000000e+00   3.5700000e+02
   6.7639328e+01   6.0134560e+01   1.2457349e+02   1.4288804e+02   6.9556605e+01   1.0703343e+02   8.6642513e+01   8.7391086e+01   4.0000000e+00   3.5800000e+02
   6.3144017e+01   5.9532623e+01   5.8198098e+01   8.3856328e+01   6.1596365e+01   5.5560751e+01   7.1324795e+01   1.0397645e+02   4.0000000e+00   3.5900000e+02
   1.1104821e+02   1.0795546e+02   1.0532476e+02   9.7962129e+01   2.0174474e+02   2.0074280e+02   1.1496263e+02   1.6747524e+02   4.0000000e+00   3.6000000e+02
   1.6847586e+02   1.1176129e+02   1.3090185e+02   1.2393709e+02   2.0220689e+02   1.7476085e+02   1.0085918e+02   1.1441232e+02   4.0000000e+00   3.6100000e+02
   7.6742768e+01   7.1098288e+01   1.1534961e+02   8.8516861e+01   4.7383131e+01   7.4040118e+01   8.1512241e+01   6.9284937e+01   4.0000000e+00   3.6200000e+02
   4.3925289e+01   5.5410790e+01   6.4545026e+01   1.0491595e+02   6.5083963e+01   8.3186672e+01   6.9118935e+01   1.5468598e+02   4.0000000e+00   3.6300000e+02
   7.8914818e+01   5.4416433e+01   1.1240115e+02   7.4386056e+01   5.0029572e+01   7.4199972e+01   7.9083643e+01   1.1946876e+02   4.0000000e+00   3.6400000e+02
   4.3925289e+01   5.5410790e+01   6.4545026e+01   1.0491595e+02   6.5083963e+01   8.3186672e+01   6.9118935e+01   1.5468598e+02   4.0000000e+00   3.6500000e+02
   6.9304810e+01   7.6263199e+01   7.8669589e+01   9.4346450e+01   7.3246185e+01   1.2332743e+02   1.1730603e+02   1.3513217e+02   4.0000000e+00   3.6600000e+02
   6.5596207e+01   9.3937617e+01   1.1159641e+02   8.2593047e+01   7.3815690e+01   8.2389946e+01   8.8452931e+01   9.4627400e+01   4.0000000e+00   3.6700000e+02
   5.6162630e+01   1.0151090e+02   1.0249898e+02   2.2709648e+02   1.0757507e+02   1.8570107e+02   1.3491547e+02   2.5908495e+02   4.0000000e+00   3.6800000e+02
   6.9984818e+01   5.0803853e+01   1.1774921e+02   1.0391991e+02   8.9869675e+01   7.8126213e+01   7.9940337e+01   1.1423754e+02   4.0000000e+00   3.6900000e+02
   1.5972007e+02   9.8395998e+01   3.5211197e+02   3.1668157e+02   1.5239249e+02   2.6968558e+02   1.8174862e+02   2.8930298e+02   4.0000000e+00   3.7000000e+02
   4.5584735e+01   7.0960918e+01   8.7761353e+01   8.1703302e+01   6.3117289e+01   9.3341569e+01   1.0606427e+02   1.4675599e+02   4.0000000e+00   3.7100000e+02
   6.2642449e+01   7.4719949e+01   6.7726352e+01   1.0742973e+02   6.4235017e+01   1.7988036e+02   6.5786665e+01   1.9458900e+02   4.0000000e+00   3.7200000e+02
   7.4675798e+01   9.6304424e+01   1.2056954e+02   2.0277278e+02   1.0253327e+02   1.4475734e+02   1.0039618e+02   1.6185155e+02   4.0000000e+00   3.7300000e+02
   8.8074951e+01   7.7688535e+01   9.0177393e+01   1.1697291e+02   1.1152977e+02   1.3555709e+02   1.2506877e+02   1.9094699e+02   4.0000000e+00   3.7400000e+02
   7.2583074e+01   1.1136441e+02   8.2601946e+01   1.2195907e+02   9.0984334e+01   1.2718311e+02   1.2439171e+02   1.2701015e+02   4.0000000e+00   3.7500000e+02
   7.7041964e+01   8.5355206e+01   9.7705253e+01   6.8852100e+01   8.1340783e+01   1.0826994e+02   1.2425510e+02   2.1622099e+02   4.0000000e+00   3.7600000e+02
   7.6596625e+01   8.1093120e+01   6.0294994e+01   1.0065570e+02   8.7092092e+01   1.0068498e+02   8.2651691e+01   1.0738836e+02   4.0000000e+00   3.7700000e+02
   1.1193658e+02   1.1255243e+02   1.0911654e+02   1.5545929e+02   1.2262925e+02   2.4463271e+02   1.1381421e+02   1.9673363e+02   4.0000000e+00   3.7800000e+02
   1.0207200e+02   7.8935597e+01   1.0766143e+02   1.3136866e+02   1.0157971e+02   1.5335721e+02   1.0661194e+02   2.0303712e+02   4.0000000e+00   3.7900000e+02
   1.3904170e+02   8.6128718e+01   1.3190838e+02   1.4921259e+02   1.6384986e+02   1.2824913e+02   1.0556162e+02   1.7989779e+02   4.0000000e+00   3.8000000e+02
   4.0660666e+01   7.8448544e+01   4.0802885e+01   6.7665162e+01   7.2699638e+01   1.0663385e+02   8.1803338e+01   1.2979521e+02   4.0000000e+00   3.8100000e+02
   4.9998078e+01   5.9780469e+01   6.5005338e+01   1.0270881e+02   5.8802603e+01   5.8783624e+01   9.0580404e+01   1.1077715e+02   4.0000000e+00   3.8200000e+02
   7.2256266e+01   7.5566172e+01   9.0698245e+01   1.1903682e+02   8.0657673e+01   9.9226585e+01   1.3270917e+02   1.0759231e+02   4.0000000e+00   3.8300000e+02
   8.6266848e+01   7.0482889e+01   9.3682938e+01   9.9771925e+01   6.6092091e+01   1.1143871e+02   9.0878313e+01   9.4654811e+01   4.0000000e+00   3.8400000e+02
