# Supplementary material for: Parameters of the crossing points between center of pressure and center of mass signals are potential markers of postural control efficiency
Source: PLoS One. 2019 Jul 12;14(7):e0219460. doi: 10.1371/journal.pone.0219460 (PMC6625703; doi:10.1371/journal.pone.0219460)
Supplement: S1 File — The .zip file contains the .m matlab files used for calculating the parameters and .xlsx files with values of the subsequent analyzed parameters for each patient. (ZIP) [file pone.0219460.s001.zip › data/ZC_LAcopm.xlsx]

## Sheet: ZC_LAcopm
apeohn	lateohn	apechn	latechn	apeohbb	lateohbb	apechbb	latechbb	group	pac
1.96426	2.12003	2.02699	2.28084	1.98745	2.24149	1.94346	2.26646	1	1
1.91452	1.9015	2.0684	2.1244	1.97719	2.04553	1.86606	2.27985	1	2
1.85979	2.32262	1.9139	2.3868	1.858	2.44023	2.06662	2.50051	1	3
2.00522	1.89675	2.19421	2.33724	2.08553	2.40858	2.25461	2.47033	1	4
1.73894	1.84647	1.66704	1.81419	1.84969	2.01621	2.19331	2.29324	1	5
1.86156	1.71187	1.68375	1.94324	1.88256	1.84876	1.77988	1.90495	1	6
1.99374	2.14173	2.08084	2.41462	1.87339	2.3552	1.92325	2.4022	1	7
2.16219	2.51513	2.24734	2.33821	2.25624	2.56775	2.51256	2.80118	1	8
1.81715	1.90728	2.12005	2.27675	1.91594	2.36227	2.12093	2.4076	1	9
1.87113	1.95608	1.93729	2.24847	2.05225	2.65599	2.07052	2.66256	1	10
2.03492	2.22002	2.00036	2.11697	1.8564	2.3029	2.18696	2.44561	1	11
1.90543	1.89209	1.90264	2.46945	2.23325	2.73235	2.44561	2.76436	1	12
2.1977	2.44149	2.05369	2.55986	2.31234	2.7578	2.34753	2.77943	1	13
1.97381	2.29628	2.13368	2.57974	2.0053	2.36351	2.10825	2.53406	1	14
2.11842	2.31231	2.18116	2.28956	2.08031	2.56429	2.03839	2.48538	1	15
1.54479	1.63258	1.56709	1.7738	1.56027	1.84336	1.66773	1.85868	1	16
1.98548	2.27194	2.43914	2.88291	2.43806	2.7237	2.04637	2.74017	1	17
1.68052	2.14415	1.80792	2.30881	1.86129	2.28308	1.75909	2.17201	1	18
1.49665	1.73059	1.74227	1.78436	1.50564	1.74797	1.59812	1.83853	1	19
1.51988	1.61966	1.6113	1.64648	1.56982	1.52885	1.71812	1.83748	1	20
1.95982	2.09628	2.0016	2.30194	1.93062	2.18463	2.02853	2.51715	1	21
2.05366	2.30941	1.98171	2.55883	2.15986	2.71408	2.07544	2.52253	1	22
1.78042	1.95417	1.90049	2.40601	1.74419	2.20176	1.83649	2.20659	1	23
1.75163	1.81844	1.8347	2.08394	1.77537	2.25458	1.71075	2.20571	1	24
2.15447	2.45328	2.50125	3.02084	2.46964	2.82276	2.42458	2.75266	1	25
1.93677	2.33119	2.0784	2.54538	2.33471	2.72001	2.36996	2.76761	1	26
1.7986	2.08991	1.69536	1.92273	1.86345	2.27356	1.82809	2.28277	1	27
1.98305	2.04684	1.84502	1.96801	1.88971	1.95885	2.097	2.24154	1	28
2.10988	2.13252	1.97686	2.21026	2.16026	2.1491	2.1599	2.44771	1	29
1.71253	1.84318	1.85147	1.99938	2.04701	2.04308	2.106	2.26111	1	30
1.85196	2.39895	2.17858	2.60665	2.2121	2.58368	2.20907	2.67096	1	31
1.92736	2.58006	2.20929	2.72651	2.31406	2.75203	2.43949	2.72656	1	32
1.98549	2.23074	1.66618	2.00807	1.72005	2.19553	1.76171	2.01869	1	33
1.98205	2.07099	2.05599	2.49921	1.99993	2.36949	2.18709	2.50662	1	34
1.91532	2.53633	2.23546	2.7515	2.02226	2.87433	2.44079	2.80732	1	35
1.66132	1.82698	1.61225	1.63134	1.67611	1.98163	1.55352	1.62631	1	36
1.9423	2.05562	1.78162	2.07053	1.92612	2.33168	1.99434	2.128	1	37
1.81807	1.95461	1.82585	2.38967	1.72213	1.91583	1.90614	2.43099	1	38
1.50888	1.4542	1.68071	1.93959	1.63452	1.6245	1.76386	1.91515	1	39
1.81431	2.13823	1.78544	2.16493	1.65391	2.43624	1.92569	2.27069	1	40
1.73105	1.87738	1.56016	1.88444	1.68606	1.89055	1.53432	1.69733	1	41
1.9903	1.99553	1.842	1.92596	2.00477	2.28674	2.03009	2.12752	1	42
1.84164	2.00566	1.8016	1.88853	2.12615	2.43278	1.9417	2.30861	1	43
1.96165	2.26821	1.67344	2.24907	1.91798	2.69602	1.89814	2.40806	1	44
1.90908	2.20288	1.67461	1.85018	1.92339	2.39314	1.78367	2.28783	1	45
1.79327	2.0624	1.81979	2.08052	1.87079	2.19756	1.9105	2.25163	1	46
1.62299	1.76003	1.68605	1.83762	1.79365	2.18879	1.75553	2.27321	1	47
1.86365	1.91121	2.15549	2.53189	2.11699	2.50556	2.14539	2.64064	1	48
1.93025	2.01188	2.22786	2.47564	2.02919	2.07128	2.24501	2.46809	1	49
1.79858	1.85271	2.11745	2.36175	2.07554	2.14584	2.22033	2.51636	1	50
1.79811	1.93419	1.64963	1.73599	1.81966	2.34315	1.95709	2.32153	1	51
1.75979	2.0964	1.79353	2.02596	1.59988	1.92031	1.77131	2.05468	1	52
2.1401	2.2083	2.3442	2.4229	2.27695	2.43796	2.00472	2.48058	1	53
1.95141	2.31313	2.30893	2.54813	2.39554	2.52845	2.74121	2.79342	1	54
1.63917	1.83931	1.80973	1.88381	1.78881	1.86571	1.98075	2.19347	2	55
1.59434	1.67835	1.7722	2.14763	1.72224	1.86641	1.68223	2.10524	2	56
2.28831	2.64653	2.34971	3.02608	2.18339	2.64171	2.29214	2.98358	2	57
1.50525	1.76361	1.84866	2.1136	1.67873	1.88978	1.75772	2.2208	2	58
1.90178	1.76518	1.74804	2.1047	1.87555	2.46484	1.99252	2.24747	2	59
1.48649	1.58908	1.60124	1.83457	1.56334	1.51575	1.53326	1.7924	2	60
1.93614	2.21641	2.27361	2.55794	1.83386	2.32185	2.18052	2.4329	2	61
1.69282	1.78899	1.5864	1.8373	1.52761	1.7935	1.68101	1.88163	2	62
1.69175	1.59444	1.69205	1.88149	1.42489	1.59931	1.66681	1.99792	2	63
1.87396	2.01492	2.11663	2.21174	1.93877	2.12447	2.2945	2.40969	2	64
1.78844	2.03614	1.92062	2.06593	2.10557	2.32254	2.12424	2.4164	2	65
1.77525	1.71273	1.96176	1.92527	1.83655	1.9114	2.09481	2.19584	2	66
1.54553	1.71367	1.69322	1.91791	1.61789	1.81289	1.74198	1.93903	2	67
1.84022	2.10121	2.07397	2.3167	1.9039	2.13968	1.91154	2.21113	2	68
2.00435	2.01039	2.21206	2.44203	1.91591	2.07314	2.10721	2.4703	2	69
1.6475	1.78701	1.86097	2.09646	1.58701	1.92541	1.91743	2.23924	2	70
2.01883	1.98972	2.15906	2.36128	1.91231	2.20462	2.4042	2.50928	2	71
1.84954	1.92725	1.99001	2.39157	1.88029	2.18514	2.12058	2.51395	2	72
1.70468	1.74846	1.54666	1.85026	1.5772	1.72893	1.79244	1.84387	2	73
2.17974	2.23685	2.37582	2.43479	2.13885	2.29954	2.21618	2.37385	2	74
1.59413	1.72122	1.62581	1.75982	1.449	1.9611	1.75651	1.92856	2	75
1.92284	2.48024	2.19226	2.69753	1.88065	2.39389	2.3069	2.77685	2	76
2.13669	2.14009	2.9311	3.08797	2.01782	2.23405	2.75621	3.05896	2	77
1.75093	1.91231	1.86139	2.203	1.76978	2.03546	1.90205	2.22757	2	78
1.53712	1.82794	2.35692	2.21244	1.69432	1.98073	2.26992	2.39228	2	79
1.52162	1.50885	1.7462	1.7982	1.51668	1.69261	1.67391	1.8986	2	80
1.72683	1.90668	2.156	2.08273	1.84117	1.95647	1.77804	1.77393	2	81
1.69229	1.83108	1.89253	2.11577	1.74538	1.97115	2.07609	2.2097	2	82
2.00154	1.94477	1.9949	2.15913	1.86592	2.05116	1.92366	2.06795	2	83
2.1292	2.73905	2.75541	3.19216	2.46042	2.73047	2.69297	3.26036	2	84
1.70231	1.65719	1.93084	1.69466	1.74526	1.94982	1.80483	1.88535	2	85
2.05869	1.91995	2.32028	2.38016	2.1287	2.15621	2.18931	2.15331	2	86
1.51771	1.88712	1.75361	2.03939	1.43915	1.66976	1.67775	2.1716	2	87
1.85873	2.11357	2.02652	2.17247	1.77637	2.10732	1.90473	2.4592	2	88
1.49931	1.79426	1.52428	1.61654	1.41158	1.43644	1.38935	1.64221	2	89
1.60181	1.90881	1.6231	1.77923	1.62229	1.6657	1.83611	1.99784	2	90
1.52704	1.73333	1.49681	1.68018	1.65072	1.66732	1.76974	1.78343	2	91
1.72032	1.88707	1.98307	2.17096	1.85336	2.19285	2.07799	2.34	2	92
1.92795	1.89987	1.84852	2.07028	1.78055	2.07267	1.79696	2.2809	2	93
1.61532	1.71884	1.7714	1.79139	1.61586	1.65151	1.75224	1.81574	2	94
1.7866	2.12971	1.74054	2.16261	1.70462	2.15198	1.6828	2.30272	2	95
1.62227	1.94443	1.83646	2.00665	1.70206	2.02112	1.72988	2.13659	2	96
1.54906	1.65586	1.65662	1.73557	1.58421	1.88734	1.7358	2.05837	2	97
1.85307	1.62654	2.00947	1.99247	1.79742	1.81099	1.78842	1.9027	2	98
1.83544	2.01021	1.80292	1.99754	1.91671	2.03276	1.88987	1.79043	2	99
1.63092	1.70521	1.70767	2.15987	1.58238	1.94438	1.87936	2.03974	2	100
1.66569	1.6851	1.93909	1.58825	1.59574	1.69521	1.7889	1.93446	2	101
1.75086	1.60672	1.98121	1.95864	1.61993	2.02829	1.98568	2.13411	2	102
2.0743	1.93084	2.09964	2.39324	2.15531	2.40961	2.13942	2.27985	2	103
1.67235	1.69674	1.54173	1.7682	1.52612	1.75872	1.72658	1.84582	2	104
1.70905	1.66863	1.69639	1.84874	1.60177	1.6824	1.64557	1.74896	2	105
1.6262	1.64564	1.71521	1.50754	1.73741	1.57459	1.78268	1.81989	2	106
1.81714	1.91957	2.18729	2.55981	1.78322	2.19063	2.26533	2.64271	2	107
1.571	1.64185	1.57103	1.75238	1.55838	1.8226	1.75309	2.17416	2	108
2.25534	2.28157	2.65781	2.83261	2.33938	2.68074	2.77915	2.95829	2	109
1.82471	2.0087	1.94035	2.18727	1.89035	1.95838	1.95993	2.32931	2	110
1.86655	1.89077	1.97488	2.12685	1.88581	2.11528	2.32019	2.67468	2	111
1.54001	1.78721	1.85175	2.01804	1.67344	1.7421	1.79632	1.88533	2	112
1.79502	2.1859	1.6271	2.21138	1.58597	2.0703	1.56983	2.0856	2	113
1.69286	1.79508	1.77987	1.94091	1.74617	1.86485	1.83374	1.89203	2	114
1.7675	1.91455	1.97887	2.10884	1.90924	1.99821	1.83437	2.03554	2	115
1.78177	1.76994	1.77238	1.80038	1.81083	1.70948	1.91995	2.22758	2	116
1.40895	1.48567	1.74898	1.98123	1.53762	1.70136	1.9568	1.92681	2	117
1.63094	1.771	1.8378	2.21173	1.73453	1.94314	1.98096	2.17959	2	118
1.86407	1.95203	2.04604	2.05456	1.88901	2.18363	2.03294	2.14406	2	119
1.92651	2.21561	2.13399	2.40923	2.01989	2.40476	1.77429	2.21051	2	120
1.6456	1.58801	1.59558	1.65954	1.60955	1.75704	1.819	1.8196	2	121
1.81388	1.9486	1.74148	1.78513	1.77743	1.87934	1.6809	1.87204	2	122
1.91467	2.31487	1.7452	2.34802	1.76036	2.14755	2.11755	2.52782	2	123
1.91946	2.20076	2.24532	2.28828	1.85549	2.14207	2.19589	2.57942	2	124
1.49065	1.80433	1.857	2.07612	1.74204	2.00205	1.78159	1.98988	2	125
1.65534	1.74813	1.93416	1.89519	1.55525	1.83852	1.76751	2.03431	2	126
2.0238	1.91817	1.92264	1.96343	1.9594	2.01914	2.01741	2.06141	2	127
1.95368	2.25349	2.06548	2.51502	1.8528	2.28722	2.19695	2.64398	2	128
1.97028	2.21403	2.02028	2.30322	1.92739	2.21516	2.03528	2.41614	2	129
2.64112	2.67434	2.48076	2.71011	2.52115	2.88495	2.78844	3.10816	2	130
1.5598	1.74523	1.77462	1.93621	1.69119	2.16583	1.89616	2.42089	2	131
1.75245	1.755	1.696	1.97342	1.72474	2.04031	1.87812	2.18092	2	132
1.9539	1.98087	1.7804	1.82953	1.64413	1.98778	2.02076	1.97062	2	133
1.89969	2.43417	2.10768	2.81748	2.15021	2.78058	2.0792	2.79734	2	134
1.71707	2.13349	2.08439	2.22309	2.13422	2.43342	2.16142	2.37467	2	135
1.7762	1.67248	1.69509	1.87561	1.7055	1.57156	1.85288	1.9843	2	136
1.54823	1.67579	1.35469	1.67742	1.35742	1.80342	1.49561	1.79585	2	137
1.7456	1.80191	1.6764	1.89368	1.67326	1.77573	1.56828	1.86379	2	138
1.72169	1.77133	1.71154	1.93533	1.88262	2.17649	1.82595	2.17357	2	139
1.65754	1.90138	1.61418	1.96129	1.78201	1.96617	1.86073	2.05033	2	140
1.76565	1.8359	1.71718	1.92748	1.70775	1.85484	1.83503	1.98473	2	141
1.77834	1.78742	1.73035	1.74389	1.57893	1.95789	1.82486	1.78577	2	142
1.81779	1.53929	1.95625	2.10075	1.72471	1.94534	1.8161	2.22145	2	143
1.50525	1.75017	1.55887	1.7555	1.45452	1.88528	1.64091	1.9881	2	144
1.57797	1.76344	1.61615	1.66955	1.53442	1.70292	1.69479	1.84348	2	145
1.5963	1.60274	1.75473	1.88994	2.03173	2.15367	1.7443	1.994	2	146
1.9526	2.01395	1.96776	2.23024	2.12693	2.70563	2.32991	2.69202	2	147
1.8533	1.79749	1.71744	1.75908	1.63992	1.88286	1.93334	2.11935	2	148
1.78156	1.92816	1.88948	2.05761	1.76612	2.07037	1.8601	2.01727	2	149
1.55679	1.72167	1.71299	1.97355	1.52048	2.12585	1.79388	2.17589	2	150
1.73015	1.78801	1.87748	1.92711	1.90959	2.05372	2.17649	2.26851	2	151
1.73648	1.69736	1.76451	1.87906	1.78246	2.03685	1.90908	2.18231	2	152
1.74206	1.74264	2.0819	2.09192	1.80731	2.06849	2.29507	2.50399	3	153
1.43421	1.55876	1.56575	2.02615	1.31907	1.70408	1.71487	2.00852	3	154
2.00686	2.11176	2.00486	2.2546	1.9436	2.20133	2.13214	2.31665	3	155
1.37921	1.42646	1.53359	1.38097	1.41639	1.26995	1.54451	1.52571	3	156
1.84025	1.66104	2.09185	2.00235	1.91496	1.83664	2.03874	2.03123	3	157
1.52737	1.49487	1.6693	1.86256	1.36945	1.65299	1.66312	1.95663	3	158
1.79887	1.86244	1.54833	1.85116	1.6083	1.60917	1.76124	1.82917	3	159
1.7319	1.85227	2.09502	2.18346	1.9199	2.04029	2.17579	2.39667	3	160
1.69127	1.76649	1.70496	1.84293	1.64227	2.03643	1.83459	1.95199	3	161
1.60775	1.48565	1.58195	1.57568	1.62999	1.51002	1.57428	1.60795	3	162
1.4056	1.65609	1.71964	1.86572	1.71837	1.86762	1.81017	2.10412	3	163
1.9064	1.63026	2.01297	2.0977	2.13046	1.95494	2.33103	2.27035	3	164
1.45625	1.52257	1.55872	1.64114	1.70448	1.69051	1.60627	1.95418	3	165
1.41108	1.60539	1.75034	1.86466	1.62816	1.63379	1.79272	2.15148	3	166
1.46804	1.60175	1.60952	1.96305	1.60894	1.67753	1.75474	2.06842	3	167
1.59586	1.63766	1.64831	1.90894	1.75671	2.16266	1.96956	2.23975	3	168
1.69767	1.75751	1.5498	1.6832	1.5451	1.55176	1.71857	2.0128	3	169
1.89715	1.73063	2.07754	1.96159	1.88455	1.83046	2.03661	2.39365	3	170
1.61352	1.9047	1.84133	2.09834	1.77126	2.19749	1.95892	2.29122	3	171
1.93596	1.96078	2.08846	2.04765	1.86859	1.91337	1.97783	2.19599	3	172
1.66165	1.87237	1.59035	2.04222	1.54091	1.97351	1.83468	2.15428	3	173
1.56961	1.57814	1.7745	1.82555	1.63679	1.75137	1.61132	2.00657	3	174
1.66155	1.7471	1.61076	1.96572	1.53594	1.84088	1.65746	1.90304	3	175
1.41173	1.82532	2.16793	2.28618	1.64455	1.93985	2.23547	2.40459	3	176
1.57263	1.63747	1.66678	1.9634	1.51403	1.66899	1.62376	1.77083	3	177
1.48473	1.61904	1.59438	1.68175	1.66045	1.67136	1.58021	1.65201	3	178
1.89583	1.87419	1.96164	1.85812	1.803	2.02718	2.11249	2.31877	3	179
1.63444	1.96085	1.83074	2.17959	1.44802	1.90815	1.6664	2.03654	3	180
1.5217	1.70842	1.69983	1.94041	1.58934	1.85756	1.84948	2.03358	3	181
1.78858	1.61534	1.92317	1.92031	1.68673	2.17716	1.65136	2.1062	3	182
1.43884	1.53621	1.87461	1.84476	1.53092	1.64593	1.69907	2.16622	3	183
2.06176	1.89549	2.11588	2.12796	2.06281	2.00924	2.05368	2.22581	3	184
1.70197	1.40276	1.74155	1.58162	1.92784	1.91079	2.03408	2.03674	3	185
1.695	1.63809	1.8991	1.69144	1.67065	1.89199	1.64958	1.82179	3	186
1.8663	1.91379	1.82586	1.97721	1.88058	1.88093	1.87969	2.28834	3	187
1.67732	1.62679	1.78603	1.69435	1.65142	1.7819	1.90809	2.01099	3	188
2.01651	1.85326	2.13625	2.00858	1.8195	2.0247	2.10677	2.0969	3	189
1.47409	1.68505	1.6066	1.83489	1.52009	1.85212	1.44305	1.91936	3	190
1.67554	1.75866	1.98153	1.9819	1.95476	2.19837	2.08211	2.18479	3	191
1.67075	1.71828	1.57285	1.76098	1.63891	1.75468	1.61574	1.8537	3	192
1.48317	1.65032	1.6562	1.77485	1.38057	1.63227	1.7146	1.73828	3	193
1.58822	1.73752	1.63989	1.74269	1.6392	1.68431	1.56213	1.89791	3	194
1.67315	1.73713	1.58419	1.8864	1.48295	1.78149	1.82295	1.94881	3	195
1.64709	1.67243	1.66158	1.79236	1.75675	1.74405	1.69222	1.81127	3	196
1.47876	1.68026	1.57335	1.88597	1.32182	1.55807	1.69139	2.03299	3	197
1.90303	1.71351	2.4567	2.21522	2.05464	2.14124	2.38828	2.34233	3	198
1.74033	1.67231	1.80003	1.68971	1.48935	1.59482	1.7578	1.75327	3	199
1.68565	1.75346	1.77068	1.96982	1.5729	1.82317	1.81027	2.12453	3	200
1.82194	1.79212	1.9902	1.8386	1.78128	1.88501	1.76955	1.987	3	201
1.61789	1.6799	1.78403	1.83891	1.5713	1.93438	1.92962	1.96541	3	202
1.84764	1.95435	1.9508	2.1312	1.94151	2.17132	2.12602	2.26321	3	203
1.64948	1.7732	1.86738	1.91233	1.85382	1.80958	1.8506	1.98209	3	204
1.5692	1.59273	1.64669	1.62628	1.4173	1.73865	1.72477	1.75429	3	205
1.84209	1.79018	1.94673	1.98809	1.56871	1.68729	1.67991	1.997	3	206
1.90296	1.637	1.79357	1.86692	1.59037	1.76972	1.75837	2.14297	3	207
1.88009	1.84013	1.80675	1.90684	1.6798	1.92763	1.69597	1.86503	3	208
1.72447	1.92172	1.95865	1.82401	1.86808	1.77668	1.96949	2.07508	3	209
1.63953	1.8301	1.76451	1.97551	1.56288	1.92831	1.6054	2.00553	3	210
1.53733	1.49456	1.57045	1.64182	1.49256	1.64186	1.50431	1.66219	3	211
1.72632	1.69001	1.65996	1.83942	1.67559	1.77857	1.82231	2.10919	3	212
1.71046	1.60377	1.66242	1.83365	1.69023	1.65759	1.65947	1.68884	3	213
1.92872	1.84147	2.15964	2.30683	1.78114	2.15002	2.70954	2.65773	3	214
1.45952	1.49209	1.42831	1.53373	1.5862	1.62916	1.62905	1.56551	3	215
1.83341	2.00032	2.31415	2.48541	2.10267	2.2275	2.61446	2.46649	3	216
1.72389	1.64793	1.84143	1.86051	1.58048	1.81898	1.74845	1.99741	3	217
1.54787	1.52303	1.71863	1.73349	1.65315	1.77912	1.72212	1.97901	3	218
1.5443	1.66523	1.52422	2.02046	1.43201	1.67147	1.57016	1.90596	3	219
2.16341	2.2828	2.47294	2.59673	2.11428	2.21815	2.25222	2.69131	3	220
1.68323	1.86795	1.81263	1.91976	1.87839	1.87955	1.70003	1.93348	3	221
1.50591	1.57191	1.63878	1.65994	1.50856	1.6981	1.82989	2.08841	3	222
1.90992	1.93539	2.0174	2.203	2.01805	2.17383	1.9965	2.15049	3	223
1.88483	1.79482	1.87395	1.93566	1.57674	1.76811	1.93822	1.88446	3	224
1.43837	1.60885	1.96852	1.74828	1.80741	1.99201	1.86183	2.05043	3	225
1.64139	1.70089	1.55746	1.7712	1.37607	1.68124	1.35513	1.73596	3	226
1.75062	1.67404	1.58058	1.95691	1.70748	1.67218	1.62631	1.80088	3	227
1.59774	1.70964	1.64594	2.14866	1.48653	2.03146	1.75245	2.17604	3	228
1.77181	1.7313	1.90236	2.17369	1.66079	1.99341	1.81264	2.21611	3	229
1.53443	1.67254	1.72309	1.97702	1.53087	1.79493	1.66704	1.99731	3	230
1.61549	1.81957	1.81572	1.82983	1.63076	1.78695	1.67419	1.82841	3	231
1.43878	1.78864	1.59272	1.86058	1.69116	1.85175	1.70253	2.09228	3	232
1.926	1.65312	2.08684	2.06947	1.82975	1.86493	2.0079	2.03648	3	233
1.64598	1.81455	1.74121	2.10817	1.85291	2.23762	2.04716	2.57743	3	234
1.99574	1.90955	2.08998	1.98711	1.99488	2.11826	2.13102	2.21583	3	235
1.66331	1.54891	2.00056	1.75339	1.70947	1.66558	1.6867	1.90487	3	236
1.61239	1.77716	1.87445	2.02236	1.74664	2.0169	1.81468	2.29411	3	237
1.38195	1.67835	1.55726	1.58867	1.54334	1.59276	1.52009	1.71435	3	238
1.64647	1.8817	1.81367	2.07827	1.76138	1.77148	1.82999	2.1392	3	239
1.92522	1.8666	2.06788	2.09531	1.94812	2.17432	2.19854	2.0523	3	240
1.58225	1.51155	1.77958	1.65588	1.83136	1.50956	1.68878	1.77667	3	241
1.58821	1.78984	1.76519	2.13185	1.73237	1.90601	1.90363	2.32187	3	242
1.81203	1.80973	2.05408	2.27923	1.93988	2.14108	2.40118	2.48435	3	243
1.7874	1.67178	1.67249	1.63921	1.72675	1.74292	1.71348	1.74601	3	244
1.56696	1.71212	1.68951	1.73076	1.54978	1.86024	1.75568	2.11129	3	245
1.6656	1.55497	1.77548	1.86255	1.75484	1.7893	1.78899	2.07589	3	246
1.47523	1.55336	1.77896	1.69957	1.32833	1.66459	1.62687	1.63335	3	247
1.69237	1.71005	1.88105	1.78851	1.62624	1.75471	1.62742	1.95505	3	248
1.72641	1.76327	1.92307	1.93761	1.76824	1.66544	1.80568	1.86234	3	249
1.62512	1.65283	1.73349	2.02402	1.72934	1.88043	1.79702	2.12252	3	250
1.96527	2.00588	1.90892	2.00598	1.73979	1.99902	2.00991	2.06063	3	251
1.81472	1.82896	1.84168	2.21522	1.80018	2.08017	1.91858	2.36343	3	252
1.86024	1.86767	1.84451	1.79751	1.86608	1.87413	2.07351	2.01175	3	253
1.45352	1.54831	1.79675	1.82852	1.46821	1.50324	1.54355	1.6614	3	254
1.51236	1.88905	1.75077	1.812	1.72668	1.79877	1.88572	1.86095	3	255
1.71858	1.81936	1.78023	2.09395	1.72643	1.90987	2.04237	2.08513	3	256
1.83642	1.86922	2.29748	2.24476	1.88388	1.82303	2.17232	2.42284	3	257
1.4498	1.60551	1.30076	1.63051	1.48802	1.73439	1.52782	1.63124	3	258
1.49925	1.47042	1.58153	1.60915	1.5275	1.63916	1.47618	1.65809	3	259
1.64073	1.48469	2.02539	2.12412	1.6364	1.94429	2.02357	2.29062	3	260
1.67648	1.64913	1.82572	1.83368	1.72351	1.6427	1.88279	1.85169	3	261
1.65672	1.71494	1.80588	1.88003	1.43516	1.61603	1.65576	1.99441	3	262
1.55645	1.71391	1.66449	1.73421	1.49008	1.61699	1.67805	1.96885	3	263
1.93391	1.74637	1.94111	1.96919	1.46739	1.53202	2.00659	2.16536	3	264
1.49508	1.60495	1.78476	1.85506	1.91542	1.82431	1.89491	2.19724	3	265
1.51816	1.60537	1.69973	1.65646	1.5562	1.70666	1.72551	1.89048	3	266
1.6829	1.79286	1.77322	2.21683	1.78924	1.98948	1.9633	2.37256	3	267
1.52671	1.73494	1.77965	1.88835	1.58443	2.02311	1.88539	2.23958	3	268
1.63414	1.82172	1.78217	2.06207	1.8834	2.00598	1.88801	2.04117	3	269
1.69803	1.46082	1.87019	1.90254	1.60118	1.72579	1.84158	1.90675	3	270
1.58892	1.58174	1.5752	1.88231	1.73147	1.6077	1.45493	1.97853	3	271
2.07559	1.94217	2.10373	2.27242	2.02495	2.23669	2.28532	2.47167	3	272
1.41048	1.54283	1.44267	1.53319	1.36954	1.52792	1.65842	1.37379	3	273
1.60328	1.63768	1.87868	1.51306	1.74399	1.77143	1.75233	1.74012	3	274
1.90256	1.6624	2.14697	1.93686	1.74536	1.9651	1.98356	1.95675	3	275
1.90265	2.05479	2.06555	2.39387	1.73933	2.24185	2.08405	2.51363	3	276
1.66675	1.7028	1.76496	1.94232	1.59399	1.78229	1.81155	2.06252	3	277
1.61155	1.61585	1.74948	1.70787	1.64913	1.58293	1.5792	1.68298	3	278
1.39104	1.48868	1.46104	1.76221	1.29549	1.53058	1.64606	2.03469	3	279
1.41209	1.69414	1.5965	1.84492	1.41563	1.75446	1.56137	1.81077	3	280
1.73525	1.87215	1.99771	2.02177	1.60557	2.00321	1.67859	2.06179	3	281
1.56868	1.45364	1.65725	1.71916	1.65895	1.73019	1.55702	1.82179	3	282
1.43607	1.52531	1.62911	1.67748	1.62687	1.52986	1.68958	1.87077	3	283
1.79046	1.73984	1.67387	1.79372	1.78769	1.87875	1.84331	2.02983	3	284
1.74677	1.82506	1.97442	1.99187	1.71838	1.87365	1.91331	2.02148	3	285
1.46597	1.53063	1.67624	1.76941	1.5399	1.54986	1.57919	1.86466	3	286
1.99296	2.22848	2.30201	2.63784	2.08644	2.37767	2.32739	2.59594	3	287
1.65184	1.55416	1.61492	1.59413	1.46082	1.47304	1.62584	1.84866	3	288
1.92286	2.01508	1.74183	1.98605	1.89537	1.94772	1.8135	2.01733	3	289
1.56867	1.50217	1.60227	1.84921	1.51308	1.84188	1.8274	2.08297	3	290
1.50431	1.51649	1.48805	1.71686	1.53649	1.65857	1.76639	1.75887	3	291
1.49011	1.51147	1.45031	1.68095	1.5431	1.59692	1.57966	1.76627	3	292
1.7677	1.90687	1.84872	2.1755	1.74837	2.04474	1.94781	2.14904	3	293
1.44572	1.58222	1.69164	1.81418	1.62157	1.87878	1.84102	1.96356	3	294
1.6824	1.72252	1.90873	2.00109	1.78662	1.84468	1.57171	1.79554	3	295
1.66425	1.72561	1.73722	1.95522	1.4218	1.70871	1.83871	2.07487	3	296
1.87098	1.92181	2.07068	2.21739	1.79982	1.91856	1.74551	1.98549	3	297
1.56976	1.61874	1.68248	1.92155	1.8359	1.73148	1.65168	1.69598	3	298
1.52425	1.32715	1.553	1.52725	1.48813	1.64249	1.31791	1.74182	3	299
1.46543	1.59158	1.5067	1.64731	1.38895	1.69077	1.64276	1.91785	3	300
1.46542	1.5361	1.90138	1.89583	1.73437	1.50404	1.43297	1.76313	3	301
1.62951	1.66774	1.60248	1.83784	1.50827	1.81906	1.7025	2.0249	3	302
1.79538	1.87245	1.95906	2.06713	1.5972	1.86288	1.952	2.14069	3	303
1.87878	1.77789	1.99738	2.05759	2.10068	2.05526	2.19888	1.94062	3	304
1.63802	1.7941	1.78916	1.98674	1.76639	2.03597	1.82338	2.22035	3	305
1.59666	1.48025	1.69581	1.52298	1.59503	1.48201	1.97318	2.03215	3	306
1.80479	1.99646	2.04239	2.23069	1.84801	2.25947	1.88785	2.31562	3	307
1.79892	1.67255	1.7171	1.81395	1.73153	1.7784	1.91503	1.94586	3	308
1.8487	2.16413	2.03501	2.08786	1.83619	1.90954	1.98355	2.11324	3	309
1.62245	1.5441	1.40856	1.68046	1.55004	1.47667	1.57657	1.53591	3	310
1.89353	1.89588	2.12971	2.16176	2.02513	2.10372	2.33988	2.28026	3	311
1.90762	1.73403	1.92792	1.79322	1.70953	1.57157	1.82907	1.86916	3	312
1.64479	1.59716	1.6831	1.72407	1.55835	1.77748	1.6278	1.82652	3	313
1.65741	1.53269	1.66983	1.73735	1.57306	1.82399	1.62708	1.85083	3	314
1.6505	1.63643	1.5311	1.87274	1.66709	1.83302	1.71349	1.92411	3	315
1.81513	1.75298	1.82905	1.80017	1.69017	1.8744	1.95795	2.18765	3	316
1.77447	1.57472	1.6263	1.53643	1.56401	1.61162	1.57376	1.50822	3	317
1.77708	1.62069	1.78947	1.95213	1.69461	1.83882	1.76409	1.83666	3	318
1.67793	1.60281	1.70492	2.05011	1.72508	1.65292	1.78966	1.98818	3	319
1.65063	1.40983	1.74415	2.08578	1.41514	1.64246	1.684	1.83205	3	320
1.72382	1.78244	1.55457	1.90059	1.73398	1.95047	1.72113	2.20265	3	321
1.81735	1.62776	2.0435	1.78506	1.61996	1.71177	1.8754	1.98425	3	322
1.61621	1.94463	1.97778	2.22691	1.80598	2.21	1.92694	2.29711	3	323
1.78023	1.7789	1.59321	2.07842	1.4789	1.82087	1.81436	2.25675	3	324
1.65358	1.77742	1.7097	1.82456	1.63648	1.80112	1.81628	1.94794	3	325
1.61793	1.80948	2.07274	2.12912	1.84163	1.99372	1.94828	2.20764	3	326
1.84563	1.8926	1.90189	2.02447	1.66172	1.77142	1.80878	2.16	3	327
1.80547	1.83793	1.96291	1.9954	1.72224	1.83946	1.79017	1.84944	3	328
1.33868	1.56958	1.50919	1.5828	1.63712	1.64281	1.49965	1.70393	3	329
1.70319	1.56981	1.63124	1.53492	2.24082	2.20253	2.39816	2.31553	3	330
1.48431	1.89202	1.68646	1.91821	1.53815	1.66261	1.49641	1.93369	3	331
1.68285	1.67869	1.60244	1.80111	1.4639	1.72971	1.62895	1.78034	3	332
2.08729	1.99815	2.31072	2.22171	1.99177	2.04507	2.2531	2.373	3	333
1.48712	1.49648	1.48948	1.509	1.70998	1.7101	1.68398	1.63241	3	334
1.6018	1.81654	1.69344	1.96368	1.54156	1.86308	1.47124	1.75049	3	335
1.79634	1.70313	1.78922	1.82511	1.66615	1.79368	1.96906	1.85699	3	336
1.38314	1.57145	1.49475	1.97369	1.37953	1.84816	1.46726	1.95115	3	337
1.60873	1.84087	1.70758	1.60328	1.8032	1.81451	1.5987	1.76708	3	338
1.68828	1.77591	1.75188	2.09235	1.56577	1.99654	1.6707	2.11444	3	339
1.38923	1.40575	1.63287	1.88626	1.55366	1.54482	1.55918	1.73448	3	340
1.39209	1.58848	1.56122	1.91786	1.33876	1.7756	1.80489	1.89216	3	341
1.64085	1.51013	1.5034	1.58726	1.49272	1.66127	1.66978	1.68832	3	342
1.63698	1.61572	1.39521	1.56137	1.52197	1.69452	1.51059	1.68992	3	343
1.68289	1.87053	1.98287	2.05272	1.70384	2.04266	1.85416	2.07272	3	344
1.88177	2.02459	2.1462	2.16559	1.76763	1.77497	1.92321	2.05166	3	345
1.54428	1.45373	1.58216	1.51708	1.6179	1.65229	1.64662	1.69895	4	346
1.73369	1.7974	2.09472	1.8192	2.08761	2.19022	2.24288	2.46531	4	347
1.60136	1.87511	1.70688	1.98162	1.63722	1.83972	1.76172	2.17924	4	348
1.68863	1.64661	1.60307	1.70439	1.74914	1.85471	1.65408	1.87001	4	349
1.48924	1.66674	1.50956	1.46518	1.35936	1.5019	1.37247	1.75143	4	350
1.4169	1.64369	1.51778	1.52168	1.57887	1.65431	1.5638	1.75377	4	351
1.66815	2.01038	1.67913	2.1252	1.70394	2.1269	1.84298	2.17539	4	352
1.78321	1.92477	1.89782	1.92259	2.04091	2.19265	2.29004	2.23879	4	353
1.48496	1.52571	1.49066	1.54316	1.46938	1.62648	1.39154	1.64848	4	354
1.608	1.71242	1.9338	1.95628	1.88532	2.07851	2.08117	2.11928	4	355
1.52811	1.45172	1.50383	1.75082	1.57667	1.89503	1.82499	1.93906	4	356
1.54668	1.60598	1.6168	1.63396	1.6857	1.84853	1.75631	1.83641	4	357
1.62458	1.44763	1.77762	1.94728	1.33134	1.69899	1.54848	1.63642	4	358
1.61048	1.44318	1.46887	1.54745	1.54212	1.41581	1.58676	1.759	4	359
1.63647	1.68235	1.69456	1.73573	1.9049	1.86569	1.66607	1.80378	4	360
1.88845	1.82338	1.84051	1.78034	2.00968	1.97356	1.74892	1.85797	4	361
1.46989	1.5191	1.86212	1.66949	1.37958	1.64191	1.67263	1.63182	4	362
1.43452	1.49361	1.62743	1.72434	1.47875	1.3862	1.59865	1.82412	4	363
1.56401	1.53903	1.66341	1.64787	1.44349	1.4608	1.59256	1.76432	4	364
1.43452	1.49361	1.62743	1.72434	1.47875	1.3862	1.59865	1.82412	4	365
1.53695	1.66673	1.50717	1.73186	1.55188	1.77214	1.87729	1.89228	4	366
1.47169	1.69417	1.7112	1.56461	1.52705	1.54978	1.59346	1.67497	4	367
1.49045	1.65644	1.69096	2.07495	1.77237	2.03099	1.86307	1.97664	4	368
1.48634	1.50044	1.70478	1.7431	1.6931	1.66968	1.59688	1.72384	4	369
1.89373	1.72655	2.23528	2.22493	1.84431	2.1422	1.98744	2.17689	4	370
1.31208	1.58019	1.69375	1.5423	1.44709	1.78488	1.74534	1.7924	4	371
1.55628	1.52382	1.53178	1.86429	1.51884	2.0141	1.45443	2.00931	4	372
1.66032	1.75623	1.70122	1.94437	1.80969	1.91351	1.74994	1.95905	4	373
1.56146	1.72607	1.62888	1.75305	1.72753	1.84934	1.84128	1.96739	4	374
1.60615	1.74405	1.5713	1.80379	1.59408	1.90295	1.8028	1.90266	4	375
1.49313	1.65773	1.64687	1.49473	1.60693	1.75787	1.76283	2.09424	4	376
1.5487	1.56227	1.44567	1.70157	1.66695	1.68038	1.58528	1.68775	4	377
1.73682	1.80056	1.70975	1.94944	1.83631	2.12128	1.77435	2.04156	4	378
1.69851	1.57448	1.65214	1.74397	1.67011	1.79397	1.77789	2.06131	4	379
1.90746	1.5334	1.75775	1.85748	1.79493	1.72576	1.77724	1.95069	4	380
1.27861	1.58501	1.33997	1.58044	1.612	1.63281	1.47499	1.91981	4	381
1.50663	1.59456	1.53691	1.79987	1.46545	1.60776	1.67815	1.82432	4	382
1.64776	1.59979	1.73812	1.85666	1.6574	1.76229	1.71688	1.64887	4	383
1.68865	1.44807	1.64147	1.71591	1.53455	1.64025	1.45527	1.68863	4	384
