# Supplementary material for: Parameters of the crossing points between center of pressure and center of mass signals are potential markers of postural control efficiency
Source: PLoS One. 2019 Jul 12;14(7):e0219460. doi: 10.1371/journal.pone.0219460 (PMC6625703; doi:10.1371/journal.pone.0219460)
Supplement: S1 File — The .zip file contains the .m matlab files used for calculating the parameters and .xlsx files with values of the subsequent analyzed parameters for each patient. (ZIP) [file pone.0219460.s001.zip › data/ZC_LM.xlsx]

## Sheet: ZC_D
apeohn	lateohn	apechn	latechn	apeohbb	lateohbb	apechbb	latechbb	group	pac
2.25864	3.18767	3.03782	2.3302	2.13653	3.29822	1.12668	3.21371	1	1
3.31234	2.95099	4.78517	5.03562	3.16133	3.7481	3.96503	2.35365	1	2
3.26427	4.05154	2.57584	3.97584	3.30417	3.42002	3.46044	4.56352	1	3
4.13596	4.00711	4.62007	4.85773	4.25916	4.33169	5.02119	5.81188	1	4
3.09843	2.38733	3.71461	2.19922	3.44905	3.2127	4.15246	3.42938	1	5
2.40879	2.61624	1.85463	2.05556	2.93147	3.56569	2.39994	3.41577	1	6
3.4279	2.84805	2.93747	3.42375	3.04808	3.00377	2.95199	2.88157	1	7
3.98109	3.70476	3.56177	3.82932	3.76325	4.42592	4.76646	5.30918	1	8
3.19501	3.58776	2.33908	4.08941	3.22381	2.84874	3.17565	4.31471	1	9
3.47336	3.74713	4.04076	4.77966	3.65111	4.87665	3.89338	5.06973	1	10
3.64633	3.74967	3.81166	3.77237	2.84688	4.08131	4.64115	4.1883	1	11
3.74741	3.74803	1.78577	5.29286	4.39861	5.15705	4.38772	5.32882	1	12
3.53147	3.87739	3.64219	4.4368	3.72554	5.63378	3.90993	5.53406	1	13
2.94551	3.55597	4.16359	4.62546	3.44711	3.26701	2.8968	3.84906	1	14
3.80525	4.23622	5.63799	4.3671	4.42634	3.27597	3.70495	4.71907	1	15
2.51577	3.25169	1.1853	2.69515	1.97411	3.24902	2.07053	2.63244	1	16
3.38494	3.53639	5.05769	5.02309	3.25332	3.86912	3.31992	5.24748	1	17
2.09673	2.96084	3.13881	3.87184	3.54746	3.85204	2.63898	2.49101	1	18
2.28481	3.5072	1.84523	2.84264	1.64801	2.39012	1.67358	2.74818	1	19
2.8102	1.80838	-0.0933923	2.71947	1.45403	2.39743	2.26234	3.55765	1	20
2.0615	3.44489	3.54302	3.38004	3.98391	3.16849	2.85936	4.94301	1	21
3.97025	4.18716	3.49816	3.90689	4.65898	5.56196	4.06757	4.1028	1	22
2.86733	3.19856	2.88299	3.831	2.55868	3.61453	2.75498	2.9188	1	23
3.22027	3.52401	4.01148	4.83545	3.5475	4.98972	3.39974	4.09353	1	24
4.41885	4.3462	5.93533	5.10893	5.93136	5.21415	4.20351	5.3098	1	25
3.2424	3.09127	3.92285	3.51409	4.15465	4.74789	3.96145	4.49694	1	26
2.5691	3.30439	2.3725	2.86773	2.86122	2.61716	2.35546	3.15108	1	27
2.86976	3.20923	2.97833	2.76536	2.58328	2.94628	3.82507	3.97438	1	28
3.90735	3.12298	3.19621	4.59447	3.51348	3.97249	2.76969	4.29884	1	29
2.56121	2.67204	3.06894	3.91967	3.1596	3.19871	3.6209	2.87167	1	30
3.07717	3.79116	3.52981	4.37844	2.59151	4.05448	3.30517	4.43986	1	31
3.71777	3.88475	3.63153	4.69756	3.63962	5.26965	4.36003	4.58921	1	32
3.8666	4.55236	2.76898	3.73714	2.17376	4.16875	2.75416	3.21682	1	33
4.22363	3.90889	4.58323	3.74497	3.99007	5.19521	4.65289	4.51377	1	34
3.34502	4.41523	3.29256	5.06158	4.39629	3.75371	4.36861	4.79632	1	35
2.85466	3.17719	2.43421	0.813471	1.45393	2.71154	2.26735	3.4425	1	36
3.90668	5.52274	2.76111	4.06487	4.42718	3.18766	3.72317	3.32242	1	37
2.83723	3.40516	3.31003	4.77733	2.09371	3.83594	3.32237	2.66497	1	38
2.88613	3.25477	4.37385	3.35104	3.37825	2.07365	2.33784	3.16228	1	39
1.62447	3.58001	1.65605	3.21606	2.86744	3.99288	2.20656	3.6506	1	40
2.61592	3.27142	3.03949	2.68504	4.40824	3.0526	0.871742	1.77235	1	41
2.28227	4.30812	2.75742	2.68046	3.41663	2.4544	1.94277	2.59592	1	42
2.58103	2.86267	2.15057	3.05972	3.50867	3.00441	2.73359	3.69936	1	43
3.21726	3.76471	2.74207	4.09178	3.13266	4.58199	2.73472	3.89729	1	44
2.82906	3.73183	2.37681	2.8465	4.00423	3.99287	4.31721	3.80915	1	45
2.78221	2.79761	3.42057	3.99008	2.36432	3.54707	2.69923	3.38498	1	46
2.73476	2.92399	3.9673	3.7242	2.50971	2.76989	3.38605	3.85716	1	47
2.76226	3.12009	3.40042	4.86089	3.66185	5.26853	3.29569	5.16235	1	48
2.99207	3.1197	2.99666	4.91284	1.96274	4.13891	3.94001	4.35062	1	49
4.11852	3.71831	4.38308	4.33443	3.90234	4.29278	4.80778	4.83069	1	50
2.7868	4.07522	2.99913	3.32596	3.26385	3.25519	3.71297	3.95177	1	51
4.38739	2.92692	3.7666	2.85553	2.60844	3.54371	2.91715	2.60928	1	52
4.43044	4.09336	4.38773	4.92609	3.69435	5.44251	4.21426	4.83677	1	53
4.07386	4.41652	5.28531	5.1303	5.69245	5.44182	5.72477	5.9401	1	54
2.04911	2.86146	3.15037	3.74268	1.90871	2.37923	2.83022	4.00738	2	55
2.50362	2.04587	3.05545	3.70642	2.61763	2.60307	2.38202	3.32529	2	56
3.18659	4.68228	3.27001	5.15336	2.38039	4.09325	3.02913	5.17573	2	57
1.77405	2.28888	3.23549	2.15849	2.69082	1.98899	2.45144	1.88544	2	58
3.54351	3.52937	3.27588	4.08326	3.88666	4.69213	4.82351	4.42437	2	59
1.85448	2.29729	2.19697	2.52787	2.58287	1.75933	2.58725	2.78445	2	60
2.92632	3.71067	3.10663	4.89554	1.86857	4.07204	3.91642	4.82403	2	61
2.57878	3.02838	3.48617	3.0351	2.0611	2.60782	2.45394	1.86285	2	62
2.82276	3.75486	2.54229	3.59714	2.52579	2.88109	3.43401	4.03485	2	63
3.42214	2.93003	3.32009	3.77185	3.44387	2.29911	3.42485	3.56704	2	64
2.98211	2.06095	3.33947	4.1286	4.08313	4.55795	4.06959	4.26609	2	65
2.9007	2.57456	2.81533	3.30966	2.46987	2.86653	4.88077	3.52455	2	66
2.94183	1.32131	3.17818	3.36621	3.19769	2.92829	3.45206	4.00478	2	67
3.55911	3.63671	2.83055	4.37417	2.75702	3.46781	2.34099	3.99561	2	68
3.55011	2.24038	3.597	4.0976	2.82641	3.02363	3.76951	4.47266	2	69
2.51362	2.28162	3.6073	3.71918	2.93543	3.66485	3.99084	4.48223	2	70
3.14526	3.18205	3.52637	3.65706	2.63245	3.23543	4.02821	4.12375	2	71
1.62135	3.30596	3.18369	4.10626	1.7591	3.34874	5.32402	4.4862	2	72
2.58159	2.58551	2.17045	3.07283	1.23909	2.42769	1.88326	3.29203	2	73
4.57702	3.01449	4.24244	4.27893	3.71052	4.15902	4.1797	4.98191	2	74
0.997748	2.72912	2.56356	2.79689	1.65309	3.00157	2.41839	3.55444	2	75
2.89849	2.80379	3.83093	4.22534	2.66091	4.73594	4.72326	5.26159	2	76
3.80492	3.32728	6.07599	6.31808	2.94807	3.64501	6.3696	5.45804	2	77
3.50958	2.62892	2.53633	4.44996	3.08176	3.91335	3.60468	3.28519	2	78
2.06731	2.55479	4.10759	4.25427	1.41867	3.06027	4.1106	3.53089	2	79
1.89407	1.98609	1.73384	3.22897	1.94252	2.75739	2.06125	3.36915	2	80
1.68782	3.80716	3.47862	3.79884	2.65967	2.32604	2.54762	2.50149	2	81
3.08551	2.77947	2.63069	2.47739	2.07098	2.6914	3.82172	3.42227	2	82
2.9015	2.16199	3.23379	3.24084	-0.700448	3.32503	1.96019	3.02661	2	83
3.59869	3.0583	5.10389	5.64059	3.97917	5.07655	4.95572	5.85048	2	84
0.757927	2.10803	2.62981	2.60408	1.59068	3.70394	3.33278	3.38405	2	85
4.01412	2.83108	4.77483	4.49611	3.98079	3.52813	3.68278	4.0756	2	86
2.57336	3.86716	3.08479	4.46877	2.23246	3.33283	3.49564	4.2076	2	87
1.07928	3.05753	3.18601	3.79501	3.46852	3.27177	3.67697	4.04414	2	88
2.21656	0.954165	2.67671	2.08181	1.86969	1.26508	2.34501	1.98414	2	89
2.72152	1.96874	2.44004	2.60637	1.97687	3.182	3.25006	3.77165	2	90
1.6886	2.54617	2.04013	3.65094	2.70013	2.93979	3.04975	3.47285	2	91
2.71996	3.01481	4.00458	4.43073	3.33439	3.39999	4.24687	3.71939	2	92
2.4074	2.38869	2.858	3.53118	2.29043	3.45278	2.7653	4.4551	2	93
2.95072	3.05341	3.09604	3.59452	2.38359	2.50778	2.68084	3.02041	2	94
2.26095	3.46744	2.22482	3.71409	1.96773	2.37265	3.34904	3.85309	2	95
1.93274	2.97262	2.46538	2.82629	3.80427	2.75029	3.05214	3.69105	2	96
1.87172	1.81146	2.64967	3.20508	1.96352	3.14624	3.40152	3.14279	2	97
3.21869	1.80535	3.28906	2.93348	3.11343	2.79824	3.75048	3.91472	2	98
2.92962	2.98029	2.90398	2.87806	3.71749	3.58956	3.36407	3.01149	2	99
2.26823	2.04743	1.92803	3.07762	2.97934	2.66948	2.65632	3.73606	2	100
3.55083	3.42182	4.49624	2.46258	2.20444	3.1396	3.82481	3.55155	2	101
2.97124	2.10573	6.04005	4.59313	4.01716	2.51578	3.42641	4.62885	2	102
4.69915	4.17317	4.92429	4.88201	5.31049	5.03758	4.03438	5.52492	2	103
1.89678	2.45763	2.923	3.48261	2.71097	2.94874	2.71148	3.99562	2	104
2.57657	2.61922	3.28579	3.32838	3.78422	2.92125	2.88342	3.35918	2	105
0.882925	2.64257	2.72745	3.40429	1.74687	1.28274	2.03348	2.10098	2	106
3.19207	3.37473	3.92315	3.6124	2.50699	2.88376	4.81509	3.22786	2	107
0.881361	1.45832	1.49076	3.17937	1.29723	2.96468	2.04226	2.99627	2	108
4.71152	4.0998	4.65883	6.06903	4.42818	5.45526	4.80412	5.95128	2	109
2.51528	1.85943	2.93895	2.72763	0.724423	2.84239	3.22951	2.81005	2	110
3.28035	1.86192	3.95532	4.21319	4.24872	3.55758	4.7868	4.45133	2	111
2.80673	2.80345	2.72283	3.26024	1.94939	2.81679	3.32836	2.4168	2	112
2.51832	2.22123	3.46556	3.94972	1.87983	3.27267	2.07738	4.07983	2	113
3.30493	2.96021	3.18605	2.57903	1.76478	3.08109	3.81876	4.30774	2	114
2.27845	2.81208	5.48457	4.03128	3.15534	3.02407	3.51484	3.74888	2	115
3.89922	3.17327	2.81457	2.60019	4.01448	4.0786	4.21527	4.18057	2	116
2.27336	2.45968	3.57773	3.89241	2.54779	3.23491	4.52586	5.03909	2	117
2.73277	2.74927	3.44093	3.97846	2.34805	3.44094	3.66715	2.16404	2	118
3.42538	3.07388	3.63027	3.22545	2.76157	3.73926	3.4078	3.61299	2	119
3.61367	3.58099	3.69998	2.94947	2.17464	2.93571	3.42568	4.02033	2	120
2.78986	2.42724	0.933263	2.36777	2.1237	2.76031	3.19621	3.25213	2	121
2.22096	3.59185	2.41416	2.16965	2.11423	3.05315	1.3847	2.09115	2	122
2.676	3.06469	3.09009	4.48839	2.87795	2.63616	4.1329	4.64611	2	123
3.77469	3.57465	5.06921	3.87598	3.36427	2.85538	4.42627	4.92336	2	124
0.390757	1.86587	2.46263	3.97146	2.8802	2.94737	2.81103	2.77529	2	125
3.07872	2.5705	3.3236	2.49536	2.8701	3.17334	2.7616	4.08164	2	126
2.84857	2.3539	2.83554	2.51113	3.32058	3.21452	3.64553	3.70864	2	127
1.75831	1.86518	3.08159	3.58006	2.31139	2.97584	3.32505	3.67519	2	128
3.01667	3.12505	3.68844	3.82171	2.42179	3.81659	3.39166	3.19054	2	129
5.34801	4.9291	4.69755	6.1071	5.03608	5.75458	5.21025	5.6345	2	130
2.62475	3.32183	3.06175	3.09399	2.88553	3.16192	3.32491	4.69687	2	131
2.99089	3.77478	3.57039	3.33326	2.06509	3.19816	3.25807	4.26874	2	132
3.4156	2.71505	3.68324	3.07684	3.30226	3.08306	2.87445	4.07107	2	133
3.18126	4.05833	3.60547	4.79085	3.23767	4.49002	3.52617	5.38909	2	134
0.887082	3.06443	3.9756	3.45264	3.42617	4.41473	2.44893	3.75269	2	135
3.68878	2.7935	3.24977	3.75739	2.78885	2.14884	4.13611	3.34312	2	136
2.28788	2.74202	2.17444	3.42912	1.86028	3.14585	1.77635	3.93069	2	137
1.83041	2.85402	1.92708	2.75689	2.20702	2.22881	2.71976	3.14016	2	138
2.48694	1.46943	2.43636	3.03251	2.86046	3.33666	2.38503	2.69813	2	139
3.56871	2.7865	0.740528	3.66552	3.26372	2.67119	3.45406	4.19941	2	140
2.88181	0.831682	3.0215	3.34739	2.40477	2.76282	3.17182	3.16512	2	141
2.52129	2.32846	2.12316	2.72611	1.69487	2.89366	2.60446	2.7123	2	142
2.81501	3.63013	3.13563	4.21867	2.15832	3.53178	3.63977	4.27898	2	143
1.90163	2.78862	2.02136	3.05883	1.62998	3.58348	2.69503	3.43843	2	144
2.55921	3.17002	2.80369	3.15234	2.15275	2.56851	4.04001	2.79864	2	145
2.46525	2.48533	3.24929	3.05826	3.06915	3.34804	2.76032	3.33079	2	146
2.61337	2.89254	3.71835	4.19949	3.11603	4.48064	4.35839	5.17229	2	147
1.98851	2.62936	2.71299	2.43264	1.92887	2.60856	2.3189	3.39575	2	148
2.95442	2.49934	3.25254	3.64598	3.94719	3.88492	3.28485	3.42522	2	149
1.61573	2.40626	1.40424	3.49468	1.12369	2.87833	2.78719	3.68909	2	150
3.14432	2.37564	3.16065	3.62056	2.76362	3.26846	3.78746	3.90372	2	151
1.51578	1.62982	1.93656	2.81619	2.96695	2.83854	3.44138	3.96725	2	152
2.01815	2.15895	5.08293	3.78428	2.6763	3.36466	4.86197	4.28664	3	153
1.47937	1.85111	2.13689	2.81836	2.25467	3.21975	3.3804	4.75891	3	154
2.64194	3.48217	3.59776	3.96193	1.6918	3.35209	3.7309	2.93152	3	155
1.3916	1.93782	2.00623	2.63239	1.144	1.08486	0.280621	2.49674	3	156
2.82631	2.82721	3.13059	3.55331	3.61669	4.01916	3.41088	3.84539	3	157
2.70119	1.76413	1.91332	3.32216	2.45554	3.00577	3.20823	3.42569	3	158
2.66811	3.18879	0.44474	3.35739	1.9542	2.97954	2.52575	2.18631	3	159
1.97823	3.55893	4.62347	4.36057	4.08516	4.35026	5.28219	4.70027	3	160
2.52091	1.38847	2.94909	1.22965	1.9415	3.12672	3.0517	3.30643	3	161
2.22766	0.72838	2.68671	2.12688	2.74196	2.76017	2.2596	1.51156	3	162
0.991277	2.77169	3.34526	2.86472	2.60506	3.24959	4.13009	3.22155	3	163
4.04432	3.31436	4.98633	4.24095	3.97428	2.32754	5.1781	4.42229	3	164
1.33473	2.80197	2.24856	2.16646	1.92719	2.68609	1.31859	2.77031	3	165
1.95283	2.4691	2.91459	2.9239	2.63252	2.68167	1.99924	3.15776	3	166
2.13224	2.50388	2.89228	2.96453	1.93603	2.32065	2.399	3.25583	3	167
3.03149	3.30895	2.96194	4.43677	2.86127	4.50211	3.70281	3.87105	3	168
2.51616	1.68209	3.33297	3.19636	1.78349	1.48383	3.18432	4.01196	3	169
2.26738	2.60334	4.06654	2.67904	3.372	3.28002	4.18684	4.6387	3	170
2.31095	2.85558	3.21422	4.23238	3.64845	3.73789	1.79022	3.91755	3	171
3.61286	1.63005	3.38599	2.64474	2.84643	2.63273	3.85946	3.60737	3	172
2.18741	3.04342	2.47887	3.30847	2.38206	3.43653	2.46798	3.78735	3	173
1.7409	1.55975	2.42668	3.22423	1.84986	2.4393	3.02762	2.59617	3	174
3.29908	2.90691	2.32226	4.00091	2.10412	3.56117	3.19413	4.2254	3	175
3.29025	3.24412	3.41033	4.71296	2.98545	3.86152	3.85631	4.34249	3	176
2.48719	1.66721	2.28064	2.28733	1.80651	1.47842	1.59147	2.6828	3	177
2.62167	2.6626	2.83538	0.661451	2.18965	2.40184	2.54552	2.71062	3	178
3.20248	2.5244	2.69894	3.49397	2.65941	2.68193	2.91797	4.53241	3	179
2.61693	2.40813	3.35928	3.73166	2.38913	3.43836	2.68077	2.88536	3	180
2.31176	2.34198	2.66682	2.4946	1.80444	1.77977	2.22389	2.50267	3	181
2.68273	3.43048	2.88889	3.96343	2.34139	4.58793	3.40776	3.95428	3	182
2.69257	3.30732	3.65812	3.24599	1.82596	2.66647	3.12223	4.36459	3	183
3.08873	2.9053	2.93578	3.37058	2.95003	3.52877	3.13574	3.59801	3	184
2.9412	2.78097	2.97002	2.19303	3.42322	4.169	3.27334	3.50003	3	185
2.82973	2.43889	2.8444	2.19176	1.37091	2.38013	2.54941	2.55331	3	186
2.70113	2.81838	3.7975	3.43813	3.73416	3.43511	4.00719	3.58441	3	187
2.44889	1.33935	3.53804	2.95449	2.07876	2.81942	3.38268	3.61256	3	188
1.56429	2.16633	3.69323	2.15534	3.06896	2.44407	2.59043	3.50727	3	189
1.1229	1.30262	1.70723	3.22645	2.49982	2.46407	2.44421	3.30348	3	190
3.32267	2.15842	3.51375	3.53021	3.42248	3.64303	4.2987	2.56522	3	191
3.41424	2.8706	2.41653	2.80922	2.40611	2.07222	2.44123	0.316827	3	192
1.7845	2.71036	2.19621	2.6636	1.92525	2.05474	3.33599	2.99141	3	193
2.54015	2.51399	2.55325	2.19783	1.90472	2.44962	3.52961	2.69802	3	194
2.73278	2.34432	2.99811	3.55522	1.45005	2.24934	2.97896	3.36895	3	195
2.10198	2.66732	1.94843	4.00024	2.63829	2.04944	3.81296	2.97117	3	196
1.77882	3.04224	1.66369	2.99507	1.3658	2.97063	3.55163	4.22151	3	197
1.69634	2.1766	4.48674	4.24357	3.65516	4.45571	5.12097	4.56849	3	198
1.75217	2.54868	3.04767	3.47381	1.3154	1.65907	3.13706	3.01253	3	199
2.96655	2.56634	3.38099	3.50981	2.23002	3.17264	3.51722	3.03062	3	200
4.21302	3.26481	3.43095	2.89042	2.86756	2.20638	2.28087	2.82419	3	201
0.186037	1.55356	2.54379	2.74221	2.12533	2.6156	2.64205	2.30256	3	202
2.82947	1.15737	3.46884	3.13858	2.77361	2.9325	3.5958	3.15861	3	203
3.28864	2.71829	3.66775	4.14721	4.55529	2.63845	3.01747	3.65146	3	204
2.57578	2.33016	2.77028	1.77468	1.71218	2.57031	2.84343	2.3549	3	205
2.54402	3.67948	3.97911	3.96413	1.66592	3.27764	2.66097	4.02059	3	206
3.9398	3.74424	3.70031	3.85246	2.14734	4.48854	2.75974	3.84057	3	207
3.1662	2.47393	4.25283	1.31747	2.64814	3.39573	3.40358	3.48997	3	208
2.95327	2.47565	3.34921	2.58614	2.76239	2.34208	2.47063	3.02599	3	209
2.55301	2.6133	3.45593	3.0266	3.23632	2.79024	2.93373	3.47877	3	210
2.144	1.79577	1.53836	1.86154	2.2794	3.06962	2.03079	2.91305	3	211
2.19436	2.32725	2.37262	3.18033	2.58374	2.27758	2.76233	3.39021	3	212
1.2848	1.93549	2.63646	1.15254	1.24786	2.65345	2.52598	2.65935	3	213
3.06172	2.44851	4.00799	2.90657	2.38903	1.9489	4.00953	4.35029	3	214
1.65005	1.59683	2.26421	2.91161	1.41049	2.73245	2.72443	2.25944	3	215
3.57318	4.04154	4.70036	3.87641	4.01466	4.05905	4.89026	4.75479	3	216
2.24171	2.74657	2.85387	3.54459	2.69779	4.1166	3.38042	3.88629	3	217
0.94217	2.13889	3.19976	1.96704	2.19399	2.29254	3.69169	4.17949	3	218
1.90604	2.77042	2.42337	2.80378	1.78623	2.25432	3.04172	1.42287	3	219
2.63596	3.26433	3.78571	4.00937	2.92431	3.1174	3.28678	4.43265	3	220
2.26152	2.04361	3.32796	2.24266	2.80485	1.42382	2.93696	2.97175	3	221
2.32804	1.8337	2.47161	4.03641	1.71101	3.50741	2.92875	3.60863	3	222
3.66863	2.55319	3.10579	3.81429	2.8141	3.71343	2.45295	3.51742	3	223
2.23803	2.46949	2.65894	3.42095	2.64342	2.14715	3.69075	3.62279	3	224
2.74567	1.90675	4.69626	3.67562	4.5888	3.9246	3.55988	4.31715	3	225
0.447424	1.82792	2.00575	1.58247	1.88142	1.4578	2.09435	2.40329	3	226
2.65763	2.10692	2.48746	3.5504	1.90858	2.59762	1.25602	2.36491	3	227
2.13315	2.25333	2.47861	3.29701	2.74796	3.75626	2.45727	4.13187	3	228
2.94202	2.22565	3.40965	3.00195	1.86392	2.2674	3.46818	3.41697	3	229
1.88118	3.07762	3.328	3.75365	1.70938	1.60047	3.12019	4.18802	3	230
2.28367	2.37413	1.49392	3.55363	2.41789	2.58342	2.64379	3.52525	3	231
1.17503	2.35564	1.30864	3.55819	2.41129	2.5861	1.3087	4.0225	3	232
2.90546	2.40301	4.08179	3.85115	2.51603	3.24235	3.43843	4.04706	3	233
2.76849	2.99626	2.12874	3.85362	3.06085	5.67218	5.31635	6.18051	3	234
4.02803	3.53506	3.68095	3.80692	3.60185	4.30558	2.97258	3.48241	3	235
2.43324	2.15486	3.15955	1.4627	2.11948	2.82516	2.69711	3.47326	3	236
2.96289	2.58368	3.53343	3.59892	2.60631	2.33985	1.93178	3.68824	3	237
2.26071	2.3511	2.07917	2.57659	2.3562	2.30816	2.41167	2.11448	3	238
1.08351	2.18413	2.58181	1.54931	2.75206	2.62496	1.79975	3.48225	3	239
2.85635	3.06153	3.53558	3.25138	2.97601	4.11973	4.1504	3.82688	3	240
3.1318	1.14732	2.8552	3.52494	2.84885	3.29992	2.88215	3.39272	3	241
2.17734	2.40488	2.47295	4.51792	1.13934	3.60388	3.17352	4.4846	3	242
2.97914	3.02738	2.11595	4.10409	3.33893	3.42527	3.92446	4.52115	3	243
2.62447	3.14242	3.23743	3.1522	3.3031	2.95669	3.30197	2.48233	3	244
2.42968	2.68836	3.49141	2.67333	2.69152	3.41372	1.95473	3.67384	3	245
2.08164	2.82111	2.81156	2.741	3.02364	3.10211	2.98725	3.83038	3	246
2.92628	0.542005	3.64231	3.45801	2.35568	1.4069	2.9524	3.47316	3	247
2.31125	2.75105	1.34685	3.37205	0.846744	2.4584	3.07103	2.42603	3	248
2.34442	1.56342	3.48354	2.66	2.53307	2.31353	2.7843	2.16949	3	249
1.66533	1.698	3.19615	3.9634	2.48642	3.76788	2.85817	1.41176	3	250
3.80792	2.70694	2.94627	3.82854	2.76384	3.27881	4.06884	3.47134	3	251
2.53122	1.7806	3.25554	3.31193	2.78561	2.98082	3.40964	4.02032	3	252
2.24419	2.7863	2.63424	2.69386	4.28173	2.69802	4.5487	3.00706	3	253
2.04365	1.98238	2.67798	3.2165	2.46468	2.33829	2.40473	3.22862	3	254
0.820215	2.52798	2.26063	2.47667	3.34717	2.65009	3.62556	3.61557	3	255
3.45335	4.4	3.16116	3.68126	2.86031	3.91398	3.67366	4.26557	3	256
2.17499	2.5022	4.26525	4.65905	2.67618	2.4705	3.84116	4.99417	3	257
2.89076	1.73702	2.24327	2.25498	2.54912	2.50049	2.79184	3.20302	3	258
1.40948	2.25017	2.0681	2.95737	2.10635	2.02475	3.8356	3.49141	3	259
2.9463	2.13105	3.7288	4.19306	2.13836	2.95867	1.74935	4.62092	3	260
2.78537	1.96476	2.35314	4.35908	2.31346	2.17557	2.7126	4.13694	3	261
3.18822	2.67488	2.67435	3.51443	2.60021	1.90503	3.30714	2.67728	3	262
2.6214	1.56723	2.96913	2.76026	2.28168	2.9969	2.97698	4.0248	3	263
3.13334	2.78824	3.96746	3.63445	2.80362	2.5416	4.04326	4.87552	3	264
2.48382	2.53483	3.85949	3.45033	3.42292	3.25764	3.82391	4.20132	3	265
2.61631	2.26671	3.1066	3.49984	2.0202	2.4073	3.67461	4.36745	3	266
2.23849	2.68055	2.99885	4.16533	2.53454	3.55929	4.24552	4.36364	3	267
2.57613	2.54272	3.28595	2.85588	2.42409	2.78185	3.32482	3.84857	3	268
2.75431	2.74975	3.25456	3.63817	3.27535	3.70724	3.8845	4.05975	3	269
2.7747	2.52611	2.67042	3.2059	2.31149	3.46811	3.33759	3.98556	3	270
2.23371	3.20282	3.34928	2.78023	2.6402	2.1781	2.77577	1.70174	3	271
3.64256	2.4747	4.60475	4.17934	3.2162	3.43137	4.36339	4.24301	3	272
2.77524	2.3908	2.7029	2.98979	2.5957	1.96644	2.41675	2.78851	3	273
3.48172	3.35834	3.85728	4.64968	2.48534	3.33799	3.43879	4.64902	3	274
2.92139	1.38578	4.23348	3.36236	3.40009	2.59711	4.29797	2.66343	3	275
1.70581	2.8822	2.98741	3.62358	2.80459	3.34302	3.86834	4.60596	3	276
3.39807	2.21833	3.61662	3.40284	1.75286	1.65392	3.27325	3.65575	3	277
1.88633	1.35338	2.00831	2.45795	2.06572	2.53052	1.68544	2.25004	3	278
2.36602	2.68356	2.18804	2.74243	1.8202	2.38391	2.92396	4.44059	3	279
1.83794	2.91555	2.93358	3.43786	1.52938	0.798285	2.72004	3.33229	3	280
3.31699	2.93638	3.20159	3.75916	2.85099	3.29137	2.80724	3.63301	3	281
1.69244	2.28828	2.76363	3.35767	2.53899	3.25066	2.6348	3.19031	3	282
2.10539	0.587978	3.19471	2.48783	1.39723	2.41918	2.57267	4.08509	3	283
2.54559	2.72574	3.00804	3.07594	2.30493	2.57845	3.58813	2.95424	3	284
3.19375	2.09624	1.54014	2.43879	2.17563	2.83878	3.0982	3.56084	3	285
0.712945	2.59826	4.79237	2.99774	2.47721	2.99344	2.44788	3.24137	3	286
2.66484	3.29472	3.31215	2.36239	2.62959	4.12941	3.21532	4.79664	3	287
2.52863	3.01569	2.81011	3.10039	1.90512	1.60856	2.43238	3.44005	3	288
2.58287	3.06587	3.76985	2.93143	2.26827	3.22439	3.70827	3.28741	3	289
2.65261	2.24856	2.51808	2.70194	2.20136	1.36522	2.86841	4.00264	3	290
1.92202	2.09862	2.28743	3.13445	1.9917	1.98297	2.41361	3.13885	3	291
2.13949	1.48769	1.91997	3.02997	2.26636	1.78218	2.80643	3.21061	3	292
1.99477	2.49604	2.16113	2.57434	3.20507	2.55524	2.7114	1.6736	3	293
2.51754	2.34703	2.82973	3.00658	2.3977	3.17575	2.46571	2.91526	3	294
2.58118	2.55694	3.70311	3.18367	1.88309	1.31859	1.91145	3.47582	3	295
3.02956	3.65667	3.01787	3.11071	2.51832	2.49895	2.76105	3.80139	3	296
2.31639	2.90036	2.92255	4.30274	2.74754	2.16721	2.61989	3.17726	3	297
2.78468	1.66005	3.55159	3.73204	3.28258	3.73846	2.83576	3.76937	3	298
2.57284	3.16684	3.08836	2.0795	1.79197	1.90208	0.970133	3.24354	3	299
1.81885	2.21785	2.50096	3.07824	1.16877	2.74101	3.28589	3.14556	3	300
1.83457	1.3781	3.16965	3.30384	2.80216	2.00285	2.9562	4.20103	3	301
1.12673	2.56498	1.28133	2.42349	2.1378	2.27334	1.45283	3.27958	3	302
3.10727	2.59872	4.4451	4.17464	2.37123	2.80029	4.11508	4.34767	3	303
3.0633	2.69186	3.6354	3.09906	4.02923	2.56412	3.4814	3.3863	3	304
2.22265	2.54289	-0.335445	2.35469	2.48373	3.12674	2.61563	1.66477	3	305
3.14895	2.39863	1.5993	3.50531	1.99053	2.43502	4.29137	3.99874	3	306
3.08639	2.87356	3.18295	3.61569	2.56928	2.53617	3.37563	3.49086	3	307
2.41561	2.11278	2.9394	2.99401	2.55729	2.32235	3.37037	1.55847	3	308
2.40835	3.48962	3.45787	3.04578	2.54577	2.34864	3.15604	4.01194	3	309
1.84781	1.59534	1.51356	2.37735	1.77475	1.02455	2.07437	1.66314	3	310
2.84298	2.47636	3.42611	3.13088	2.41877	3.02754	4.17824	4.49917	3	311
2.65835	2.98859	1.75941	3.37281	2.65794	2.7404	3.06647	4.20365	3	312
2.30298	1.45928	2.16941	3.09495	2.09535	3.09763	2.30638	3.77717	3	313
2.74753	2.42079	3.33832	2.54554	2.60496	2.33869	3.13683	2.38241	3	314
1.60773	1.68602	2.04465	2.48641	2.36939	1.83376	2.81209	2.96124	3	315
2.77539	1.61981	3.26235	2.53515	2.79622	3.22535	2.58148	4.21992	3	316
2.41217	2.75801	3.69692	2.39855	2.11847	2.74378	2.56993	2.78048	3	317
2.66286	4.00644	3.76377	3.60241	3.3615	2.89552	2.06417	3.52647	3	318
1.96262	1.49007	0.856172	3.8081	3.05345	3.50717	3.20161	3.57092	3	319
2.41944	3.0626	3.58016	3.80508	2.93397	3.73663	4.34255	4.0262	3	320
2.73386	2.89696	2.37409	2.75074	2.59502	2.38801	2.7356	3.45438	3	321
2.87431	2.00706	3.10907	3.68698	2.9539	2.62628	3.92155	3.58836	3	322
2.34262	2.89311	3.95666	4.28991	3.13819	2.89341	3.3155	4.19369	3	323
3.16209	3.1173	2.57873	3.37596	2.66232	3.97058	3.59419	4.56619	3	324
2.89829	3.2783	2.87886	3.43881	2.77977	3.71787	3.0632	3.04293	3	325
2.64485	2.83595	4.30221	3.79312	2.05694	3.27356	3.68481	4.33814	3	326
1.84404	2.92413	2.76019	1.51551	2.41046	2.66797	3.14016	2.96032	3	327
3.34823	2.43728	3.34806	3.10757	1.64841	2.61354	3.40702	2.93652	3	328
1.1402	1.51613	1.91546	2.89714	3.57921	3.33191	2.25949	3.06685	3	329
2.41649	2.33226	1.67384	2.60723	4.25433	3.83344	4.66292	2.72114	3	330
2.51983	3.117	2.27875	3.61186	2.0528	2.69222	2.63681	3.88604	3	331
1.00006	2.92178	2.63055	3.01416	1.82725	2.77793	2.24664	2.71853	3	332
3.15726	3.49474	4.23471	4.21939	2.99438	3.4001	4.25828	3.59062	3	333
1.17199	1.64406	2.36447	1.75026	2.25751	2.60236	1.55959	1.94914	3	334
1.35932	2.98164	3.14067	3.52956	1.87544	1.6234	3.07112	2.81181	3	335
3.25061	1.99369	3.22521	3.13208	2.4172	1.92589	3.94737	3.08933	3	336
1.00211	2.78909	1.97112	3.59984	-0.371644	2.09817	1.11498	3.59017	3	337
1.91158	2.55157	2.07132	1.47467	1.70057	3.10496	1.2482	2.03226	3	338
2.45259	2.63834	2.13701	3.20584	0.684221	2.8954	2.46037	3.14439	3	339
1.53344	1.81572	2.31318	3.1497	1.00291	2.63	0.637307	3.52906	3	340
3.19431	2.45989	1.97899	3.5979	2.98258	2.89158	3.87244	2.96943	3	341
1.99279	2.03386	2.50385	1.6793	2.27018	2.98569	2.3785	3.19879	3	342
2.90128	2.01023	1.69675	2.82234	2.56957	2.77707	2.26745	2.43796	3	343
2.53247	2.09477	3.31437	3.99721	1.80598	3.52195	3.5788	4.57123	3	344
2.6532	2.31679	4.66399	3.77093	2.95708	1.57078	3.37237	3.25007	3	345
1.3308	0.0414428	2.28296	2.65355	2.52619	3.01611	1.56245	2.9014	4	346
2.92422	3.33777	3.47361	3.41986	3.61295	4.58231	3.54506	4.97237	4	347
2.05759	2.65843	2.13864	3.9556	2.56973	3.4835	2.58428	4.54421	4	348
4.766	4.32845	2.36341	2.04803	1.79216	3.03417	1.70628	2.60913	4	349
2.46296	2.14881	3.24243	1.61098	1.88072	2.41088	1.15148	2.64438	4	350
3.16602	2.41641	1.6319	1.45586	2.41595	3.08511	1.90256	3.61881	4	351
2.59525	2.46951	3.01342	2.86947	2.67784	2.19741	4.40898	3.85956	4	352
3.31369	2.34488	2.82406	3.5916	3.34721	3.62018	3.70736	4.27057	4	353
1.7372	1.74813	0.563042	2.62896	2.11054	2.49244	1.8158	3.48213	4	354
2.86996	1.80298	3.95998	3.03097	3.77214	2.68558	4.63477	3.45603	4	355
2.08182	1.46987	2.47495	2.97324	3.0742	3.14917	3.43286	2.90175	4	356
3.18871	2.05066	2.6273	2.67347	3.19457	2.87734	2.22336	3.61725	4	357
1.852	1.59173	3.43024	3.23732	2.5929	2.94273	0.917238	2.64261	4	358
2.07257	1.15542	1.1817	2.75895	2.02355	1.89345	2.20612	2.74593	4	359
3.07869	3.51388	2.72626	2.93185	3.14022	3.55334	3.05458	3.00467	4	360
4.04376	3.17712	3.18382	3.33474	3.71544	3.46981	2.23586	2.84226	4	361
1.46482	3.36994	3.57231	2.72986	2.21935	2.47684	2.97259	3.24799	4	362
1.7356	2.28947	2.48589	3.34025	2.10832	2.93399	1.58968	3.4238	4	363
1.84753	0.740156	3.31125	2.6432	2.58582	1.58358	2.43969	3.71943	4	364
1.7356	2.28947	2.48589	3.34025	2.10832	2.93399	1.58968	3.4238	4	365
2.05905	1.62856	1.75116	2.63141	1.66509	2.15615	2.72216	2.52905	4	366
2.93301	2.5678	2.79106	2.08348	2.24913	2.99128	2.83749	2.76761	4	367
2.22643	1.82599	4.03264	4.25295	2.54187	3.88151	3.59802	4.25448	4	368
2.17893	2.48126	2.6726	2.59891	2.58435	1.40055	2.93044	2.98449	4	369
1.77437	2.75488	4.2971	4.09215	2.513	3.51514	3.20388	3.71353	4	370
1.21917	1.9528	3.31964	2.86264	2.23079	2.48325	2.74544	2.71936	4	371
1.88318	2.30971	1.83277	2.73339	2.06312	3.17251	2.37728	3.36838	4	372
3.01368	2.24022	3.31506	2.9526	3.16731	3.00987	2.73603	3.49559	4	373
2.22613	1.06905	2.27089	2.68276	2.99222	2.74321	3.41008	3.58694	4	374
1.82791	2.43591	2.45291	1.84261	2.38361	2.73253	2.64628	3.28551	4	375
2.01485	2.19197	2.73988	2.041	2.97301	2.75772	3.22592	3.72113	4	376
2.4741	1.95583	3.02559	3.12148	2.8983	2.34317	2.97842	2.84516	4	377
2.5595	2.49285	2.61858	3.0374	3.42013	3.46422	3.05968	2.7833	4	378
2.80124	1.8304	3.57573	2.61192	3.69813	3.25466	1.89718	3.11809	4	379
2.69299	2.39486	3.80961	3.59432	3.28893	2.83611	3.08926	3.30774	4	380
1.76475	2.61989	1.0861	1.98271	2.47973	2.47013	2.6684	3.17356	4	381
1.92606	0.888273	2.47687	2.69763	1.33752	2.29467	1.8211	2.92696	4	382
2.47044	2.00629	2.33556	2.85372	2.75607	3.05199	3.32133	3.26359	4	383
2.50283	1.80639	2.57658	2.11556	1.42096	1.24598	3.00091	3.1801	4	384
