# Supplementary material for: Parameters of the crossing points between center of pressure and center of mass signals are potential markers of postural control efficiency
Source: PLoS One. 2019 Jul 12;14(7):e0219460. doi: 10.1371/journal.pone.0219460 (PMC6625703; doi:10.1371/journal.pone.0219460)
Supplement: S1 File — The .zip file contains the .m matlab files used for calculating the parameters and .xlsx files with values of the subsequent analyzed parameters for each patient. (ZIP) [file pone.0219460.s001.zip › data/ZC_LVcom.xlsx]

## Sheet: ZC_LVcom
apeohn	lateohn	apechn	latechn	apeohbb	lateohbb	apechbb	latechbb	group	pac
0.244207	0.0738857	0.449715	0.523411	0.0638963	0.144094	0.0711737	0.373962	1	1
0.555048	0.248405	0.934193	0.594467	0.37086	0.0918789	0.696763	0.659696	1	2
0.375543	0.469641	0.214673	0.506441	0.266734	0.588247	0.393794	0.712331	1	3
0.756844	0.65518	1.06254	0.901232	0.854116	0.922609	0.802074	0.923673	1	4
0.443152	0.0148538	0.416859	0.311113	0.528837	0.35532	0.61541	0.506446	1	5
0.402647	0.328832	-0.0730024	0.21658	0.283494	0.137114	0.215735	0.333099	1	6
0.592852	0.270765	0.408139	0.333204	0.423867	0.38723	0.197065	0.461486	1	7
0.501277	0.594026	0.499903	0.444962	0.462119	0.433741	0.745506	0.799521	1	8
0.541169	0.432934	0.611912	0.632955	0.839821	0.46526	0.695823	0.599744	1	9
0.391271	0.335923	0.684303	0.45708	0.613692	0.621559	0.679915	0.615892	1	10
0.558344	0.454461	0.611542	0.393824	0.542752	0.48407	0.832986	0.328705	1	11
0.76616	0.533797	0.655469	0.904419	0.519525	0.598429	0.85513	0.839672	1	12
0.528979	0.520502	0.561619	0.493199	0.690819	0.739078	0.50314	0.759022	1	13
0.257227	0.195532	0.508975	0.545042	0.359118	0.2881	0.333789	0.682735	1	14
0.662285	0.511308	0.690856	0.55027	1.01707	0.756193	0.702461	0.761351	1	15
0.239118	0.150936	0.277093	0.219574	-0.0568022	0.43724	0.0956119	0.202386	1	16
0.560696	0.371151	0.796809	0.876123	0.553197	0.651692	0.535863	0.861789	1	17
0.00460096	0.208113	0.154321	0.296954	0.718373	0.318837	0.367707	0.295925	1	18
0.334864	0.385014	0.187932	0.198786	0.24638	0.0917275	0.213724	0.520298	1	19
0.447079	0.117096	0.180693	0.291263	-0.0906275	0.055513	0.366921	0.421783	1	20
0.572425	0.465648	0.652847	0.623287	0.355721	0.221387	0.288744	0.519179	1	21
0.654222	0.364847	0.199134	0.325806	0.548178	0.680382	0.478268	0.602406	1	22
0.265795	0.401534	0.449162	0.271746	0.142107	0.238044	0.345658	0.186838	1	23
0.553527	0.407188	0.558534	0.693466	0.574732	0.76679	0.672194	0.506791	1	24
0.387733	0.424586	0.886406	0.810218	0.759767	0.66267	0.678315	0.578681	1	25
0.438787	0.109146	0.340194	0.310146	0.586332	0.688844	0.479736	0.667201	1	26
0.231707	0.425834	-0.0115985	0.0317512	0.186756	0.0956239	0.0284334	0.404559	1	27
0.386178	0.294582	0.134454	0.0882742	0.303006	0.0605512	0.445952	0.485884	1	28
0.672866	0.411291	0.119523	0.304628	0.193275	0.236563	0.403805	0.235258	1	29
0.244696	0.16089	0.487495	0.572581	0.62094	0.212241	0.393926	0.419554	1	30
0.32216	0.334864	0.145021	0.626963	0.238974	0.445874	0.431897	0.527507	1	31
0.404034	0.339027	0.603904	0.533551	0.379136	0.596529	0.568306	0.710539	1	32
0.250191	0.644498	0.132701	0.401005	0.378543	0.374453	0.289016	0.42472	1	33
0.720813	0.686156	0.585783	0.916282	0.60852	0.730521	0.711516	0.801387	1	34
0.339605	0.326758	0.483889	0.451117	0.481447	0.557016	0.781515	0.567012	1	35
0.162337	0.319577	-0.249605	0.167869	-0.00620432	0.11134	0.0460992	0.255602	1	36
0.841105	0.792865	0.594281	0.762021	0.756565	0.422882	0.712707	0.642969	1	37
0.59366	0.00682503	0.514666	0.713134	0.477697	0.366996	0.285268	0.796444	1	38
0.446525	0.36771	0.63551	0.59949	0.423859	0.262109	0.598842	0.644204	1	39
0.0186327	0.193538	-0.039863	0.260288	-0.179448	0.223527	0.0595449	0.279571	1	40
0.29758	0.182316	-0.140908	0.170058	0.390601	0.518721	-0.0623135	0.159264	1	41
0.330624	0.284241	0.224783	0.153666	0.203704	-0.0266119	0.204424	0.200043	1	42
0.192533	0.150022	-0.0350906	0.344376	0.0389368	0.273992	-0.0346727	0.284876	1	43
0.278278	0.0301372	0.388593	0.24939	0.431759	0.297184	0.280625	0.207514	1	44
0.398806	0.380302	0.20869	0.449253	0.916718	0.595772	0.902695	0.447995	1	45
0.00234317	0.126505	0.0681832	0.316768	0.275653	0.341242	-0.0627786	0.320345	1	46
0.0323239	0.138811	0.418434	0.508117	0.584566	0.65115	0.631251	0.605664	1	47
0.576891	0.297021	0.577129	0.770084	0.294183	0.600125	0.458625	0.683224	1	48
0.436535	0.374466	0.584795	0.447437	0.265477	0.255466	0.677909	0.45365	1	49
0.649958	0.454694	0.744011	0.579668	0.642022	0.5311	0.699196	0.710259	1	50
0.282429	0.387695	0.383527	0.45741	0.272958	0.367785	0.643958	0.44524	1	51
0.370478	0.38796	0.474073	0.547141	0.129963	0.344848	0.162665	0.303193	1	52
0.567036	0.513123	0.733955	0.858155	0.561713	1.12716	0.556594	0.877986	1	53
0.448891	0.657182	0.852189	1.03073	0.674026	0.859396	0.939961	1.02947	1	54
4.97546e-06	-0.054539	0.282611	0.543359	0.0819017	0.164293	0.286497	0.548653	2	55
0.198108	0.151588	0.0927542	0.238809	0.0793799	0.0309209	0.133601	0.300014	2	56
0.283156	0.468069	0.637499	0.759119	0.407929	0.430538	0.606655	0.809692	2	57
0.0815051	0.0626332	0.67075	0.426743	0.29101	0.394981	0.625	0.514767	2	58
-0.0548027	0.428504	0.44948	0.530865	0.321233	0.457915	0.891881	0.636945	2	59
0.0473368	0.135927	0.351856	0.542266	0.0767674	0.26773	0.101494	0.344922	2	60
0.431688	0.264988	0.323465	0.577515	0.334161	0.523357	0.499479	0.617357	2	61
0.340365	0.0817021	0.262537	0.314736	-0.0129869	-0.0226456	0.200509	0.203709	2	62
0.370818	0.306614	0.439861	0.356458	0.486854	0.220668	0.556427	0.670411	2	63
0.514867	0.162315	0.496365	0.242305	0.238381	0.147975	0.396549	0.394894	2	64
0.428582	0.364787	0.426441	0.623578	0.575132	0.534695	0.614554	0.351982	2	65
-0.119288	-0.012923	0.243596	0.639596	0.402113	0.255072	0.686403	0.681133	2	66
0.461174	0.175633	0.509886	0.646346	0.428168	0.222166	0.296221	0.734597	2	67
0.413326	0.295082	0.407417	0.654446	0.0885849	0.390009	0.34578	0.385487	2	68
0.129751	0.203589	0.347244	0.538199	0.247526	0.315824	0.356205	0.577089	2	69
0.520641	0.22334	0.393983	0.449344	0.28461	0.44398	0.583443	0.614989	2	70
0.223817	0.184235	0.432734	0.498262	0.281221	0.317275	0.501503	0.42776	2	71
0.287899	0.36451	0.403237	0.634056	0.243215	0.147689	0.556997	0.624365	2	72
0.169475	0.229865	0.145335	0.345325	0.197619	0.11579	0.0129724	0.35769	2	73
0.669493	0.404537	0.735263	0.658655	0.577174	0.351893	0.703611	0.80756	2	74
0.111159	0.0425322	0.194497	0.337593	-0.00427971	0.333651	0.171214	0.28969	2	75
0.396645	0.40782	0.414032	0.822593	0.243845	0.374019	0.591871	0.938427	2	76
0.471713	0.440103	1.10917	1.19897	0.320853	0.0638209	0.850287	0.897842	2	77
0.269625	0.451871	0.474733	0.544555	0.504934	0.549626	0.576727	0.493869	2	78
0.280624	0.202083	0.606877	0.492572	0.57224	0.0850746	0.248459	0.459821	2	79
-0.0772797	0.171667	-0.0488821	0.326649	-0.166151	0.17636	0.0808128	0.531999	2	80
0.430198	0.268146	0.532328	0.575814	0.367097	0.0779429	0.376723	0.44198	2	81
0.238742	0.0350644	0.518203	0.244239	0.188718	0.10281	0.185656	0.307704	2	82
-0.0692547	0.105319	-0.0979066	0.50761	-0.187524	0.272807	0.00116696	0.198018	2	83
0.336936	0.213592	0.857612	0.677231	0.330657	0.505761	0.748151	0.79509	2	84
-0.0544767	0.138257	0.290013	0.465832	0.266626	0.238485	0.298983	0.462991	2	85
0.241372	-0.0816304	0.534331	0.480699	0.3218	0.28635	0.343443	0.450467	2	86
0.268793	0.403036	0.223297	0.445999	0.0588065	0.299689	0.64262	0.607243	2	87
-0.0637957	0.282149	0.447395	0.469145	0.140546	0.356702	0.399005	0.326859	2	88
0.256206	0.170143	0.350965	0.346272	0.180713	0.174674	-0.0242847	0.208171	2	89
0.0154408	0.283987	0.281224	0.533432	0.437652	0.283927	0.305848	0.752685	2	90
0.268493	0.246808	0.0170834	0.754149	0.306953	0.360069	0.482138	0.721091	2	91
0.39526	0.333862	0.520472	0.713246	0.18868	0.371819	0.477362	0.649801	2	92
0.177471	0.265137	0.231949	0.477351	0.188049	0.182504	0.125172	0.490544	2	93
0.49981	0.333753	0.283477	0.445531	0.290165	0.268175	0.207925	0.261758	2	94
0.324546	0.379585	0.248448	0.353441	0.0739524	0.141005	0.212248	0.380912	2	95
0.253469	0.149906	0.429008	0.284434	0.395085	0.29619	0.300645	0.398276	2	96
0.0128328	0.0420979	0.077673	0.338446	-0.107955	0.0143541	0.0473767	0.321796	2	97
0.316605	0.239987	0.475422	0.436777	0.459358	0.163363	0.211528	0.393979	2	98
0.318893	0.12115	0.0710876	0.170284	0.299257	0.108735	0.388349	0.184965	2	99
0.319278	0.143265	0.20779	0.247188	0.434613	0.304729	0.302867	0.480983	2	100
0.559071	0.568483	0.650535	0.480394	0.263054	0.404423	0.678445	0.659862	2	101
0.273732	0.349346	0.474012	0.56962	0.54177	0.528633	0.549356	0.655478	2	102
0.640872	0.568372	0.910557	1.04449	0.885399	0.949774	1.01063	0.924915	2	103
0.0540835	0.21812	0.158548	0.399337	0.120588	0.379847	0.390853	0.648886	2	104
0.237973	0.284182	0.304808	0.539383	0.1671	0.304747	0.338866	0.420199	2	105
-0.00589644	-0.0850893	-0.0665487	0.0884817	-0.113277	-0.0983478	0.107361	0.235649	2	106
0.325298	0.130433	0.471342	0.411611	0.0293794	0.10606	0.630866	0.560344	2	107
-0.0380126	-0.0833387	0.0663356	0.366973	-0.047066	0.350634	0.15783	0.642348	2	108
0.60918	0.610543	0.834722	0.952778	0.651032	0.856146	0.894547	1.12375	2	109
0.10947	0.105294	0.0957978	0.14288	0.205343	0.129573	0.270675	0.382118	2	110
0.592752	0.185017	0.776851	0.546937	0.385579	0.270939	0.767154	0.876732	2	111
0.116286	0.164465	0.343448	0.48294	0.0377817	-0.113251	0.198201	0.218074	2	112
0.302595	0.415808	0.349768	0.74669	-0.020135	0.409939	0.204815	0.637987	2	113
0.48171	0.381287	0.59026	0.406035	0.309282	0.295532	0.593321	0.564376	2	114
0.13853	0.107939	0.610569	0.515011	0.347287	0.165133	0.5371	0.362001	2	115
0.441387	0.338703	0.527109	0.103307	0.658249	0.533968	0.882231	0.792179	2	116
0.0676932	0.115067	0.425528	0.493324	0.0980588	0.43915	0.423544	0.66745	2	117
0.142912	0.0547535	0.166935	0.387824	0.210546	0.133124	0.263245	0.47505	2	118
0.239919	0.313261	0.44116	0.324437	0.209522	0.273293	0.530944	0.374561	2	119
0.409253	0.280303	0.47436	0.68815	0.0397564	0.218349	0.362014	0.534353	2	120
0.0975213	0.0373207	0.0739897	0.227808	0.0487578	-0.022877	0.312045	0.372572	2	121
0.296167	0.277275	0.163803	0.311385	0.14569	0.0406074	0.0605994	0.194655	2	122
0.0206262	0.317117	0.096025	0.428716	0.27301	0.245989	0.314637	0.677834	2	123
0.473583	0.275237	0.694918	0.718651	0.20652	0.396813	0.773377	0.587357	2	124
-0.169888	0.0259212	0.0314554	0.435105	0.078292	0.22543	0.102706	0.265787	2	125
0.245388	0.294004	0.230191	0.375976	0.240966	0.417239	0.576031	0.64961	2	126
0.449369	0.231456	0.0157948	0.280555	0.360143	0.194521	0.45614	0.291994	2	127
-0.0658699	0.165333	0.185001	0.465097	0.201991	0.305999	0.366707	0.436469	2	128
0.211852	0.237094	0.698787	0.572923	0.168262	0.306902	0.204327	0.382144	2	129
1.14636	0.913065	0.855763	1.08086	0.95062	0.899335	1.17195	1.09714	2	130
0.153825	0.262579	0.199205	0.287285	0.322072	0.360008	0.384483	0.343196	2	131
0.219143	0.331395	0.399523	0.360165	0.463261	0.201236	0.365851	0.421009	2	132
0.51351	0.104857	0.44834	0.463352	0.355585	0.35857	0.586302	0.378098	2	133
0.574163	0.269731	0.509926	0.754962	0.388533	0.625384	0.44463	0.572059	2	134
0.190579	0.264723	0.478093	0.320177	0.236696	0.34763	0.572796	0.244318	2	135
0.64443	0.294041	0.381633	0.402122	0.528495	0.0480762	0.492707	0.323555	2	136
0.368214	0.290731	0.232905	0.260314	0.144661	0.29408	0.185867	0.576999	2	137
0.376505	0.341688	0.137574	0.136836	0.0768302	0.0978592	0.0641805	0.332489	2	138
0.0106421	0.0705055	-0.0811194	0.149068	0.0167637	0.218885	-0.0480778	0.172345	2	139
0.298096	0.267326	-0.221285	0.2619	0.0793007	0.2419	0.183195	0.36147	2	140
0.321243	-0.014433	0.267044	0.0906417	-0.0546639	0.147645	0.276122	0.327731	2	141
0.339329	0.25447	0.125192	0.319946	-0.0436149	0.129958	0.159804	0.382002	2	142
0.548472	0.693607	0.559206	0.606746	0.0366186	0.076554	0.602991	0.5012	2	143
0.224598	0.1312	0.226505	0.193474	0.0951609	0.148259	0.20772	0.28662	2	144
0.193858	0.281188	0.310246	0.182711	0.191096	0.00012668	0.315726	0.337888	2	145
0.48744	0.537901	0.438166	0.498194	0.140109	0.363611	0.348401	0.283772	2	146
0.375847	0.108132	0.285192	0.198867	0.572322	0.33645	0.551995	0.548853	2	147
-0.037561	-0.123203	0.206762	0.0549437	0.060422	-0.0050804	0.201365	0.39032	2	148
0.100815	0.0851554	0.547706	0.361173	0.594554	0.529521	0.738326	0.711083	2	149
0.16132	0.048099	0.189645	0.056423	0.10759	0.0941849	-0.104932	0.0318531	2	150
0.697959	0.258488	0.291525	0.563809	0.512868	0.332213	0.65695	0.437932	2	151
0.0695875	0.226454	0.177114	0.405487	0.338134	0.327876	0.383736	0.591083	2	152
0.185028	0.015341	0.621625	0.302757	0.135591	0.254803	0.637085	0.565635	3	153
0.0196427	0.0512289	0.157233	0.315397	0.53025	0.348169	0.499455	0.406045	3	154
0.320286	0.123602	0.30092	0.44717	0.0794148	0.0242671	0.260088	0.379683	3	155
-0.162965	-0.00374246	0.0252913	0.283034	-0.222866	-0.179575	-0.232512	-0.0779768	3	156
0.402197	0.340501	0.388266	0.404878	0.327194	0.429436	0.431616	0.439957	3	157
0.148322	0.190435	0.050273	0.367995	0.105476	-0.04527	0.269816	0.366533	3	158
0.277734	0.330793	0.337315	0.21683	0.300863	0.437195	0.316048	0.21989	3	159
0.613773	0.279209	0.756326	0.558845	0.744319	0.647695	1.05153	0.626355	3	160
-0.0470754	-0.285889	0.41843	0.147319	-0.162608	-0.0752029	0.449937	0.215632	3	161
-0.0155159	-0.0676527	0.15807	-0.00555994	0.305904	0.332746	0.160306	0.304422	3	162
0.178035	0.128898	0.282343	0.266899	0.0360366	0.203074	0.345438	0.409272	3	163
0.69185	0.422473	1.01017	0.63662	0.65228	0.61557	0.883473	0.731765	3	164
0.0328629	0.155482	0.229427	0.0340203	0.16213	0.38893	0.149349	0.38973	3	165
0.293674	0.175966	0.282348	0.392311	0.189433	0.217066	0.0370784	0.429611	3	166
0.0903373	0.229146	0.117738	0.497556	-0.00648226	0.148455	0.218097	0.782069	3	167
0.262208	0.491449	0.662481	0.783927	0.630008	0.874225	0.842297	0.887894	3	168
0.405749	0.162307	0.378447	0.508804	0.108724	0.210987	0.478714	0.416522	3	169
0.308019	-0.0679476	0.655637	0.54346	0.288462	0.186669	0.613814	0.529073	3	170
0.0420414	-0.0904399	0.3558	0.636058	0.119215	0.368235	0.424696	0.411774	3	171
0.379111	-0.00321582	0.343491	0.378778	0.23249	0.0667921	0.485949	0.222138	3	172
0.15778	0.422917	0.128877	0.325237	0.289607	0.390446	0.295187	0.177143	3	173
-0.0818205	0.0420587	0.35887	0.21539	0.0288543	0.250781	0.290694	0.433357	3	174
0.466263	0.3694	0.117151	0.587479	0.0987359	0.351866	0.529851	0.759596	3	175
0.448813	0.318901	0.608757	0.704063	0.55796	0.485447	0.827607	0.613081	3	176
0.307778	-0.129364	0.144027	0.185564	-0.0682013	-0.198704	0.146706	0.0282913	3	177
0.0381213	-0.115902	0.262185	0.286591	0.21593	0.111166	-0.0682421	0.411318	3	178
0.209172	0.319043	0.101141	0.4526	-0.0958327	0.0596946	0.397762	0.394945	3	179
-0.0862535	0.281496	0.356769	0.566329	0.112608	0.282015	0.220354	0.460132	3	180
0.124854	0.0314718	0.267928	0.360296	0.0831541	-0.0245992	0.319477	0.140364	3	181
0.514632	0.544332	0.594935	0.703536	0.450187	0.873903	0.494916	0.80338	3	182
-0.159888	-0.0448119	0.231643	0.425061	0.36982	0.181522	0.489613	0.554354	3	183
0.247012	0.133025	0.34938	0.375145	0.00155468	0.345366	0.267562	0.406643	3	184
0.35094	0.36969	0.402894	0.170713	0.418759	0.59793	0.565875	0.472489	3	185
0.363788	0.169416	0.184572	-0.0466074	-0.153501	-0.0965607	0.181851	-0.0157611	3	186
0.277604	0.167189	0.308819	0.35019	0.425009	0.249976	0.444451	0.538128	3	187
0.211718	0.243099	0.190465	0.608003	0.272437	0.216011	0.504211	0.67652	3	188
0.22224	-0.0248226	0.272169	0.123427	0.169151	0.456138	0.139207	0.259344	3	189
-0.0745518	0.109482	0.171876	0.355503	0.201769	0.128732	-0.00378145	0.193226	3	190
0.160639	-0.0327619	0.772333	0.611176	0.427236	0.526639	0.616019	0.742174	3	191
0.294852	0.253305	0.446186	0.434425	0.133728	0.175757	0.149049	0.335703	3	192
-0.140198	0.380391	0.281941	0.297932	0.152723	0.0747779	0.0759178	0.271291	3	193
0.318913	0.0286386	0.0893464	0.441861	0.165784	0.0879877	0.358707	0.133977	3	194
0.398382	0.471431	0.452219	0.597082	0.0245222	0.326321	0.256358	0.347203	3	195
0.230908	0.298612	0.18916	0.490998	0.313346	0.482994	0.340776	0.431822	3	196
0.109825	0.158657	0.00888686	0.483262	0.0156225	0.186423	0.351069	0.664083	3	197
0.355685	0.142994	0.571765	0.682429	0.461604	0.181158	0.737065	0.656524	3	198
0.293493	0.0733208	0.0594017	0.354447	-0.111268	0.15859	0.0782266	0.422455	3	199
0.461237	0.354475	0.436191	0.399778	0.068423	0.180743	0.444674	0.553713	3	200
0.514176	0.343554	0.569107	0.254464	0.160152	0.316461	0.306691	0.467234	3	201
-0.199433	0.15248	0.0839621	0.251514	0.000246631	-0.230403	0.247974	0.307213	3	202
0.132453	0.23622	0.370479	0.297739	0.30016	0.147901	0.395214	0.329849	3	203
0.305456	0.180817	0.505156	0.370189	0.416528	0.22227	0.430574	0.418011	3	204
0.227972	0.0930558	0.424314	0.0891074	0.0827226	0.21423	0.0920349	0.00698819	3	205
0.571251	0.404127	0.549844	0.450026	0.0994335	0.165693	0.261523	0.420501	3	206
0.767435	0.467377	0.458555	0.677508	0.639791	0.578661	0.575809	0.77859	3	207
0.246344	0.114757	0.232231	0.384545	0.322665	0.198664	0.507267	0.353193	3	208
0.287479	0.124768	0.310593	0.456609	0.171655	0.193831	0.274253	0.272723	3	209
0.0223641	-0.0416016	0.413395	0.266522	0.187464	0.0809452	0.25699	0.394083	3	210
0.0739982	-0.205646	0.319494	0.184773	-0.149267	0.123079	0.0372873	0.352807	3	211
0.473126	0.183914	0.621784	0.458398	0.650021	0.249244	0.575569	0.474432	3	212
0.258198	-0.0840799	0.190376	0.183195	0.0467454	0.0489876	0.371606	0.165711	3	213
0.424166	0.1546	0.357822	0.540873	0.29491	0.296609	0.60302	0.591917	3	214
0.0536341	0.0362085	0.139851	0.366878	-0.154784	0.213311	0.128783	0.313585	3	215
0.219021	0.281786	0.817498	0.655172	0.51682	0.475656	0.863319	0.49119	3	216
-0.0495886	0.21513	0.371115	0.396494	0.338089	0.348229	0.465038	0.298029	3	217
0.1872	0.0980005	0.27666	0.174316	-0.00249284	0.128334	0.53245	0.37589	3	218
0.140024	0.0367705	0.196973	0.287402	-0.0654882	-0.00852454	0.276612	0.363557	3	219
0.438331	0.295019	0.547395	0.485828	0.185057	-0.0494058	0.558478	0.566375	3	220
0.146438	0.034362	0.20484	0.136349	0.367468	0.0855694	0.280147	0.159772	3	221
0.262604	0.361364	0.217423	0.529979	0.146586	0.232852	0.740733	0.738027	3	222
0.319987	0.469349	0.450512	0.471698	0.215477	0.445418	0.27641	0.519077	3	223
0.242789	0.206409	0.330857	0.181384	0.167462	0.223163	0.360283	0.259187	3	224
0.498707	0.619893	1.1447	0.679489	0.670767	0.77813	0.836777	1.08476	3	225
-0.165046	-0.0118613	0.116661	0.189032	-0.218156	0.184092	-0.141309	0.137545	3	226
0.0284667	0.0377913	0.0561818	0.237178	0.0188031	0.0267433	0.0970448	-0.0192782	3	227
-0.0324569	0.133206	0.155664	0.503059	0.188512	0.364758	0.385131	0.503192	3	228
0.0128924	-0.124733	0.268068	0.562542	0.0552263	0.1379	0.220325	0.397532	3	229
0.227798	0.270853	0.343974	0.647054	0.141561	0.230341	0.301395	0.526056	3	230
-0.0368556	0.227612	0.198019	0.174657	0.0494172	-0.00720455	0.239659	0.225723	3	231
0.0869766	-0.0159769	-0.0477651	0.0881757	0.14457	0.0249057	0.0610583	0.197502	3	232
0.558921	0.108771	0.596426	0.650297	0.455913	0.129478	0.610003	0.372096	3	233
0.167789	0.359928	0.479523	0.545998	0.365014	0.630943	0.676279	1.05548	3	234
0.456707	0.18745	0.476019	0.549102	0.404912	0.464926	0.630026	0.364842	3	235
0.188173	-0.150527	0.210962	0.246693	0.147288	0.131471	0.118842	0.265498	3	236
0.167324	-0.0750385	0.375829	0.484423	0.101634	0.0988527	0.386718	0.471082	3	237
0.0507948	-0.168617	-0.131918	0.073685	0.0292392	0.060305	0.0243234	0.133533	3	238
-0.152683	-0.177457	0.32459	0.11188	0.101683	-0.0309615	0.0394349	0.434613	3	239
0.348408	0.401735	0.382303	0.414856	0.556506	0.565436	0.699409	0.681078	3	240
0.127657	0.124344	0.441231	0.513676	0.477027	0.379946	0.502368	0.564398	3	241
0.142321	0.191403	0.385457	0.675037	0.443939	0.42737	0.626893	0.54606	3	242
0.414608	0.408387	0.460953	0.505682	0.468013	0.310421	0.731696	0.653932	3	243
0.531231	0.519364	0.678356	0.637647	0.13814	0.342376	0.610543	0.612403	3	244
0.117391	0.247121	0.378616	0.17508	0.274208	0.311475	0.454182	0.479365	3	245
0.12088	0.11987	0.425457	0.237402	0.408513	0.217589	0.383251	0.298871	3	246
0.402792	0.224417	0.541213	0.433541	0.0139432	0.284242	0.338466	0.417184	3	247
0.326178	0.240945	0.299204	0.236402	0.105664	0.124993	0.438488	0.34419	3	248
0.164301	0.157127	0.257681	0.361711	0.00924293	0.00361174	0.345995	0.28106	3	249
0.274303	0.151678	0.391959	0.709859	0.191102	0.139335	0.377854	0.537782	3	250
0.353974	0.236819	0.418197	0.3315	0.158125	0.231844	0.500998	0.369456	3	251
0.508297	0.0637017	0.41628	0.29915	0.246933	0.150928	0.61778	0.532615	3	252
0.246974	0.264907	0.269191	0.249933	0.394071	0.178107	0.645057	0.44737	3	253
0.0111616	0.143176	0.438259	0.518233	0.0892934	0.0180026	0.298012	0.285068	3	254
0.176706	0.228656	0.240819	0.131129	0.407394	0.180164	0.394832	0.254166	3	255
0.321294	0.542817	0.416361	0.553439	0.183806	0.414446	0.610078	0.855793	3	256
0.313929	0.125446	0.531399	0.589245	0.233803	0.256392	0.45555	0.658672	3	257
0.0914073	0.254029	0.398962	0.365687	0.184215	0.211383	0.369325	0.231664	3	258
0.27361	0.187199	0.0916908	0.15119	-0.0385513	0.169677	-0.0717297	0.334711	3	259
0.17838	0.17037	0.436556	0.511492	0.186805	0.419406	0.360137	0.66012	3	260
0.110347	0.0540707	0.161789	0.460162	0.308057	0.215851	0.189456	0.623376	3	261
0.435999	0.174255	0.369387	0.151118	0.0560957	0.111404	0.190954	0.334581	3	262
0.179117	0.391461	0.0974667	0.287779	0.0509201	0.303629	0.138691	0.526596	3	263
0.520257	0.364831	0.602852	0.36126	0.421051	0.406663	0.604328	0.571638	3	264
0.271399	-0.0219997	0.507687	0.479877	0.281301	0.483806	0.290644	0.650748	3	265
0.363976	0.273366	0.50573	0.278858	0.125247	0.404946	0.490661	0.407275	3	266
0.255613	-0.00155823	0.424974	0.54802	0.228556	0.142959	0.357586	0.509284	3	267
0.179633	0.277646	0.507016	0.626799	0.10817	0.103943	0.193872	0.651364	3	268
0.309985	0.126118	0.30038	0.370521	0.350422	0.266435	0.528382	0.658268	3	269
0.385028	0.260407	0.588842	0.594972	0.152376	0.353717	0.568077	0.639224	3	270
0.328902	0.059216	0.252359	0.393572	0.121836	0.172481	0.267811	0.444721	3	271
0.357616	0.367479	0.512355	0.642033	0.293995	0.451689	0.507185	0.712467	3	272
0.242865	0.311432	0.270584	0.297464	-0.000242936	-0.0267086	0.309033	0.323028	3	273
0.363576	0.381042	0.648269	0.842628	0.532912	0.497148	0.953318	0.944833	3	274
0.384337	0.0640489	0.721646	0.443983	0.486671	0.201782	0.587843	0.37167	3	275
0.356494	0.293375	0.446298	0.675037	-0.0262964	-0.011202	0.466607	0.555727	3	276
0.317051	0.195443	0.571666	0.432684	0.0123144	0.0674616	0.425402	0.694885	3	277
-0.217083	-0.287656	0.0813073	0.0265985	0.00809101	-0.0305037	-0.0627083	0.209198	3	278
0.293524	0.268703	0.288707	0.418951	-0.0218668	-0.0465165	0.459	0.603568	3	279
0.311498	0.353786	0.325955	0.532492	0.0925277	0.110161	0.147173	0.413317	3	280
0.471786	0.282064	0.334673	0.597559	0.267421	0.430786	0.0880493	0.343693	3	281
0.0452557	-0.0143666	0.30853	0.420772	0.213262	0.225015	0.203751	0.214863	3	282
-0.0467268	-0.00752258	0.307237	0.266981	-0.215366	0.0262337	0.0112364	0.149973	3	283
0.288662	0.134309	0.233294	0.38621	0.156601	0.167827	0.434784	0.421615	3	284
0.200487	0.0826428	0.245896	0.365296	0.176305	0.237512	0.446034	0.276786	3	285
0.0743246	0.0205513	0.284939	0.346902	0.272269	0.306404	0.185828	0.373354	3	286
0.240307	0.224491	0.517572	0.552099	0.158542	0.345061	0.573288	0.631649	3	287
0.138425	0.115248	0.261946	0.31244	0.165519	-0.0420748	0.130953	0.230301	3	288
0.210155	0.190988	0.466657	0.149114	0.227843	-0.0153525	0.370909	0.388231	3	289
0.225532	0.102402	0.202388	0.307655	0.232937	0.266909	0.320913	0.546048	3	290
0.168075	-0.165634	0.16856	0.419813	0.0206546	0.166706	0.324493	0.357231	3	291
-0.175567	0.016974	0.129123	0.22903	-0.0737692	0.0752572	0.222302	0.277989	3	292
0.300725	-0.0559264	0.265012	0.184625	0.192113	0.144246	0.0419727	0.0976948	3	293
0.148361	0.120877	0.42224	0.450602	-0.0658257	0.164063	0.499753	0.398698	3	294
-0.0733897	0.291689	0.240406	0.471486	0.0804381	0.133878	0.0525796	0.25273	3	295
0.513162	0.163613	0.116347	0.539692	0.241883	0.182188	0.484751	0.645342	3	296
0.233745	0.036579	0.372858	0.429693	0.0813178	0.0879359	0.122395	0.0399854	3	297
0.469277	0.0370604	-0.0710621	0.52049	0.308364	0.432418	0.419732	0.492087	3	298
0.291331	0.183844	0.118447	0.225905	0.0962885	0.350162	-0.0703121	0.429672	3	299
0.0422062	-0.0126591	-0.0399001	0.33467	0.160276	0.331385	0.303456	0.258392	3	300
0.368257	0.221649	0.542257	0.54106	0.311451	0.14916	0.402176	0.26277	3	301
-0.102015	-0.0427676	0.0241722	0.219177	-0.259748	0.177033	0.185537	0.320332	3	302
0.616295	0.153429	0.297299	0.713239	0.491427	0.375353	0.629722	0.568303	3	303
0.353661	0.262884	0.419313	0.512498	0.191069	0.304043	0.415416	0.490714	3	304
-0.0797926	0.187205	0.0636338	0.225417	-0.111057	0.19318	0.141477	0.283011	3	305
0.515428	0.341016	0.455157	0.690625	0.210502	0.466239	0.693178	0.820177	3	306
-0.0101058	0.107363	0.0772231	0.197679	0.0980905	-0.0168136	0.363939	0.273027	3	307
0.327623	0.00410298	0.434899	0.177682	0.301899	0.0240568	0.293642	0.189732	3	308
0.192244	0.167486	0.125096	0.356609	0.104431	0.15318	0.396499	0.513561	3	309
-0.104295	0.0126448	-0.0251509	0.0926479	-0.155151	-0.0629987	0.290589	0.0884547	3	310
0.0701529	0.0398673	0.306569	0.358755	0.0655521	0.145527	0.458686	0.585291	3	311
0.266613	0.38011	0.573033	0.552429	0.307656	0.241648	0.426534	0.48476	3	312
-0.129766	-0.0739857	-0.046425	0.178182	0.160798	0.234742	-0.118321	0.608751	3	313
0.263833	0.0541639	0.450532	0.0975309	0.19325	0.0551617	0.398774	0.425692	3	314
0.00846616	0.0333198	0.275222	0.342381	0.0631364	0.00824801	0.204611	0.4867	3	315
0.36115	0.00854104	0.153539	0.254952	0.0700857	0.197939	0.281961	0.501295	3	316
0.3107	0.17125	0.487575	0.471818	0.0126325	0.180597	0.232235	0.309417	3	317
0.569864	0.277843	0.451802	0.660154	0.479894	0.580398	0.356277	0.237454	3	318
0.412936	0.160573	-0.133704	0.370842	0.342484	0.327382	0.0267203	0.334026	3	319
0.193502	0.191874	0.508677	0.669604	0.223282	0.0613481	0.561943	0.650004	3	320
0.0180227	0.149163	0.223029	0.408112	0.0161028	-0.0200839	0.0636659	0.232344	3	321
0.38475	0.2542	0.348055	0.480328	0.182799	0.0482993	0.373453	0.550049	3	322
0.221677	0.090239	0.462489	0.481333	0.164866	0.24322	0.457113	0.472485	3	323
0.477393	0.223457	0.423921	0.663415	0.148215	0.266037	0.475257	0.819566	3	324
0.252855	0.108911	0.559301	0.602015	0.19107	0.541176	0.638885	0.709047	3	325
0.396006	0.137537	0.46643	0.408695	0.401492	0.285809	0.475418	0.354287	3	326
-0.147543	-0.0685552	0.230217	0.286259	-0.0984579	0.0532433	0.193407	0.33083	3	327
0.261158	-0.0189061	0.367201	0.367237	0.196666	-0.159483	0.332209	0.052443	3	328
0.149227	0.0565927	0.305386	0.0970716	0.145784	0.238238	0.0753954	0.139598	3	329
0.238324	0.197805	0.0858658	0.165514	0.58447	0.441985	0.646307	0.884975	3	330
0.0778751	0.297293	0.147382	0.436453	0.0866014	0.186695	0.308723	0.410706	3	331
0.103746	0.181455	0.219908	0.135607	-0.0336458	0.0804302	-0.143717	0.359704	3	332
0.372031	0.401931	0.513465	0.517496	0.308258	0.392535	0.676441	0.661355	3	333
-0.195176	-0.0601908	-0.0516737	-0.00171683	-0.068205	0.133215	0.185018	-0.0712684	3	334
-0.208089	0.168702	0.297816	0.331953	0.0365451	0.0166278	0.325891	0.484121	3	335
0.538232	0.147962	0.329266	0.242962	0.299127	-0.00128216	0.439048	0.305996	3	336
-0.157473	0.132237	0.244391	0.484288	0.0180882	0.14453	-0.0612775	0.504939	3	337
0.20809	0.139013	0.310473	-0.0574395	0.182075	-0.050837	-0.191003	0.0260399	3	338
0.38281	-0.0381189	0.197636	0.575753	0.318223	0.205062	0.371366	0.576099	3	339
-0.35168	-0.252037	-0.0343095	0.296932	-0.221252	-0.0129533	-0.0738397	0.399581	3	340
0.390865	0.15515	0.252868	0.471891	0.369251	0.258308	0.480788	0.51884	3	341
0.212808	0.319983	0.0607552	0.26758	0.0863357	0.229336	0.167244	0.310816	3	342
0.132022	0.0434843	0.232822	0.0892563	0.0143216	0.158988	-0.0759289	0.102931	3	343
0.318021	0.281843	0.419927	0.583059	0.057185	0.344698	0.540428	0.646998	3	344
0.362768	0.176591	0.284848	0.474016	0.297133	0.0986791	0.249037	0.11119	3	345
0.248572	0.166118	0.320117	0.312183	0.212539	0.233477	0.18647	0.582823	4	346
0.332953	0.195713	0.447941	0.391282	0.476738	0.502632	0.481536	0.648085	4	347
0.476795	0.187639	0.44202	0.45762	0.193792	0.278978	0.523557	0.747589	4	348
0.351887	0.22254	0.222929	0.492303	0.100175	0.14567	0.27117	0.404217	4	349
0.0423548	-0.0111615	0.0852176	0.184515	-0.120401	0.0961727	0.00497945	0.148061	4	350
0.150488	0.212674	0.154736	0.345817	0.176618	0.136237	0.00852723	0.299148	4	351
0.214455	0.0205324	0.222051	0.313862	0.0791009	0.113193	0.355744	0.489685	4	352
0.175888	0.182548	0.370452	0.366374	0.439806	0.366232	0.734332	0.833043	4	353
0.0368661	-0.095706	0.140292	0.152017	0.0847037	0.143042	0.0451782	0.384412	4	354
0.32853	-0.0528879	0.442519	0.218494	0.369898	0.390876	0.636325	0.4536	4	355
0.0794782	0.0853518	0.300379	0.380557	0.239998	0.191244	0.566834	0.26416	4	356
0.362538	0.118997	0.171508	-0.0545602	0.369988	0.306069	0.156822	0.260233	4	357
-0.0870165	-0.0186464	0.336926	0.283529	-0.123991	0.0546416	-0.026973	0.279382	4	358
-0.0212987	-0.144743	-0.0321149	0.26249	-0.0917833	-0.04271	0.233914	0.151114	4	359
0.157769	0.139245	0.220088	0.329439	0.320891	0.164137	0.240921	0.37295	4	360
0.458194	0.254763	0.406378	0.537811	0.298023	0.461086	0.159701	0.331401	4	361
0.198052	-0.138749	0.479104	0.478388	-0.181547	0.279744	0.35969	0.423857	4	362
0.0587921	0.163839	0.148661	0.517169	0.394637	0.0543804	0.388676	0.24957	4	363
0.254693	-0.056782	0.458839	0.283382	-0.0597599	-0.0884241	0.0381497	0.252091	4	364
0.0587921	0.163839	0.148661	0.517169	0.394637	0.0543804	0.388676	0.24957	4	365
-0.0402501	-0.0696989	-0.143444	-0.0910978	-0.0636949	0.0864075	0.181384	0.208991	4	366
0.110931	0.25601	0.219368	0.109231	0.0254256	0.00639755	-0.0840742	0.264598	4	367
0.239105	0.209834	0.505373	0.488836	0.239747	0.468941	0.41482	0.315093	4	368
0.280193	0.19972	0.123489	0.327184	0.52688	0.103404	0.360502	0.284617	4	369
0.389962	0.241897	0.565526	0.378602	0.273531	0.430797	0.342244	0.296084	4	370
-0.131988	-0.146472	0.18704	0.272639	0.192143	0.183176	0.298977	0.304408	4	371
0.0455694	0.0360101	0.144748	-0.0339329	0.317282	0.313669	0.063424	0.431407	4	372
0.185017	0.112508	0.201858	0.405626	0.498122	0.215251	0.0891954	0.19105	4	373
0.226294	0.397856	0.236134	0.279293	0.286536	0.290314	0.510786	0.314134	4	374
0.0971366	0.237641	0.256482	0.177622	0.210387	-0.105884	0.377761	0.108927	4	375
0.369752	0.175967	0.0712317	-0.0118384	0.166892	0.226201	0.385545	0.284731	4	376
0.197085	-0.0188357	0.295086	0.112525	0.139281	0.391171	0.349767	0.103913	4	377
0.202165	0.34669	0.216266	0.240642	0.294483	0.354499	0.208855	0.111984	4	378
0.31722	0.130245	0.445182	0.358909	0.349929	0.323882	0.461889	0.448205	4	379
0.56866	0.293634	0.377362	0.456271	0.210563	0.202995	0.3586	0.387097	4	380
0.0672349	0.0240844	-0.100175	0.183695	0.198323	0.142005	0.0663507	0.519768	4	381
-0.479344	-0.216759	0.237871	0.234973	-0.288574	-0.0230069	0.154705	0.459236	4	382
0.155366	0.113507	0.629529	0.68994	0.467951	0.340557	0.428993	0.635295	4	383
0.136396	-0.00493121	0.333553	0.282829	0.18641	0.121228	0.225371	0.270622	4	384
