# Supplementary material for: Parameters of the crossing points between center of pressure and center of mass signals are potential markers of postural control efficiency
Source: PLoS One. 2019 Jul 12;14(7):e0219460. doi: 10.1371/journal.pone.0219460 (PMC6625703; doi:10.1371/journal.pone.0219460)
Supplement: S1 File — The .zip file contains the .m matlab files used for calculating the parameters and .xlsx files with values of the subsequent analyzed parameters for each patient. (ZIP) [file pone.0219460.s001.zip › data/ZC_LVcopm.xlsx]

## Sheet: ZC_LVcopm
AP: EoHn	LAT: EoHn	EcHn	EcHn	EoHbb	EoHbb	EcHbb	EcHbb	group	pac
0.774876	1.09368	0.853697	1.28116	0.624443	1.05994	0.824718	1.21925	1	1
0.899626	0.810019	1.08021	1.24419	0.853269	1.09598	1.25503	1.27596	1	2
0.872697	1.43843	1.01205	1.48129	0.937637	1.4997	0.994097	1.61684	1	3
1.07728	0.99711	1.36865	1.50178	1.39584	1.57212	1.54644	1.67302	1	4
0.85489	0.671893	0.960952	0.775122	1.00429	1.0577	1.23312	1.21246	1	5
0.630575	0.872851	0.591368	0.744128	0.709872	0.921251	0.679997	1.00971	1	6
0.732783	1.01422	0.926188	1.30015	0.843015	1.13606	0.766241	1.23001	1	7
1.2068	1.50124	1.16328	1.40043	1.25367	1.48444	1.51227	1.86847	1	8
1.01291	0.92139	1.25335	1.23387	1.02425	1.3132	1.29762	1.51645	1	9
0.856824	1.17204	1.13952	1.44646	1.06924	1.5401	1.24497	1.74425	1	10
1.17202	1.11332	1.1265	1.17902	1.11041	1.24184	1.48958	1.26513	1	11
1.0456	1.19978	1.14403	1.50961	1.32402	1.69326	1.55846	1.80314	1	12
1.29777	1.39289	1.37949	1.46939	1.32687	1.68682	1.39138	1.7654	1	13
1.11121	1.17439	1.18638	1.50309	1.01124	1.36833	0.947612	1.53446	1	14
1.0157	1.38466	1.05386	1.24469	1.03255	1.4659	1.07023	1.42037	1	15
0.537027	0.720393	0.672211	0.791567	0.511984	0.917452	0.523555	0.834964	1	16
0.82285	1.24157	1.37271	1.764	1.2095	1.68498	1.15722	1.75258	1	17
0.702044	1.06112	0.875738	1.17546	0.702054	1.13813	0.994458	1.18416	1	18
0.729889	0.838433	0.70009	0.747655	0.70181	0.710149	0.624292	0.815695	1	19
0.502541	0.658148	0.69877	0.747843	0.563842	0.681181	0.618927	0.958564	1	20
1.12265	1.236	1.21608	1.44964	0.966405	1.18476	1.13402	1.51263	1	21
1.04713	1.44002	1.03475	1.41044	1.26279	1.69347	1.17585	1.60376	1	22
0.790898	1.09935	0.92509	1.3515	0.650116	1.09559	0.899219	1.22422	1	23
0.738556	1.05984	1.07785	1.45396	1.07523	1.39884	0.948111	1.31228	1	24
1.09581	1.36794	1.3689	1.67451	1.37709	1.71066	1.35586	1.65965	1	25
0.933796	1.1622	1.06842	1.41422	1.34776	1.61313	1.30978	1.59891	1	26
0.944401	1.04641	0.469433	0.837771	0.791547	1.07829	0.652547	1.12803	1	27
0.720146	0.900522	0.821706	0.913314	0.82958	0.893575	1.03696	0.928246	1	28
1.26907	1.08087	0.995866	1.10902	1.07938	1.12887	1.24441	1.20686	1	29
0.791126	0.781928	0.868919	1.13244	0.93573	1.10012	0.895208	1.17879	1	30
1.01934	1.15443	1.17453	1.6689	1.07606	1.48127	1.37023	1.68032	1	31
1.01175	1.41655	1.03007	1.51795	1.13698	1.72173	1.41424	1.62145	1	32
0.988035	1.31362	0.725841	1.17869	0.743257	1.1944	0.852302	1.06292	1	33
1.08105	1.13101	1.1368	1.48951	1.11496	1.55636	1.41286	1.69973	1	34
0.941064	1.50048	1.07165	1.69479	1.18392	1.75993	1.32697	1.8488	1	35
0.635227	0.905233	0.556112	0.742684	0.775838	0.995642	0.624009	0.919794	1	36
1.11841	1.29924	0.981278	1.12545	1.0715	1.17694	1.13692	1.23015	1	37
0.8508	0.820883	0.951453	1.29664	0.806156	1.04026	0.905296	1.36245	1	38
0.699602	0.800178	1.18809	1.11247	0.895317	0.843752	1.07667	1.08661	1	39
0.76335	1.12305	0.651645	1.12302	0.736078	1.21022	0.847688	1.18739	1	40
0.629032	0.850912	0.605899	0.780609	0.748003	0.872589	0.469923	0.788584	1	41
0.997372	1.04895	0.896811	0.874285	0.957464	1.06042	1.00035	1.04692	1	42
0.837045	0.894879	0.751835	0.921924	0.906956	1.30048	1.00081	1.25797	1	43
0.917763	1.11873	0.832161	1.18041	0.933864	1.46617	0.861977	1.39712	1	44
1.05615	1.02393	0.769123	0.810757	1.01634	1.24103	1.05391	1.12304	1	45
0.710018	0.983376	0.743213	1.09674	0.865467	1.18102	0.856364	1.28977	1	46
0.514106	0.512863	0.759703	0.786635	0.902205	1.1291	1.03735	1.11033	1	47
0.895141	1.0026	1.34176	1.66748	1.1477	1.47727	1.21647	1.62745	1	48
0.950144	1.11855	1.2345	1.4724	1.03752	1.23883	1.22753	1.44317	1	49
1.23859	1.14951	1.28547	1.45206	1.14111	1.39429	1.3384	1.51195	1	50
0.913601	1.10228	0.99726	1.09494	0.959587	1.29434	1.11696	1.258	1	51
0.97785	1.16175	1.14882	1.3157	0.82049	1.10474	0.830829	1.18252	1	52
1.34938	1.33221	1.41039	1.65109	1.21125	1.64823	1.16629	1.56089	1	53
1.1101	1.15717	1.34277	1.57493	1.44361	1.68546	1.88017	1.97214	1	54
0.50818	0.701541	0.91068	1.19037	0.754349	0.884447	0.905091	1.17547	2	55
0.72592	0.639702	0.872438	1.1221	0.719143	0.882784	0.734638	0.989754	2	56
1.11834	1.5419	1.40285	1.88955	1.0055	1.33817	1.2431	1.82118	2	57
0.516723	0.717714	1.10447	1.09698	0.672659	0.820899	1.04884	1.27252	2	58
0.824497	0.971436	0.803967	0.938416	0.936671	1.35821	1.07611	1.35624	2	59
0.577925	0.592501	0.787141	0.837761	0.525893	0.530583	0.430529	0.746817	2	60
0.880848	1.14053	1.21338	1.54497	0.891462	1.33452	1.28895	1.50053	2	61
0.921245	0.907148	0.890388	0.910342	0.670957	0.80303	0.792846	0.949761	2	62
0.546287	0.923334	0.79504	1.10101	0.603767	0.792792	0.936058	1.19308	2	63
1.17241	0.952561	1.2028	1.17749	1.1321	1.03561	1.30462	1.24557	2	64
1.04217	1.12257	0.921643	1.07503	1.17206	1.28859	1.29304	1.40959	2	65
0.773702	0.863224	1.08733	0.989864	0.848521	0.902424	1.24048	1.34189	2	66
0.620312	0.722393	0.923102	1.20173	0.896101	1.01063	0.941446	1.31623	2	67
1.0919	1.1294	1.11855	1.41912	0.97608	1.21769	0.98555	1.37677	2	68
1.11302	0.9098	1.19978	1.42609	0.822249	1.13609	1.05972	1.42447	2	69
0.956684	0.987232	1.09428	1.26196	0.838828	1.1168	1.22563	1.33688	2	70
1.14136	0.96793	1.28028	1.35637	1.14081	1.18822	1.33499	1.4142	2	71
0.910226	0.9343	1.19226	1.36309	0.886303	1.00972	1.35786	1.55401	2	72
0.861732	0.845828	0.635708	0.915535	0.616854	0.762592	0.779451	1.11965	2	73
1.28568	1.2513	1.47077	1.38089	1.53754	1.40135	1.50085	1.48064	2	74
0.611741	0.814433	0.653341	0.947404	0.671872	0.934442	0.71412	1.14683	2	75
1.007	1.40694	1.29577	1.7161	0.83883	1.43982	1.44819	1.86876	2	76
1.17341	1.26365	1.96648	2.05893	1.13972	1.29605	1.83324	2.04262	2	77
0.936028	0.907154	1.03626	1.13919	0.963767	1.22557	0.99063	1.18426	2	78
0.955004	0.816646	1.26102	1.26864	0.941243	1.05312	1.2773	1.43793	2	79
0.501172	0.668402	0.547722	0.986663	0.411625	0.788163	0.673223	1.12952	2	80
0.798337	0.941893	1.11067	1.31132	0.801531	0.706221	0.840236	0.980661	2	81
1.01881	0.892326	1.2556	1.14132	0.896944	0.889166	1.09662	1.21838	2	82
0.865055	0.804113	0.951913	1.08843	0.711198	0.856124	0.747086	0.985262	2	83
1.03905	1.42742	1.57767	2.00077	1.19842	1.48116	1.53062	2.05956	2	84
0.708787	0.820457	0.806612	0.92169	0.759455	0.866249	0.658668	1.04695	2	85
1.09127	0.903714	1.4485	1.39902	1.22954	1.12969	1.2862	1.26997	2	86
0.952927	1.09774	0.831543	1.25068	0.664524	1.10966	1.04373	1.43181	2	87
0.740362	0.971755	0.984721	1.28413	0.83502	1.23149	0.808593	1.22714	2	88
0.818728	0.57961	0.560582	0.490121	0.412575	0.544134	0.512172	0.603336	2	89
0.554805	0.778589	0.643501	0.891318	0.728369	0.838365	0.944886	1.13046	2	90
0.565795	0.754951	0.687509	1.0311	0.453001	0.81417	0.726702	0.960014	2	91
0.966601	0.981016	1.22303	1.26368	0.950808	1.28784	1.30886	1.36564	2	92
0.880205	1.06993	0.906726	1.09774	0.880027	1.32659	0.837801	1.2039	2	93
0.82944	0.788465	0.988306	0.930203	0.907376	0.885679	0.852682	1.02922	2	94
0.753657	1.08401	0.61284	1.02856	0.569777	1.24369	0.659902	1.30635	2	95
0.606289	0.837667	0.83734	0.9661	0.824841	1.00403	0.664664	1.23001	2	96
0.792459	0.693652	0.712931	0.849784	0.588852	0.872124	0.878885	0.993267	2	97
1.07952	0.850221	1.1664	1.22315	1.00239	0.821049	1.03443	1.14155	2	98
1.05828	1.0404	1.04071	1.09627	1.0231	0.985583	0.989146	0.988472	2	99
0.93246	0.859946	0.935192	1.20903	0.703567	1.02269	0.974739	1.23084	2	100
0.998008	0.82539	1.15642	1.10811	0.634727	0.895405	1.00063	0.975609	2	101
0.61105	0.766441	0.90655	1.15078	0.843714	1.14942	0.999791	1.38726	2	102
1.25518	1.1844	1.29557	1.53156	1.36802	1.50635	1.59949	1.57288	2	103
0.232184	0.58898	0.726093	0.766598	0.547987	0.710523	0.628834	1.05884	2	104
0.832153	0.739607	0.992571	0.806235	0.824566	0.79304	1.02265	0.940103	2	105
0.535292	0.507492	0.710998	0.625869	0.379091	0.473874	0.481671	0.702151	2	106
1.03003	0.895092	1.27374	1.36949	0.845332	0.948134	1.39334	1.57091	2	107
0.510355	0.657785	0.609709	0.885034	0.535275	0.849313	0.885717	1.20976	2	108
1.36823	1.34067	1.74953	1.94804	1.52447	1.81	1.76224	2.02269	2	109
0.742983	0.758729	0.915861	0.923089	1.01255	0.886741	1.09448	1.08072	2	110
0.809842	0.977524	1.28066	1.28319	0.90311	1.21399	1.49557	1.69414	2	111
0.725417	0.755651	0.899949	0.99438	0.673272	0.732388	0.923475	1.05624	2	112
0.879619	1.34083	1.00798	1.42417	0.508501	1.19702	0.652945	1.37595	2	113
0.722823	0.768323	0.688818	0.875423	0.825636	0.836785	0.934776	1.18401	2	114
0.815386	0.853197	0.98268	1.00147	0.856746	0.774239	1.02719	1.17787	2	115
0.973514	0.940749	0.904176	0.972193	0.86263	0.970327	1.32187	1.31988	2	116
0.627535	0.766981	0.929522	1.16456	0.711061	0.895946	1.10115	1.33142	2	117
0.641297	0.794943	0.891784	1.14996	0.490782	0.963933	1.06622	1.24205	2	118
0.938624	0.956766	1.07223	1.04033	0.989642	1.00499	1.247	1.12976	2	119
0.792214	1.06569	1.15803	1.3772	0.916244	1.28615	1.07311	1.38238	2	120
0.55281	0.52452	0.737885	0.784018	0.651296	0.634843	0.92128	0.704465	2	121
0.872548	0.791875	0.722454	0.772617	0.621759	0.811221	0.529785	0.834595	2	122
0.930288	1.25399	1.00346	1.31038	0.831182	1.16657	1.18398	1.63813	2	123
1.11944	1.10378	1.41784	1.48356	0.935828	1.19371	1.4589	1.69259	2	124
0.516573	0.823305	0.902742	1.20451	0.704653	1.0106	0.669768	1.1059	2	125
0.944122	0.800053	1.0177	1.02673	0.797754	0.970292	1.0223	1.20865	2	126
0.935145	0.959301	0.807882	0.906187	0.894469	1.10869	1.08595	1.13076	2	127
0.641291	1.06803	1.02592	1.40529	0.734833	1.10851	0.968737	1.3397	2	128
1.01063	1.24931	1.24187	1.35545	0.838656	1.34751	0.995251	1.3658	2	129
1.35894	1.57964	1.44976	1.7065	1.47352	1.75134	1.7935	1.98029	2	130
0.762944	0.843826	0.901691	0.927201	0.938457	1.1191	1.03249	1.31276	2	131
0.815378	0.897563	0.791824	0.894739	0.807099	1.04714	0.937091	1.2127	2	132
0.836452	0.889377	0.783	0.973784	0.872488	1.03078	1.05872	1.09207	2	133
0.95941	1.36181	1.05646	1.59196	0.882766	1.63352	1.11087	1.72016	2	134
0.902844	1.00127	1.25341	1.33685	1.06796	1.40536	1.22676	1.43457	2	135
0.941089	0.867832	0.704005	1.0655	0.903587	0.710594	1.10586	1.15433	2	136
0.662951	0.821016	0.633389	0.954892	0.440163	0.789366	0.667086	0.881555	2	137
0.78242	0.844484	0.744176	0.965393	0.5768	0.669597	0.621825	0.875544	2	138
0.534897	0.896333	0.577291	0.869171	0.632455	1.04169	0.714597	1.00423	2	139
0.795555	1.01784	0.690534	1.02777	0.681608	1.06422	0.84884	1.17959	2	140
0.705595	0.733874	0.799896	0.942072	0.586036	0.780651	0.742676	0.927559	2	141
0.673849	0.94187	0.716494	0.645181	0.644417	0.808896	0.614803	0.896466	2	142
0.928089	0.74008	1.11491	1.09317	0.603048	0.970701	1.11128	1.2223	2	143
0.362417	0.681805	0.592353	0.997546	0.739171	0.891433	0.687093	1.06394	2	144
0.728678	0.895296	0.669771	0.738593	0.64594	0.700796	0.926757	0.893265	2	145
0.685082	0.657413	0.92373	0.95065	0.917593	1.15689	0.793458	0.801981	2	146
0.703898	0.819247	0.89505	0.941505	1.00188	1.61886	1.19488	1.60541	2	147
0.695481	0.697301	0.883688	0.927345	0.508296	0.826433	0.963395	1.15092	2	148
0.889818	0.869581	0.9088	0.91738	1.04962	1.04612	1.01921	1.06323	2	149
0.573184	0.618105	0.583941	0.997428	0.623547	0.968634	0.67934	1.17286	2	150
0.980077	0.788457	1.09985	1.02483	0.949349	0.912324	1.17316	1.27928	2	151
0.619929	0.836537	0.622095	0.917187	0.631154	0.992685	0.642477	1.09159	2	152
0.793963	0.759392	1.21244	1.21189	0.863039	1.07236	1.29314	1.36731	3	153
0.322292	0.584951	0.506553	0.900943	0.434068	0.685067	0.891023	1.09433	3	154
0.970717	0.912416	1.05463	1.34211	0.922244	0.995399	1.13943	1.31546	3	155
0.462026	0.508398	0.391383	0.593074	0.133475	0.505133	0.301743	0.722008	3	156
1.00904	0.896011	1.35125	1.03176	0.975858	0.907893	1.18922	1.23906	3	157
0.819385	0.694331	0.777985	0.961781	0.661485	0.710288	0.909674	0.946304	3	158
0.813572	0.715109	0.787702	0.917684	0.730924	0.895404	0.766885	0.911067	3	159
0.887068	0.996432	1.17294	1.2934	1.20919	1.23051	1.48983	1.61401	3	160
0.595381	0.582897	0.763618	0.766072	0.613342	0.846511	0.739305	0.967588	3	161
0.408131	0.517769	0.732839	0.750822	0.824369	0.892571	0.733363	1.00091	3	162
0.695438	0.808993	0.852661	1.12597	0.808681	1.01373	1.14383	1.22459	3	163
1.13947	0.925223	1.3638	1.22015	1.41036	1.00747	1.53528	1.47647	3	164
0.653614	0.653121	0.578208	0.63885	0.58774	0.888834	0.709056	0.964034	3	165
0.4906	0.537146	0.677514	0.912198	0.499486	0.854948	0.746531	1.11711	3	166
0.641078	0.695642	0.737066	0.99456	0.497182	0.874719	0.897765	1.0762	3	167
0.958226	0.824433	1.15481	1.27295	0.939794	1.30976	0.988486	1.31249	3	168
0.677291	0.63244	0.740407	0.803971	0.694295	0.669389	1.03141	1.21168	3	169
1.07034	0.792724	1.27153	1.10234	0.987797	0.974339	1.37381	1.34985	3	170
0.544008	0.63603	0.951029	1.11446	0.796591	1.03376	0.924587	1.16102	3	171
0.977408	0.855739	1.05373	0.968128	0.925333	0.912886	1.26945	1.20233	3	172
0.761145	0.898239	0.739409	1.00031	0.732626	1.07412	0.791874	1.01339	3	173
0.328956	0.580868	0.871484	0.895554	0.580961	0.781785	0.744406	0.88859	3	174
0.721751	0.622951	0.618281	1.06726	0.542418	0.834539	0.826916	0.991787	3	175
0.801623	1.13493	1.33386	1.46114	1.00774	1.21548	1.54071	1.54624	3	176
0.568253	0.600243	0.616892	0.769343	0.509636	0.670005	0.582685	0.794247	3	177
0.799566	0.696612	0.869202	0.894915	0.677135	0.716731	0.604171	0.920601	3	178
0.954141	0.867478	1.03764	1.16931	0.797211	1.11316	1.16596	1.35074	3	179
0.686293	1.11605	1.10899	1.20867	0.546353	0.988162	0.841588	1.17315	3	180
0.578285	0.602482	0.695773	0.741529	0.584896	0.84309	0.614447	0.858673	3	181
0.774286	0.776844	0.87606	0.809152	0.848411	1.05013	1.02696	1.05935	3	182
0.637818	0.639248	0.989343	1.0319	0.706272	0.670946	0.959107	1.41542	3	183
0.971494	0.850517	1.13115	1.12358	0.895251	1.03869	1.04265	1.11582	3	184
0.818668	0.675602	1.00548	0.792524	0.986727	1.14042	1.13664	1.39523	3	185
0.640117	0.74748	0.780724	0.67326	0.553963	0.618221	0.813461	0.612219	3	186
1.06579	0.935273	1.18263	1.15558	1.1487	1.08489	1.17705	1.38019	3	187
0.784695	0.742018	0.883366	1.19098	0.829612	0.988471	1.10178	1.39811	3	188
0.879253	0.796254	1.09316	0.985216	0.750699	0.801654	1.00666	1.17782	3	189
0.439911	0.603447	0.574673	0.875983	0.611672	0.907792	0.466757	0.831074	3	190
0.847137	0.716307	1.10324	1.0315	0.953474	0.999037	1.0857	1.08694	3	191
0.904392	0.815601	0.786158	0.909226	0.745987	0.866186	0.716479	0.984478	3	192
0.560769	0.794289	0.685863	0.791526	0.58109	0.685368	0.809579	0.904695	3	193
0.758494	0.689342	0.772347	1.00279	0.601413	0.739274	0.894935	0.940518	3	194
0.765702	0.774112	0.697526	0.976703	0.518246	0.898718	0.912178	1.09228	3	195
0.566091	0.586775	0.773548	1.00215	0.756351	0.735663	0.960191	1.16555	3	196
0.55011	0.735079	0.661609	1.09532	0.382505	0.864867	0.870872	1.16466	3	197
1.00131	0.766216	1.42336	1.27701	0.945789	1.07021	1.52311	1.43074	3	198
0.695642	0.60878	0.747661	0.862896	0.499823	0.669121	0.589198	1.00161	3	199
0.799051	0.801352	0.989688	1.113	0.46482	1.0428	1.0266	1.30378	3	200
1.11615	0.965328	1.32179	0.911046	0.826432	0.86661	0.888959	1.00621	3	201
0.508066	0.80584	0.775424	0.901282	0.592898	0.681212	0.850546	0.895734	3	202
0.845795	0.824435	0.997037	1.01049	0.879247	1.02295	1.0961	1.16526	3	203
0.694619	0.645246	1.01525	1.02037	0.944925	0.919322	0.832927	1.09776	3	204
0.616537	0.549364	0.551677	0.771386	0.404694	0.683145	0.585518	0.736956	3	205
0.867637	1.00094	1.07935	1.15067	0.609191	0.985197	0.720616	1.17519	3	206
1.00927	0.780376	0.758282	1.06229	0.757437	1.08627	0.710824	1.22851	3	207
0.987088	0.942568	0.929312	0.997962	0.699527	0.924644	1.0357	1.20976	3	208
0.778428	0.637561	0.974068	0.757117	0.70504	0.549199	0.87589	1.03144	3	209
0.579829	0.815903	0.922911	0.968134	0.690158	0.961216	0.955195	1.0889	3	210
0.694104	0.687817	0.757923	0.714851	0.477322	0.870707	0.512601	0.983101	3	211
0.766752	0.789126	0.9416	0.948929	0.707213	0.668175	0.905533	0.960874	3	212
0.764762	0.547081	0.742159	0.818101	0.641811	0.607053	0.891959	0.795484	3	213
1.13921	0.923994	1.3266	1.27028	0.946339	1.18985	1.80754	1.60455	3	214
0.352224	0.414875	0.579297	0.712622	0.482823	0.7128	0.49784	0.716931	3	215
1.04214	1.09073	1.40215	1.41518	1.01861	1.15264	1.46486	1.48603	3	216
0.746927	0.793183	0.973547	1.03133	0.594846	0.941447	0.899416	1.07118	3	217
0.544394	0.728702	0.841207	0.879412	0.671986	0.896114	0.754592	1.00183	3	218
0.519536	0.670104	0.627309	1.04315	0.453604	0.685974	0.789254	0.941523	3	219
1.10453	1.22281	1.31184	1.42001	1.01428	1.16722	1.36832	1.43687	3	220
0.606066	0.841343	0.684571	0.891263	0.875012	0.838614	0.920011	1.0001	3	221
0.724412	0.733604	0.750166	1.00464	0.480848	0.926544	0.988163	1.29296	3	222
1.15737	1.11916	1.05626	1.26189	1.02183	1.26479	1.12713	1.35953	3	223
0.966797	0.850653	0.990646	0.913143	0.840153	0.775092	1.06553	1.15286	3	224
0.74389	0.912698	1.30794	1.05577	1.22552	1.14752	1.29798	1.45776	3	225
0.554863	0.58171	0.573495	0.643282	0.405705	0.475088	0.57103	0.741802	3	226
0.801407	0.825633	0.807545	0.995164	0.548447	0.712676	0.793923	0.764151	3	227
0.634678	0.783068	0.775275	1.29516	0.747147	0.858146	0.863272	1.2658	3	228
0.759316	0.760632	1.05028	1.08572	0.706974	0.852864	1.02498	1.19348	3	229
0.832175	0.858197	0.987109	1.09247	0.626137	0.760362	0.843211	1.28076	3	230
0.844936	0.938883	0.908779	1.14218	0.542783	0.917239	0.876423	1.0276	3	231
0.527261	0.635802	0.642795	0.836216	0.749944	0.850339	0.888978	1.17749	3	232
0.96207	0.69626	1.18495	0.945742	0.773223	0.779535	1.25401	1.12671	3	233
0.86655	0.884108	1.00451	1.07547	0.939471	1.39155	1.38651	1.91474	3	234
1.33511	1.10535	1.25701	1.17269	1.12403	1.13285	1.40088	1.176	3	235
0.839039	0.61455	0.895506	0.811457	0.901589	0.812955	0.843768	1.00024	3	236
0.704775	0.658171	0.976558	1.10165	0.737288	0.903543	1.02284	1.18969	3	237
0.472088	0.495005	0.483674	0.714748	0.394746	0.550383	0.506698	0.51086	3	238
0.709862	0.826889	0.927728	0.895001	0.751105	0.986093	0.725916	1.13204	3	239
0.933697	0.919478	0.955589	0.974084	1.06098	1.1697	1.16843	1.36003	3	240
0.732553	0.547987	0.881318	0.781313	0.892035	0.864187	0.946853	0.949366	3	241
0.730606	0.807566	0.946341	1.34896	0.74652	1.11676	1.22867	1.46526	3	242
0.862051	0.844565	1.19903	1.34994	0.86388	1.07787	1.44387	1.5423	3	243
0.734048	0.889065	0.754965	0.845882	0.614222	0.702632	0.70366	0.945331	3	244
0.518831	0.808108	0.688018	0.728739	0.735709	0.949794	0.852331	1.11623	3	245
0.450842	0.545105	1.01206	0.834009	0.767309	0.859894	1.01353	0.986144	3	246
0.934377	0.671552	1.22931	0.852374	0.58911	0.748753	0.73626	0.865076	3	247
0.828534	0.688626	1.02327	0.808325	0.84855	0.738808	1.01899	0.996451	3	248
0.789769	0.675658	1.03416	0.90251	0.533366	0.648274	0.877345	0.983941	3	249
0.704526	0.7982	1.15168	1.08372	0.656591	0.937245	0.95692	1.20128	3	250
1.21738	1.02203	1.12334	1.13913	0.99226	1.06015	1.25717	1.1269	3	251
0.867539	0.948541	1.1273	1.22452	0.766518	1.032	1.06558	1.2698	3	252
0.910394	0.793865	0.867948	0.718071	0.917318	0.826423	1.16856	0.939799	3	253
0.427218	0.524517	0.915617	0.992316	0.636873	0.680976	0.6992	0.912909	3	254
0.807939	0.75727	0.843015	0.742093	0.73864	0.9081	0.935524	1.09881	3	255
0.866442	1.04439	0.963459	1.10374	0.838112	1.11584	1.30297	1.38541	3	256
0.9179	0.757808	1.2923	1.35322	0.915764	0.945719	1.30633	1.47164	3	257
0.772925	0.584069	0.818767	0.670865	0.708685	0.730032	0.626841	0.982209	3	258
0.571281	0.451588	0.668279	0.642592	0.508866	0.627864	0.611997	0.98232	3	259
0.886804	0.698494	1.18795	1.32818	0.759476	1.0913	1.12505	1.42182	3	260
0.930768	0.728666	1.05978	1.29155	0.722796	0.83522	0.820617	1.27206	3	261
1.05631	0.812633	1.07181	0.965975	0.705138	0.880969	0.813123	1.07647	3	262
0.710175	0.96108	0.822901	0.911102	0.653376	0.943297	0.845204	1.18578	3	263
1.0819	0.869743	1.26295	1.23131	0.856111	0.716171	1.2587	1.36497	3	264
0.637657	0.62676	0.97771	1.1334	1.00697	1.21625	1.20383	1.22782	3	265
0.910941	0.698402	0.934184	0.866132	0.680146	0.890493	0.981637	1.19548	3	266
0.866102	0.761092	1.01403	1.22406	0.773765	1.07865	1.20582	1.39009	3	267
0.770363	0.869873	1.0878	1.09285	0.765427	1.03846	0.860161	1.29987	3	268
0.772225	0.737028	0.992386	1.21478	0.898831	1.06913	1.11623	1.3497	3	269
0.780361	0.656424	1.03917	1.04925	0.859608	1.0059	1.11581	1.22643	3	270
0.666669	0.722242	0.945495	0.839531	0.69561	0.883271	0.832333	1.13856	3	271
1.10691	1.02182	1.34896	1.40484	1.20188	1.2194	1.4483	1.61934	3	272
0.737119	0.49468	0.625163	0.647695	0.425425	0.498779	0.712702	0.84385	3	273
0.559474	0.577254	0.893872	1.07385	0.663698	0.880955	1.04356	1.18074	3	274
1.0593	0.797602	1.35884	1.19201	1.11943	1.02677	1.17858	1.18745	3	275
0.71316	1.09678	0.975492	1.3717	0.660087	1.09776	1.051	1.434	3	276
0.797717	0.876509	1.06429	0.966695	0.630273	0.836784	0.939787	1.24587	3	277
0.447636	0.502245	0.594129	0.628887	0.464728	0.621469	0.631461	0.664401	3	278
0.624444	0.769692	0.64734	0.967249	0.448685	0.582611	0.85591	1.39256	3	279
0.471941	0.74975	0.717174	1.12428	0.528411	0.812901	0.584125	1.07387	3	280
0.919882	0.921089	0.99292	1.19716	0.797628	1.09806	0.897761	1.27447	3	281
0.638467	0.593469	0.81387	1.02076	0.604073	0.767438	0.67482	0.866522	3	282
0.423716	0.441727	0.906311	0.915723	0.589709	0.550736	0.742398	1.00395	3	283
0.823059	0.797026	0.864782	1.05557	0.79819	1.11363	1.09118	1.10583	3	284
0.909888	0.757963	1.02621	0.909053	0.690559	0.924896	0.98584	1.11729	3	285
0.417946	0.577827	0.813088	0.907149	0.542467	0.771752	0.693349	1.16041	3	286
0.841075	1.10896	1.3508	1.49137	1.07293	1.38848	1.34317	1.58581	3	287
0.520296	0.832674	0.754434	0.796376	0.581608	0.85936	0.701082	1.02173	3	288
0.894497	0.800651	1.13505	0.988624	1.04692	0.918988	0.977987	1.09045	3	289
0.503572	0.731035	0.908403	1.08501	0.651202	1.07712	0.840939	1.22778	3	290
0.466052	0.687298	0.799232	0.870579	0.586136	0.795038	0.842983	0.98808	3	291
0.56996	0.587855	0.583025	0.922514	0.357136	0.639748	0.467502	0.968303	3	292
0.728623	0.780841	0.974061	1.16743	0.825679	1.05161	0.904546	1.23227	3	293
0.587159	0.819883	0.949471	1.11817	0.751371	1.10416	0.916393	1.06569	3	294
0.750867	0.58517	0.950082	1.12103	0.688144	0.861961	0.65505	0.963265	3	295
0.717716	0.841213	0.752537	1.19999	0.611448	1.02984	0.992567	1.37043	3	296
0.715561	0.849364	0.969344	1.12947	0.813772	0.918445	0.791561	1.14503	3	297
0.996081	0.791124	0.802845	1.13746	0.910409	1.00578	0.873423	1.01632	3	298
0.729467	0.810652	0.725698	0.877309	0.345681	0.735232	0.409117	0.847128	3	299
0.289647	0.48611	0.364709	0.763157	0.530804	0.734267	0.881627	1.03396	3	300
0.562872	0.430126	0.958017	1.01603	0.620051	0.62911	0.92709	0.930639	3	301
0.425724	0.569142	0.492742	0.680885	0.406453	0.632555	0.725035	0.945612	3	302
1.0894	0.838472	1.17048	1.20817	0.873236	0.986418	1.3073	1.13978	3	303
1.02356	0.899126	1.17168	1.01768	1.15107	1.0488	1.15974	1.15684	3	304
0.672445	0.812912	0.853292	1.06788	0.681818	1.105	0.943734	1.2961	3	305
0.752364	0.728556	0.97541	0.863443	0.558943	0.801143	1.26059	1.03137	3	306
0.855406	0.837233	0.934811	1.11574	0.91147	1.02914	0.981596	1.18757	3	307
0.768539	0.537592	0.951612	0.86006	0.910755	0.732782	0.97738	0.92913	3	308
0.736988	1.04431	1.11499	1.21291	0.805579	1.02273	1.04291	1.1712	3	309
0.455772	0.356967	0.553699	0.544682	0.550598	0.4658	0.512165	0.642222	3	310
0.875704	0.960123	1.30904	1.05971	0.904859	1.06279	1.25765	1.37334	3	311
0.906214	0.884786	1.11321	1.02968	1.04683	0.907713	1.12048	1.22121	3	312
0.576811	0.68495	0.640064	0.666436	0.559154	0.821397	0.729641	1.09321	3	313
0.858955	0.857611	0.953341	0.958358	0.684248	0.850905	0.84212	1.00969	3	314
0.477204	0.734125	0.841255	0.845277	0.810386	0.940719	0.908321	0.982709	3	315
1.04994	0.775924	0.95914	0.975183	0.79571	0.952264	1.16107	1.23144	3	316
0.856342	0.700278	0.918937	0.879553	0.471958	0.514507	0.497843	0.735941	3	317
0.798642	0.776169	0.955963	1.1073	1.05202	0.973253	0.760452	1.08252	3	318
0.560291	0.440967	0.674842	1.15435	0.758928	0.812041	0.716378	1.08928	3	319
0.547929	0.795466	0.903844	1.0815	0.612871	0.825734	1.01561	1.13309	3	320
0.914867	0.971378	0.808886	1.13025	0.766905	0.835858	0.89403	1.23281	3	321
1.08785	0.750249	1.20601	1.02274	0.989122	0.946629	1.14755	1.1128	3	322
0.817602	1.07281	1.09844	1.38763	0.971284	1.16988	1.18368	1.41947	3	323
1.03764	0.914402	0.91666	1.19153	0.695236	0.956217	0.997622	1.4939	3	324
0.85221	0.811529	0.964871	1.10798	0.932183	0.973715	0.990721	1.12846	3	325
0.788357	0.881314	1.21584	1.16631	0.899113	1.09175	1.1466	1.29277	3	326
0.675389	0.751749	0.788824	0.946409	0.603852	0.74115	0.884869	1.11819	3	327
1.01531	0.578726	0.992618	1.07509	0.716253	0.663752	0.709012	0.768205	3	328
0.457036	0.442392	0.504689	0.791571	0.754089	0.828949	0.619138	0.691996	3	329
0.657102	0.616884	0.650437	0.657829	1.54743	1.23426	1.57739	1.29839	3	330
0.762531	0.99869	0.515972	0.822062	0.295156	0.669239	0.687666	0.962493	3	331
0.705956	0.732723	0.80579	0.993224	0.641221	0.799615	0.66111	0.90543	3	332
1.13749	1.12491	1.38059	1.37721	1.20874	1.21444	1.28446	1.48146	3	333
0.449314	0.50342	0.549151	0.590644	0.517336	0.771982	0.452946	0.692433	3	334
0.505402	0.918108	0.596669	0.905977	0.541258	0.778018	0.76263	1.09281	3	335
1.07361	0.760126	1.06544	0.89817	0.722238	0.688867	1.02145	0.849456	3	336
0.412037	0.80267	0.514153	1.12676	0.362326	0.973324	0.539461	1.18654	3	337
0.695595	0.620505	0.534076	0.560303	0.610675	0.770653	0.454569	0.654522	3	338
0.580873	0.786489	0.874955	1.01801	0.593082	0.909811	0.756103	1.20329	3	339
0.305275	0.471012	0.622548	1.01188	0.15475	0.63509	0.518851	0.922297	3	340
0.81803	0.667421	0.915832	0.878403	0.747662	0.817683	0.988393	1.10471	3	341
0.715005	0.51429	0.680933	0.611374	0.458367	0.752269	0.739895	0.990242	3	342
0.650954	0.726927	0.669995	0.688048	0.543065	0.821334	0.40193	0.667177	3	343
0.983431	0.987682	1.02822	1.13059	0.717042	0.987168	0.889138	1.30765	3	344
0.691931	0.815986	1.0447	1.2577	0.83584	0.93274	0.969457	1.15134	3	345
0.455587	0.579119	0.456763	0.731752	0.588435	0.879942	0.700321	0.962449	4	346
0.841709	0.574981	1.37924	0.967962	1.2264	1.27377	1.46008	1.58777	4	347
0.685182	0.78116	0.906838	1.09281	0.779119	0.992371	0.840304	1.43691	4	348
0.729237	0.641448	0.72442	0.928164	0.727362	0.878502	0.794875	0.893666	4	349
0.576674	0.490666	0.602368	0.504148	0.305151	0.627318	0.377197	0.670364	4	350
0.722088	0.772539	0.620961	0.479185	0.752446	0.809881	0.742693	0.943924	4	351
0.500602	0.770159	0.828343	0.811689	0.691767	0.894904	0.81203	1.06705	4	352
0.908097	0.805232	1.02565	0.99272	0.933296	1.18026	1.21311	1.43542	4	353
0.499679	0.455591	0.551344	0.756181	0.337777	0.783164	0.462573	0.833257	4	354
0.723423	0.540435	1.15069	0.883445	1.0675	1.10165	1.20993	1.20244	4	355
0.630098	0.608913	0.821636	0.883647	0.594188	1.02651	0.813559	0.872304	4	356
0.742517	0.454644	0.880814	0.71302	0.707868	0.860675	0.853808	0.926964	4	357
0.332791	0.407472	0.668246	0.901269	0.401913	0.744075	0.446277	0.69923	4	358
0.681575	0.167563	0.409535	0.729484	0.340163	0.444645	0.808673	0.547518	4	359
0.555847	0.617532	0.842608	0.724988	0.922692	0.927657	0.943045	0.953597	4	360
0.885401	0.824798	1.01084	0.950798	1.00205	1.02839	0.776967	0.835872	4	361
0.47456	0.532195	1.01942	0.924909	0.480558	0.781663	0.713761	1.03074	4	362
0.573754	0.57267	0.627782	0.826179	0.401139	0.874398	0.599818	0.893626	4	363
0.656245	0.503831	0.91441	0.743956	0.403005	0.489593	0.710109	0.82354	4	364
0.573754	0.57267	0.627782	0.826179	0.401139	0.874398	0.599818	0.893626	4	365
0.633918	0.393722	0.576706	0.820925	0.393077	0.663949	0.751397	0.944396	4	366
0.472397	0.802147	0.775398	0.616202	0.45498	0.725104	0.642167	0.790043	4	367
0.548788	0.773017	1.0459	1.11087	0.856901	1.03614	1.03312	1.25951	4	368
0.623951	0.700487	0.913783	0.892026	0.746024	0.688621	0.901348	0.96006	4	369
1.06879	0.86319	1.36196	1.14648	1.0514	0.985255	1.07765	1.12761	4	370
0.453296	0.459854	0.46279	0.716032	0.69335	0.731975	0.566495	0.98011	4	371
0.564402	0.670467	0.439054	0.843022	0.623513	0.993784	0.543464	1.0703	4	372
0.789361	0.729884	0.904088	1.0726	0.677324	0.799474	0.767558	1.08036	4	373
0.601342	0.751079	0.785168	0.791551	0.649621	0.747789	0.970012	0.930283	4	374
0.572508	0.569128	0.593866	0.585883	0.62558	0.744115	0.784933	0.851675	4	375
0.672542	0.4789	0.542855	0.562098	0.58105	0.800872	0.933252	0.957117	4	376
0.752894	0.647581	0.749646	0.725351	0.800626	0.734907	0.737906	0.803216	4	377
0.726339	0.886719	0.626004	0.923601	0.779721	1.0181	0.840557	1.04463	4	378
0.862029	0.76754	0.908004	0.91942	0.700645	0.83232	1.12421	1.04806	4	379
1.08163	0.800059	1.04606	1.11549	0.823326	1.02117	0.870219	1.03134	4	380
0.468409	0.581999	0.26947	0.588433	0.48403	0.697471	0.560646	0.988617	4	381
0.473378	0.538711	0.754192	0.62587	0.379916	0.766649	0.718037	0.859073	4	382
0.585184	0.658293	0.988829	0.921912	0.75039	0.848809	0.920669	0.894131	4	383
0.564573	0.590078	0.59277	0.853405	0.406652	0.825277	0.586199	0.885252	4	384
