# Supplementary material for: Parameters of the crossing points between center of pressure and center of mass signals are potential markers of postural control efficiency
Source: PLoS One. 2019 Jul 12;14(7):e0219460. doi: 10.1371/journal.pone.0219460 (PMC6625703; doi:10.1371/journal.pone.0219460)
Supplement: S1 File — The .zip file contains the .m matlab files used for calculating the parameters and .xlsx files with values of the subsequent analyzed parameters for each patient. (ZIP) [file pone.0219460.s001.zip › data/ZC_ML.xlsx]

## Sheet: ZC_E
apeohn	lateohn	apechn	latechn	apeohbb	lateohbb	apechbb	latechbb	group	pac
2.98334	3.2876	3.3304	4.08541	2.67579	3.44552	2.83935	3.85968	1	1
3.36919	2.95992	4.08281	3.96306	3.20132	3.23339	3.81785	4.21551	1	2
3.10803	4.23069	3.14062	4.37453	3.06237	4.52818	3.45451	4.82968	1	3
3.83935	3.54904	4.62541	4.74025	4.33549	4.90331	4.60313	5.06702	1	4
3.03698	2.53322	3.04485	2.90042	3.38282	3.42923	4.04184	4.01215	1	5
2.89478	2.91356	2.20211	2.90395	2.87593	2.90713	2.67561	3.24775	1	6
3.31937	3.42671	3.41517	4.04798	3.14027	3.8785	2.88655	4.09369	1	7
3.87027	4.6104	3.91052	4.1836	3.97203	4.48593	4.77033	5.46917	1	8
3.37123	3.2616	3.98532	4.14357	3.78001	4.14073	4.11438	4.52379	1	9
3.11922	3.46404	3.76111	4.15201	3.73517	4.81765	3.9954	5.0227	1	10
3.76529	3.78779	3.73841	3.68981	3.50956	4.02881	4.50953	4.03945	1	11
3.71719	3.62566	3.70214	4.88347	4.0768	5.02404	4.85919	5.40717	1	12
4.02445	4.35488	3.9948	4.52245	4.33003	5.1837	4.24205	5.30385	1	13
3.34224	3.66619	3.82904	4.62787	3.37566	4.01994	3.38965	4.75125	1	14
3.79641	4.20828	3.92588	4.08452	4.12993	4.78638	3.81108	4.6671	1	15
2.32093	2.50391	2.51639	2.78494	2.01545	3.19805	2.2869	2.89603	1	16
3.36902	3.88467	4.60866	5.52303	4.20076	5.06038	3.73945	5.35454	1	17
2.38716	3.41338	2.83798	3.78123	3.28172	3.74005	3.12126	3.6521	1	18
2.5614	2.95403	2.63029	2.73081	2.45383	2.54985	2.43614	3.17453	1	19
2.4695	2.39491	2.49076	2.68559	2.04303	2.26554	2.70397	3.21782	1	20
3.6549	3.79793	3.87053	4.37487	3.25275	3.59078	3.4513	4.54896	1	21
3.75501	4.11428	3.2156	4.29508	3.97082	5.08793	3.72955	4.7287	1	22
2.83711	3.45505	3.27474	4.02926	2.53641	3.5354	3.08137	3.61765	1	23
3.04371	3.28546	3.47109	4.23137	3.42534	4.42021	3.33106	4.02478	1	24
3.63801	4.24581	4.75655	5.50556	4.6065	5.19608	4.45876	4.991	1	25
3.30936	3.60253	3.48702	4.26974	4.2688	5.02199	4.15947	5.03372	1	26
2.97471	3.56216	2.15319	2.79225	2.84176	3.44747	2.50907	3.81536	1	27
3.08937	3.24195	2.80118	2.9696	3.02229	2.91297	3.57991	3.65566	1	28
4.05181	3.62468	3.09224	3.62391	3.43292	3.51453	3.80812	3.88983	1	29
2.74835	2.786	3.20789	3.7044	3.60368	3.35544	3.39514	3.85945	1	30
3.19346	3.88825	3.49813	4.90251	3.52713	4.51083	4.01119	4.87879	1	31
3.34314	4.33563	3.84326	4.778	3.83017	5.07028	4.42204	5.05855	1	32
3.22372	4.18886	2.52473	3.58777	2.84185	3.76439	2.90303	3.50633	1	33
3.78392	3.88815	3.77857	4.905	3.72341	4.65637	4.31148	5.00774	1	34
3.19599	4.36357	3.791	4.89741	3.68762	5.19127	4.54927	5.22313	1	35
2.45888	3.05179	1.91876	2.54189	2.44574	3.08861	2.22363	2.80171	1	36
3.90182	4.14773	3.35718	3.958	3.75419	3.9315	3.84397	4.00112	1	37
3.26253	2.78232	3.29197	4.39945	3.00598	3.32308	3.09671	4.58989	1	38
2.65501	2.62209	3.50432	3.65155	2.9537	2.73036	3.43938	3.64597	1	39
2.5963	3.45482	2.39722	3.54824	2.21054	3.86998	2.83292	3.73766	1	40
2.65766	2.91061	2.02515	2.83511	2.82466	3.28186	1.94193	2.64518	1	41
3.31829	3.32873	2.96359	2.95391	3.16593	3.32055	3.23486	3.37449	1	42
2.87122	3.05056	2.51835	3.15483	3.07205	4.00726	2.90783	3.85146	1	43
3.15769	3.41708	2.8942	3.67887	3.2836	4.45937	3.04074	4.01269	1	44
3.36403	3.60711	2.65243	3.11019	3.85645	4.22994	3.74028	3.85886	1	45
2.50563	3.17228	2.63118	3.49402	3.01191	3.71982	2.70409	3.86175	1	46
2.16942	2.4117	2.86419	3.13237	3.28042	3.96904	3.42414	3.98919	1	47
3.33569	3.21084	4.07438	4.96945	3.55887	4.58296	3.82049	4.95131	1	48
3.31693	3.50489	4.04716	4.39547	3.33218	3.56557	4.15045	4.36491	1	49
3.68713	3.45691	4.14693	4.39348	3.85867	4.07123	4.25793	4.73857	1	50
2.99414	3.42417	3.03041	3.28834	3.05221	4.00528	3.71802	4.02477	1	51
3.10812	3.6461	3.41642	3.8888	2.55033	3.36989	2.7648	3.54039	1	52
4.05651	4.05363	4.48854	4.93214	4.04991	5.21335	3.72761	4.91946	1	53
3.5104	4.12748	4.50389	5.15379	4.51318	5.07331	5.56135	5.79502	1	54
2.14736	2.48631	3.00302	3.61754	2.62506	2.91445	3.17234	3.91759	2	55
2.51836	2.46964	2.73739	3.50853	2.52076	2.78011	2.55047	3.395	2	56
3.6898	4.65651	4.39006	5.67475	3.59682	4.41041	4.1419	5.61445	2	57
2.10348	2.54396	3.62388	3.63733	2.6424	3.10566	3.43156	4.00808	2	58
2.67147	3.16512	3.00149	3.57398	3.13345	4.28096	3.96052	4.24065	2	59
2.11175	2.31751	2.74024	3.2146	2.166	2.31406	2.06528	2.88414	2	60
3.24868	3.62193	3.81046	4.68043	3.05949	4.17973	3.96894	4.55079	2	61
2.95443	2.77784	2.73932	3.06237	2.18558	2.57388	2.67437	3.0351	2	62
2.60885	2.82438	2.92695	3.33896	2.51551	2.61277	3.1593	3.86142	2	63
3.56124	3.12979	3.8158	3.63153	3.30924	3.30805	3.99566	4.05015	2	64
3.25919	3.5235	3.2687	3.76454	3.85276	4.14582	4.03183	4.17797	2	65
2.42967	2.56303	3.29268	3.55473	3.08718	3.0689	4.0217	4.21887	2	66
2.62701	2.61169	3.12621	3.76598	2.94216	3.04568	2.97965	3.98985	2	67
3.34544	3.5257	3.59993	4.39027	2.96857	3.74738	3.24287	3.97339	2	68
3.24711	3.12378	3.75908	4.40632	2.98569	3.52505	3.52314	4.47186	2	69
3.12482	2.99758	3.34923	3.80776	2.71044	3.48619	3.72651	4.19112	2	70
3.38401	3.14189	3.87207	4.21591	3.33434	3.71012	4.2407	4.35124	2	71
3.04767	3.22606	3.5855	4.38872	3.00981	3.34254	4.03544	4.69232	2	72
2.73588	2.82415	2.3277	3.11112	2.39167	2.60731	2.58486	3.32121	2	73
4.13491	3.89269	4.58185	4.47434	4.25356	4.05277	4.42064	4.66205	2	74
2.31703	2.57818	2.47365	3.04481	2.1166	3.22919	2.64185	3.36509	2	75
3.32648	4.295	3.90207	5.23622	2.96333	4.20773	4.34696	5.58403	2	76
3.78182	3.84384	6.00675	6.34587	3.4784	3.59392	5.43973	5.99942	2	77
2.95658	3.27134	3.37239	3.88675	3.23848	3.81066	3.4694	3.9057	2	78
2.77275	2.84667	4.22481	3.97365	3.2078	3.11893	3.79568	4.29003	2	79
1.94552	2.34892	2.24504	3.11151	1.76216	2.65713	2.42795	3.56012	2	80
2.95537	3.11672	3.799	3.96986	3.0098	2.74063	2.99499	3.19657	2	81
2.94985	2.75847	3.66633	3.50133	2.83104	2.96313	3.35836	3.73579	2	82
2.79734	2.8542	2.84891	3.75517	2.38959	3.18009	2.67192	3.25123	2	83
3.50518	4.38006	5.1907	5.87016	3.9895	4.71739	4.97173	6.11501	2	84
2.35662	2.61591	3.02747	3.08218	2.77134	3.05456	2.76248	3.39529	2	85
3.39133	2.74203	4.30311	4.25988	3.68003	3.57225	3.81896	3.87375	2	86
2.73943	3.3879	2.80845	3.73606	2.16248	3.0791	3.3641	4.21066	2	87
2.5353	3.36747	3.45864	3.92574	2.75194	3.69551	3.11233	4.0132	2	88
2.57424	2.54401	2.43583	2.45293	2.00487	2.15524	1.87724	2.45371	2	89
2.17206	2.97139	2.54782	3.20398	2.78831	2.78799	3.08685	3.88099	2	90
2.36133	2.73509	2.2014	3.46542	2.41067	2.84156	2.97858	3.46454	2	91
3.08218	3.20194	3.72657	4.14788	2.99285	3.85251	3.86421	4.35544	2	92
2.98562	3.23493	2.98719	3.64537	2.84863	3.58176	2.75993	3.97535	2	93
2.94457	2.84106	3.04318	3.16712	2.8134	2.80536	2.81285	3.10672	2	94
2.86481	3.59331	2.60183	3.54461	2.34835	3.53668	2.55495	3.98998	2	95
2.48203	2.93201	3.10281	3.25718	2.92198	3.32134	2.69519	3.76487	2	96
2.35436	2.39161	2.44722	2.9238	2.06511	2.77382	2.66206	3.37344	2	97
3.2492	2.71675	3.65129	3.6524	3.25917	2.79541	3.03438	3.43823	2	98
3.21261	3.17177	2.91472	3.2641	3.23907	3.12708	3.26737	2.96387	2	99
2.88266	2.70842	2.85065	3.61609	2.72056	3.2718	3.15697	3.75156	2	100
3.22277	3.07897	3.74604	3.17675	2.49352	2.99504	3.46798	3.56993	2	101
2.63564	2.72251	3.36177	3.67903	3.00542	3.70634	3.53483	4.17685	2	102
3.97035	3.68361	4.30577	4.96929	4.40873	4.86574	4.74955	4.77765	2	103
1.95862	2.50384	2.42638	2.93414	2.1947	2.84909	2.74627	3.55355	2	104
2.77917	2.69242	2.99377	3.19436	2.59344	2.78019	3.00709	3.10927	2	105
2.15559	2.06804	2.35966	2.22189	2.00323	1.95011	2.37171	2.75769	2	106
3.17247	2.94509	3.93237	4.3409	2.65793	3.24482	4.28953	4.77397	2	107
2.04335	2.2163	2.24708	3.00438	2.04658	3.02255	2.79664	4.02627	2	108
4.23275	4.23278	5.24206	5.73342	4.51488	5.34688	5.43594	6.10473	2	109
2.67717	2.87272	2.95201	3.25324	3.10824	2.9747	3.32508	3.79215	2	110
3.26914	3.05331	4.03239	3.95698	3.1745	3.60021	4.58292	5.24556	2	111
2.38171	2.70733	3.09515	3.49535	2.38449	2.36123	2.91799	3.15965	2	112
2.97724	3.94254	2.98485	4.38224	2.07434	3.67727	2.42759	4.09954	2	113
2.8974	2.94469	3.05895	3.22237	2.88108	2.99716	3.36183	3.64042	2	114
2.72142	2.87568	3.57212	3.62532	3.11327	2.93758	3.39866	3.57541	2	115
3.19667	3.04939	3.20367	2.87588	3.33171	3.21378	4.12406	4.33963	2	116
2.10418	2.36772	3.10403	3.63911	2.34674	3.03645	3.48149	3.92568	2	117
2.41515	2.6207	2.89652	3.74951	2.43585	3.04019	3.31042	3.89669	2	118
3.04261	3.22206	3.55943	3.41933	3.08818	3.4619	3.81088	3.64839	2	119
3.12797	3.56161	3.76638	4.47457	2.97589	3.90926	3.20941	4.12724	2	120
2.29593	2.14985	2.40745	2.67136	2.30961	2.369	3.05233	2.89664	2	121
2.9826	3.01775	2.62774	2.86913	2.54487	2.73117	2.27128	2.90129	2	122
2.86558	3.88598	2.84468	4.08712	2.86455	3.56011	3.61617	4.84378	2	123
3.51249	3.57977	4.35809	4.49049	2.99784	3.7326	4.42817	4.85936	2	124
1.83734	2.65356	2.7912	3.71574	2.52498	3.23808	2.55407	3.36157	2	125
2.84485	2.84219	3.18205	3.2979	2.59397	3.22605	3.36584	3.89257	2	126
3.40831	3.10893	2.74631	3.15017	3.21402	3.32235	3.5595	3.48416	2	127
2.5291	3.48685	3.27639	4.38541	2.78962	3.70173	3.53239	4.42014	2	128
3.19276	3.70044	3.96093	4.2316	2.93431	3.86956	3.23486	4.16409	2	129
5.14642	5.16705	4.78629	5.49747	4.94529	5.53562	5.75388	6.18558	2	130
2.47657	2.85164	2.87552	3.15069	2.95172	3.64494	3.31313	4.07684	2	131
2.78698	2.98396	2.88734	3.22832	2.9951	3.28869	3.18106	3.81464	2	132
3.30386	2.9751	3.01174	3.26667	2.8722	3.37713	3.66578	3.44079	2	133
3.43327	4.06571	3.67406	5.1644	3.42151	5.03948	3.63469	5.08956	2	134
2.8105	3.39948	3.81589	3.88012	3.43888	4.18642	3.96098	4.05355	2	135
3.36172	2.83436	2.78072	3.34324	3.13758	2.33023	3.45144	3.46218	2	136
2.5794	2.78754	2.22098	2.89263	1.94225	2.88686	2.34856	3.2544	2	137
2.90453	2.98808	2.55815	2.99591	2.32689	2.54318	2.25428	3.07182	2	138
2.26723	2.73817	2.20771	2.95357	2.53184	3.43706	2.49247	3.35014	2	139
2.75119	3.18655	2.08343	3.25096	2.54291	3.27229	2.89277	3.59139	2	140
2.79248	2.55534	2.78412	2.9602	2.23912	2.78313	2.85382	3.24002	2	141
2.79152	2.98376	2.57204	2.70901	2.17973	2.89674	2.59947	3.06424	2	142
3.29435	2.97298	3.63037	3.80066	2.36438	2.99259	3.53037	3.94495	2	143
2.09226	2.56317	2.37773	2.94652	2.28885	2.92498	2.53572	3.33866	2	144
2.5005	2.93992	2.59616	2.59085	2.37146	2.40384	2.93727	3.07464	2	145
2.76882	2.79805	3.11662	3.33878	3.08943	3.67417	2.88616	3.07975	2	146
3.03235	2.94133	3.148	3.37061	3.70113	4.66095	4.07679	4.84628	2	147
2.51122	2.37158	2.80789	2.74137	2.20864	2.70421	3.0981	3.66059	2	148
2.7722	2.8829	3.34599	3.33616	3.41029	3.646	3.61763	3.79158	2	149
2.29129	2.38787	2.48658	3.0274	2.25161	3.18867	2.36828	3.3806	2	150
3.40818	2.83496	3.26885	3.51575	3.3718	3.29826	4.0066	3.98572	2	151
2.426	2.76035	2.56372	3.20174	2.75175	3.35741	2.9353	3.86498	2	152
2.72106	2.51738	3.91597	3.60657	2.80594	3.39565	4.22529	4.43693	3	153
1.77615	2.19494	2.22954	3.24249	2.28339	2.73731	3.10535	3.50889	3	154
3.29786	3.14777	3.36042	4.04388	2.94526	3.221	3.53166	4.0118	3	155
1.67827	1.93112	1.95027	2.25707	1.327	1.59551	1.61374	2.16974	3	156
3.25149	2.89755	3.83137	3.43899	3.21801	3.17397	3.65958	3.71025	3	157
2.49507	2.37964	2.49755	3.19233	2.13641	2.31801	2.84261	3.26947	3	158
2.89018	2.90834	2.67335	2.98567	2.64008	2.94177	2.84417	2.96012	3	159
3.23274	3.12791	4.02429	4.0357	3.87341	3.9185	4.71715	4.63704	3	160
2.23957	2.0635	2.88701	2.75632	2.093	2.80774	3.02383	3.13521	3	161
2.00037	1.93576	2.47286	2.32094	2.76026	2.73533	2.46795	2.91328	3	162
2.27908	2.59398	2.85464	3.25859	2.56308	3.08442	3.29944	3.73798	3	163
3.73772	2.97796	4.38695	3.95447	4.19309	3.57798	4.74978	4.47858	3	164
2.14273	2.33118	2.36635	2.31401	2.45435	2.96827	2.46467	3.30795	3	165
2.19536	2.31851	2.7102	3.16917	2.31708	2.70581	2.57633	3.6982	3	166
2.19945	2.52654	2.46432	3.45517	2.09964	2.7007	2.8706	3.92669	3	167
2.8163	2.95354	3.4656	3.96582	3.32651	4.34665	3.80035	4.44014	3	168
2.78071	2.55226	2.66865	2.99597	2.34812	2.43213	3.22869	3.641	3	169
3.2755	2.4554	4.00471	3.60739	3.1608	2.99147	4.02424	4.27257	3	170
2.19957	2.45029	3.14816	3.84886	2.68706	3.59948	3.30821	3.86401	3	171
3.29248	2.8133	3.48568	3.39455	3.02642	2.89305	3.73322	3.62046	3	172
2.58058	3.19352	2.45864	3.36776	2.56314	3.43808	2.92174	3.34481	3	173
1.81674	2.20106	3.00485	2.93649	2.24661	2.78394	2.64642	3.32851	3	174
2.84956	2.73945	2.34619	3.62046	2.1771	3.02729	3.01423	3.65442	3	175
2.66217	3.27915	4.11055	4.45138	3.21025	3.64078	4.60379	4.56392	3	176
2.44866	2.10835	2.4277	2.91831	1.95546	2.14029	2.35315	2.59337	3	177
2.32242	2.19975	2.72576	2.86326	2.55352	2.49925	2.11614	2.98393	3	178
3.05914	3.06071	3.10041	3.48003	2.50438	3.20003	3.67621	4.06446	3	179
2.23448	3.3584	3.2965	3.95459	2.10698	3.17832	2.72835	3.66982	3	180
2.22484	2.34237	2.66353	3.04223	2.25739	2.67605	2.7834	3.03261	3	181
3.0775	2.93651	3.39417	3.433	2.98533	4.10119	3.17324	3.96893	3	182
1.91677	2.13064	3.09559	3.30172	2.60701	2.49839	3.14779	4.13599	3	183
3.28027	2.87903	3.59641	3.62669	2.95961	3.3933	3.3639	3.74827	3	184
2.87158	2.44805	3.14993	2.54486	3.33333	3.64913	3.73659	3.90447	3	185
2.6989	2.55498	2.8644	2.3181	2.07111	2.41365	2.64489	2.41825	3	186
3.20969	3.01626	3.31731	3.48298	3.45429	3.2158	3.50119	4.20666	3	187
2.67373	2.61191	2.85986	3.49333	2.75347	2.98638	3.51408	4.08563	3	188
3.118	2.62469	3.50157	3.11722	2.73935	3.28249	3.25264	3.53407	3	189
1.83945	2.39798	2.35315	3.06638	2.33353	2.88865	1.90603	2.94366	3	190
2.68331	2.4422	3.8571	3.62457	3.33547	3.72404	3.78383	4.0139	3	191
2.86999	2.78719	2.8052	3.10463	2.51862	2.79662	2.48127	3.17388	3	192
1.90375	2.825	2.624	2.86431	2.11438	2.39242	2.6001	2.91426	3	193
2.66563	2.4555	2.50158	3.18734	2.4064	2.51157	2.81577	2.97241	3	194
2.83724	2.98268	2.73394	3.46018	2.02572	3.00653	2.99149	3.38829	3	195
2.44409	2.55782	2.62429	3.2855	2.82645	2.96271	2.99319	3.40864	3	196
2.13869	2.574	2.24385	3.46455	1.71995	2.60936	2.91333	3.86174	3	197
3.26002	2.62272	4.45183	4.17466	3.46203	3.39261	4.64846	4.42959	3	198
2.72947	2.35441	2.6071	2.90705	1.8779	2.42253	2.42523	3.17734	3	199
2.94594	2.90928	3.19656	3.4826	2.10614	3.04671	3.28155	3.98202	3	200
3.45227	3.101	3.88109	3.00411	2.76786	3.06808	2.9652	3.46045	3	201
1.92653	2.63822	2.64341	2.99171	2.16444	2.38519	3.02814	3.16836	3	202
2.82589	3.01501	3.31832	3.43942	3.12092	3.34218	3.61733	3.75831	3	203
2.64956	2.59926	3.38779	3.30289	3.21527	2.95118	3.1141	3.49786	3	204
2.41371	2.23515	2.62268	2.48677	1.90471	2.63602	2.40232	2.49824	3	205
3.28098	3.19525	3.57593	3.58879	2.27733	2.83818	2.66205	3.59269	3	206
3.67966	2.88476	3.0104	3.60671	2.9876	3.43466	3.045	4.15007	3	207
3.11352	2.89745	2.96829	3.28935	2.70199	3.05094	3.23894	3.42799	3	208
2.79038	2.68405	3.24331	3.03774	2.74477	2.51971	3.11963	3.37924	3	209
2.24172	2.6044	3.10082	3.21017	2.4405	2.97047	2.81758	3.4885	3	210
2.30544	1.97673	2.64786	2.54144	1.82061	2.63565	2.0542	2.9981	3	211
2.9662	2.66305	3.22335	3.24675	3.03282	2.69599	3.30341	3.5445	3	212
2.73342	2.06678	2.59496	2.83494	2.37879	2.31363	2.92304	2.65003	3	213
3.4921	2.92006	3.84406	4.11798	3.02239	3.63647	5.1201	4.8542	3	214
1.86538	1.94318	2.14746	2.61323	1.91424	2.55527	2.25568	2.59603	3	215
3.09457	3.37284	4.53381	4.55577	3.63809	3.8558	4.94264	4.44372	3	216
2.42123	2.65624	3.18609	3.28834	2.51342	3.10866	3.1129	3.36662	3	217
2.27946	2.34973	2.8365	2.78722	2.32264	2.80356	3.00917	3.35674	3	218
2.20386	2.3721	2.34851	3.35101	1.82012	2.34892	2.63602	3.21104	3	219
3.70628	3.80063	4.33217	4.50257	3.31362	3.33596	4.17902	4.69455	3	220
2.43574	2.74366	2.70204	2.94737	3.12087	2.80374	2.90019	3.09335	3	221
2.49292	2.66688	2.60636	3.19456	2.13599	2.8575	3.55879	4.11939	3	222
3.38728	3.5239	3.52417	3.93659	3.25536	3.88404	3.40004	4.0291	3	223
3.09441	2.85188	3.19545	3.03019	2.58435	2.76637	3.36403	3.2965	3	224
2.68097	3.14144	4.42116	3.48354	3.70369	3.91766	3.99658	4.59295	3	225
2.0312	2.27074	2.24762	2.60351	1.56362	2.34042	1.78485	2.61531	3	226
2.58049	2.53747	2.4443	3.18925	2.27473	2.4116	2.51728	2.54575	3	227
2.19996	2.62591	2.57688	3.94688	2.42219	3.25436	3.00085	3.94503	3	228
2.54402	2.36719	3.2207	3.82196	2.42299	2.98417	3.05794	3.80712	3	229
2.59441	2.80159	3.05418	3.71654	2.29856	2.78563	2.81165	3.80413	3	230
2.42357	2.98606	2.92252	3.14667	2.22296	2.69698	2.79027	3.08174	3	231
2.05302	2.40846	2.18775	2.78497	2.58567	2.72699	2.65257	3.46728	3	232
3.44699	2.45815	3.86821	3.66551	3.05889	2.77394	3.87191	3.53528	3	233
2.68032	3.05859	3.22524	3.72964	3.15739	4.26011	4.10995	5.54764	3	234
3.78755	3.20234	3.82301	3.7089	3.52382	3.71604	4.16193	3.75667	3	235
2.69052	2.01293	3.10703	2.81154	2.75835	2.61	2.64931	3.17061	3	236
2.48449	2.3603	3.22684	3.60843	2.58557	3.01929	3.22424	3.95488	3	237
1.90484	2.00474	1.90902	2.3771	1.96732	2.20345	2.05111	2.35874	3	238
2.20365	2.53113	3.06599	3.08515	2.61416	2.72661	2.59534	3.70586	3	239
3.20732	3.18782	3.40577	3.48425	3.56561	3.90945	4.06638	4.09341	3	240
2.44246	2.18388	3.10213	2.95087	3.20042	2.75369	3.13801	3.29043	3	241
2.46114	2.78881	3.09698	4.15585	2.92283	3.45014	3.75919	4.33319	3	242
3.08869	3.06268	3.71407	4.13485	3.27178	3.52937	4.57674	4.68058	3	243
3.05268	3.08021	3.10582	3.12274	2.47911	2.78793	3.02768	3.30374	3	244
2.20318	2.76735	2.75615	2.63458	2.55969	3.12151	3.06219	3.70688	3	245
2.23732	2.21995	3.213	2.93397	2.93066	2.86678	3.18577	3.36091	3	246
2.8124	2.44932	3.54948	2.98548	1.93138	2.69759	2.70159	2.91561	3	247
2.84708	2.63962	3.20353	2.83324	2.58045	2.61851	3.08489	3.29569	3	248
2.68048	2.59606	3.21491	3.20183	2.31085	2.31733	3.02902	3.12734	3	249
2.60395	2.60271	3.27713	3.8176	2.57704	2.95701	3.13179	3.86158	3	250
3.53663	3.26473	3.45046	3.47661	2.89018	3.29101	3.76808	3.55699	3	251
3.19056	2.8412	3.38526	3.73889	2.81363	3.2631	3.60194	4.16585	3	252
3.0176	2.92644	2.98165	2.76551	3.17747	2.87866	3.88713	3.39892	3	253
1.8919	2.216	3.15062	3.33907	2.19438	2.20221	2.54076	2.85938	3	254
2.497	2.87497	2.83461	2.68522	2.87272	2.88703	3.21608	3.21393	3	255
2.90632	3.40657	3.16005	3.75113	2.74835	3.44015	3.95542	4.32633	3	256
3.06825	2.75248	4.12118	4.18722	3.03344	3.02515	3.93421	4.55315	3	257
2.31414	2.44361	2.51849	2.66706	2.38092	2.6758	2.52399	2.84511	3	258
2.34414	2.1092	2.3415	2.40294	1.99781	2.4367	2.01645	2.97512	3	259
2.70591	2.35356	3.6499	3.9638	2.58268	3.45499	3.50876	4.37255	3	260
2.71759	2.43187	3.04729	3.58539	2.75436	2.69377	2.89286	3.74713	3	261
3.14903	2.70183	3.24708	2.99712	2.19639	2.6084	2.65984	3.40546	3	262
2.44574	3.06645	2.58486	2.93309	2.19438	2.86391	2.66194	3.68122	3	263
3.53607	2.98094	3.80691	3.56176	2.74456	2.65485	3.86962	4.10197	3	264
2.40414	2.20971	3.27015	3.46834	3.20369	3.52436	3.38938	4.0758	3	265
2.79308	2.57714	3.13964	2.80145	2.3616	3.0021	3.19781	3.49324	3	266
2.80462	2.5524	3.21223	3.98891	2.79156	3.21109	3.5267	4.27194	3	267
2.4767	2.88246	3.37447	3.608	2.45802	3.16551	2.93942	4.19082	3	268
2.71635	2.68486	3.07493	3.64737	3.13266	3.34154	3.53262	4.04914	3	269
2.86341	2.37765	3.4982	3.54676	2.61317	3.08541	3.52546	3.7724	3	270
2.58449	2.3632	2.77306	3.11541	2.54892	2.66346	2.55508	3.56181	3	271
3.54011	3.33147	3.96505	4.31929	3.52083	3.90778	4.24081	4.80348	3	272
2.39046	2.34894	2.33842	2.47835	1.79472	1.99999	2.68015	2.54067	3	273
2.52633	2.59597	3.42082	3.42954	2.9406	3.14953	3.74921	3.8657	3	274
3.3462	2.52405	4.22745	3.57285	3.35146	3.19365	3.74999	3.51587	3	275
2.9723	3.44494	3.48734	4.4406	2.37312	3.32841	3.60166	4.50336	3	276
2.78151	2.77476	3.40092	3.34169	2.23658	2.68654	3.17674	4.00327	3	277
1.8421	1.83044	2.42491	2.36335	2.12195	2.1739	2.14795	2.55658	3	278
2.30901	2.52707	2.39709	3.14841	1.72231	2.06668	2.96097	4.03082	3	279
2.19553	2.79767	2.63963	3.50169	2.03657	2.67752	2.29266	3.29796	3	280
3.12692	3.0753	3.32531	3.81649	2.67062	3.53206	2.6644	3.67995	3	281
2.2524	2.03274	2.77965	3.16069	2.47628	2.72264	2.43559	2.90317	3	282
1.81305	1.95951	2.84266	2.86018	2.00121	2.10683	2.44321	3.02469	3	283
2.90219	2.67117	2.77194	3.2355	2.74248	3.16021	3.36928	3.55728	3	284
2.85714	2.66566	3.24653	3.26622	2.58524	3.03605	3.34519	3.41556	3	285
1.95824	2.12901	2.77427	3.02346	2.35464	2.62802	2.45837	3.39843	3	286
3.07435	3.56193	4.17039	4.6813	3.31791	4.11121	4.24385	4.81341	3	287
2.31056	2.50208	2.6313	2.70295	2.20794	2.29032	2.45787	3.10068	3	288
3.02751	3.00672	3.34353	3.12379	3.17013	2.85136	3.16239	3.496	3	289
2.29778	2.33561	2.71306	3.24188	2.39722	3.18592	2.98925	3.85679	3	290
2.13843	2.03815	2.45585	3.00726	2.14328	2.62032	2.93387	3.10418	3	291
1.88451	2.1163	2.16246	2.83249	1.82647	2.31193	2.26947	3.01256	3	292
2.79704	2.63178	3.08779	3.52755	2.76616	3.24059	2.89433	3.479	3	293
2.18124	2.52298	3.06335	3.38295	2.30711	3.147	3.25716	3.42795	3	294
2.35988	2.59938	3.09922	3.59361	2.5552	2.84052	2.27933	3.01153	3	295
2.89513	2.73043	2.60611	3.6949	2.27513	2.92074	3.31603	4.09065	3	296
2.82029	2.80776	3.41289	3.77655	2.69491	2.92494	2.65947	3.17051	3	297
3.03511	2.44692	2.41426	3.5795	3.05468	3.16968	2.94484	3.20438	3	298
2.54505	2.32164	2.39715	2.63046	1.9301	2.72788	1.65671	3.01862	3	299
1.79728	2.06503	1.83151	2.74514	2.08003	2.75642	2.82785	3.2102	3	300
2.39654	2.18788	3.40166	3.45292	2.66588	2.28231	2.76224	2.95654	3	301
1.95322	2.19411	2.1194	2.7379	1.65498	2.62865	2.61307	3.29085	3	302
3.50107	2.86435	3.42684	3.98854	2.96186	3.22465	3.88902	3.84877	3	303
3.25599	2.9399	3.58837	3.58777	3.44281	3.4081	3.77403	3.58817	3	304
2.23067	2.79422	2.70608	3.28004	2.33715	3.33415	2.90859	3.79946	3	305
2.86445	2.54983	3.12638	3.07705	2.36448	2.7494	3.92694	3.8837	3	306
2.65009	2.94105	3.05443	3.54411	2.85757	3.27179	3.23338	3.77621	3	307
2.89508	2.21425	3.10361	2.85169	2.94418	2.53524	3.18605	3.06472	3	308
2.77793	3.37592	3.2751	3.65738	2.7462	3.08545	3.42296	3.798	3	309
1.97393	1.91371	1.93711	2.31779	1.94549	1.87947	2.37933	2.26659	3	310
2.83939	2.89587	3.74532	3.58023	2.99554	3.31203	4.05621	4.2389	3	311
3.08045	2.99892	3.61416	3.37533	3.06401	2.72093	3.37609	3.57513	3	312
2.09184	2.20812	2.27674	2.56869	2.27831	2.83361	2.23912	3.52848	3	313
2.7802	2.44447	3.0737	2.79324	2.45056	2.73005	2.86797	3.28622	3	314
2.13617	2.40388	2.64758	3.0604	2.54062	2.78199	2.82643	3.39352	3	315
3.22621	2.53744	2.94173	3.0303	2.55596	3.0246	3.40098	3.92039	3	316
2.94151	2.44625	3.03281	2.8878	2.0486	2.30673	2.30383	2.55358	3	317
3.14558	2.6747	3.19724	3.71959	3.22653	3.39247	2.88082	3.15663	3	318
2.65116	2.20435	2.24606	3.5753	2.82649	2.79234	2.53276	3.41149	3	319
2.39206	2.39717	3.15667	3.83688	2.2513	2.52954	3.26156	3.61514	3	320
2.65671	2.90298	2.58648	3.43896	2.51698	2.76624	2.67882	3.6678	3	321
3.28994	2.63221	3.59756	3.28813	2.79188	2.70669	3.3964	3.6471	3	322
2.65549	3.10769	3.53871	4.09587	2.94212	3.62309	3.56774	4.18906	3	323
3.29527	2.91676	2.93379	3.93336	2.32235	3.04312	3.28724	4.57021	3	324
2.75864	2.69786	3.23387	3.53456	2.75973	3.31601	3.44589	3.78544	3	325
2.8023	2.82833	3.755	3.70412	3.14224	3.37129	3.5703	3.8547	3	326
2.37347	2.57579	2.92093	3.25713	2.16711	2.56581	2.88705	3.60902	3	327
3.08194	2.39775	3.32273	3.43772	2.63516	2.34372	2.83139	2.67009	3	328
1.94494	2.06857	2.31926	2.47145	2.537	2.70999	2.19419	2.53552	3	329
2.59862	2.3845	2.36754	2.35826	4.37273	3.87877	4.62185	4.4989	3	330
2.32471	3.188	2.34982	3.17672	1.91991	2.51854	2.4928	3.30689	3	331
2.49255	2.59287	2.62814	2.92994	2.07148	2.60976	2.14634	3.04547	3	332
3.59681	3.52499	4.20477	4.11641	3.50877	3.65204	4.214	4.51581	3	333
1.74126	1.93971	1.98695	2.09793	2.15911	2.61529	2.32194	2.25358	3	334
1.89911	2.90335	2.58792	3.20161	2.11936	2.65773	2.55976	3.32742	3	335
3.40818	2.61122	3.18393	2.96625	2.68752	2.48127	3.42955	3.01244	3	336
1.63771	2.50636	2.2533	3.58474	1.75995	2.96601	1.94544	3.64263	3	337
2.51242	2.60039	2.55213	2.10614	2.59595	2.53432	1.86227	2.44764	3	338
2.65197	2.52428	2.82447	3.68611	2.47707	3.11141	2.79817	3.89383	3	339
1.34282	1.62473	2.22111	3.19508	1.48716	2.16696	2.00419	3.05636	3	340
2.60099	2.41105	2.72992	3.26816	2.45568	2.85159	3.27407	3.5157	3	341
2.56866	2.34441	2.24508	2.46622	2.03743	2.64288	2.57692	2.98938	3	342
2.41996	2.38613	2.29803	2.33867	2.07936	2.67484	1.83659	2.46003	3	343
2.98434	3.14005	3.43102	3.76637	2.47807	3.37452	3.28373	4.02737	3	344
2.93647	3.01717	3.47574	3.89731	2.9006	2.80639	3.1417	3.31419	3	345
2.24844	2.19897	2.35904	2.56101	2.41887	2.76571	2.53342	3.24422	4	346
2.90835	2.5681	3.92191	3.17845	3.79074	3.96663	4.18449	4.70116	4	347
2.76333	2.84391	3.05574	3.53205	2.61013	3.11107	3.12558	4.36374	4	348
2.76975	2.51059	2.55042	3.12486	2.57667	2.87888	2.72013	3.16789	4	349
2.10827	2.14625	2.19715	2.15384	1.54411	2.22539	1.75465	2.56986	4	350
2.28947	2.62891	2.29347	2.34668	2.50793	2.60043	2.31502	2.99684	4	351
2.3832	2.80107	2.72952	3.25075	2.47481	3.135	3.01076	3.73212	4	352
2.86719	2.91255	3.29392	3.28168	3.41401	3.73914	4.23748	4.50726	4	353
2.0215	1.88559	2.18229	2.45136	1.89186	2.55268	1.89929	2.86615	4	354
2.65996	2.19997	3.52701	3.05822	3.32272	3.57104	3.92743	3.77532	4	355
2.23769	2.14598	2.62585	3.01503	2.41085	3.11278	3.20538	3.07552	4	356
2.65174	2.17963	2.66912	2.29242	2.76355	3.01528	2.76694	3.0236	4	357
1.87035	1.83646	2.7828	3.13208	1.60926	2.49771	1.96779	2.61503	4	358
2.27076	1.466	1.84629	2.53943	1.7905	1.81774	2.62935	2.45763	4	359
2.35009	2.43913	2.75726	2.79016	3.14849	2.95748	2.85003	3.13033	4	360
3.23205	2.90294	3.25773	3.26894	3.30975	3.46303	2.68559	3.02525	4	361
2.1425	1.91255	3.36065	3.07279	1.67859	2.70331	2.74609	3.08642	4	362
2.06707	2.23012	2.40387	3.06769	2.27452	2.31498	2.58714	2.96731	4	363
2.47495	1.98608	3.03666	2.67521	1.78674	1.86197	2.34082	2.83995	4	364
2.06707	2.23012	2.40387	3.06769	2.27452	2.31498	2.58714	2.96731	4	365
2.13061	1.99075	1.94044	2.46169	1.88126	2.5225	2.81007	3.04567	4	366
2.05501	2.75233	2.70596	2.29004	2.00746	2.28128	2.15155	2.72961	4	367
2.27835	2.63929	3.24223	3.67466	2.86902	3.53607	3.311	3.55124	4	368
2.39048	2.40064	2.74205	2.96231	2.966	2.46171	2.85873	2.96852	4	369
3.35248	2.83164	4.16276	3.75001	3.16924	3.55825	3.40733	3.60057	4	370
1.63339	1.89357	2.34358	2.53097	2.33259	2.70003	2.61082	3.07692	4	371
2.16625	2.2303	2.11559	2.67338	2.45964	3.32155	2.06131	3.51101	4	372
2.6347	2.59862	2.80716	3.4226	2.98513	2.92823	2.60669	3.23045	4	373
2.38909	2.875	2.65018	2.8239	2.66369	2.88745	3.32208	3.2118	4	374
2.27579	2.55082	2.42165	2.56729	2.43005	2.54118	2.96549	2.86326	4	375
2.53542	2.31259	2.26096	2.04499	2.35487	2.78495	3.08163	3.33609	4	376
2.49868	2.19102	2.4904	2.53944	2.60685	2.80646	2.67295	2.59488	4	377
2.66533	3.03397	2.55202	3.11368	2.91051	3.49388	2.82376	3.19817	4	378
2.87776	2.47227	3.00532	3.0223	2.72068	2.95017	3.36399	3.55757	4	379
3.55774	2.62709	3.18117	3.42924	2.82882	2.94993	3.00606	3.36913	4	380
1.81426	2.19109	1.50927	2.35257	2.29435	2.47228	2.10199	3.4282	4	381
1.50066	1.91651	2.52897	2.66071	1.55679	2.35141	2.55089	3.14263	4	382
2.38831	2.37159	3.35648	3.46852	2.87574	2.95166	3.06654	3.1783	4	383
2.38961	2.03321	2.56779	2.85214	2.12762	2.58675	2.26684	2.8445	4	384
