# Supplementary material for: Parameters of the crossing points between center of pressure and center of mass signals are potential markers of postural control efficiency
Source: PLoS One. 2019 Jul 12;14(7):e0219460. doi: 10.1371/journal.pone.0219460 (PMC6625703; doi:10.1371/journal.pone.0219460)
Supplement: S1 File — The .zip file contains the .m matlab files used for calculating the parameters and .xlsx files with values of the subsequent analyzed parameters for each patient. (ZIP) [file pone.0219460.s001.zip › data/ZC_Vcom.txt]

	apeohn		lateohn		apechn		latechn		apeohbb		lateohbb	apechbb		latechbb	group		pac
   2.3996945e+00   1.9162310e+00   3.5137295e+00   4.4336899e+00   1.8362210e+00   2.1750092e+00   2.1265557e+00   3.7472483e+00   1.0000000e+00   1.0000000e+00
   4.4957776e+00   2.2210181e+00   1.0457596e+01   5.9882975e+00   3.3381287e+00   2.8851700e+00   7.1434558e+00   5.7205186e+00   1.0000000e+00   2.0000000e+00
   3.7889706e+00   4.6234589e+00   3.2051306e+00   4.4737446e+00   2.6394294e+00   5.3167413e+00   3.4518042e+00   6.7220376e+00   1.0000000e+00   3.0000000e+00
   8.1146711e+00   5.8169568e+00   1.4162305e+01   1.0709124e+01   1.0321725e+01   1.0659005e+01   1.0306403e+01   1.3704838e+01   1.0000000e+00   4.0000000e+00
   4.1134448e+00   1.5542410e+00   3.6169742e+00   2.9769056e+00   5.5219339e+00   3.1937533e+00   7.3544897e+00   4.2149120e+00   1.0000000e+00   5.0000000e+00
   3.3631443e+00   3.0788868e+00   1.2413576e+00   2.7532399e+00   2.9404397e+00   1.9404881e+00   2.0099609e+00   3.0605700e+00   1.0000000e+00   6.0000000e+00
   4.5219026e+00   3.0537533e+00   3.4637213e+00   2.8796288e+00   3.4478225e+00   3.2186123e+00   2.3436373e+00   4.2603658e+00   1.0000000e+00   7.0000000e+00
   4.4195120e+00   5.3678599e+00   4.7616614e+00   4.3845223e+00   4.8496197e+00   3.9412031e+00   7.6156091e+00   8.9741846e+00   1.0000000e+00   8.0000000e+00
   4.8919141e+00   3.9942158e+00   5.4397025e+00   6.9683895e+00   8.5798844e+00   4.5430789e+00   7.0612977e+00   5.6448153e+00   1.0000000e+00   9.0000000e+00
   3.7582692e+00   3.1774615e+00   6.9646628e+00   5.3745805e+00   6.3276129e+00   5.3005910e+00   6.5107205e+00   6.7175663e+00   1.0000000e+00   1.0000000e+01
   5.5608786e+00   3.7193348e+00   6.4986343e+00   3.6734277e+00   5.0867593e+00   3.8811915e+00   9.1844862e+00   4.1539696e+00   1.0000000e+00   1.1000000e+01
   8.5934995e+00   5.2957538e+00   6.9606868e+00   1.1769423e+01   5.5591947e+00   6.6448404e+00   9.5594249e+00   9.5015127e+00   1.0000000e+00   1.2000000e+01
   6.2475881e+00   4.7223999e+00   5.4345698e+00   5.1040756e+00   6.7416403e+00   7.7046599e+00   5.5302421e+00   8.8948491e+00   1.0000000e+00   1.3000000e+01
   2.7938198e+00   2.5077918e+00   4.9966193e+00   4.9159582e+00   3.9029909e+00   2.7744331e+00   3.5791519e+00   5.7227679e+00   1.0000000e+00   1.4000000e+01
   6.4338175e+00   5.4325565e+00   8.1135850e+00   5.6563978e+00   1.3158460e+01   7.5940227e+00   7.1654638e+00   8.2970919e+00   1.0000000e+00   1.5000000e+01
   2.6388828e+00   2.4199790e+00   2.8868897e+00   2.2996989e+00   1.8003239e+00   3.6258150e+00   1.6981164e+00   2.6631825e+00   1.0000000e+00   1.6000000e+01
   4.3040690e+00   3.5770956e+00   8.4753871e+00   1.0249272e+01   5.3171030e+00   6.4944960e+00   4.8945980e+00   9.0192339e+00   1.0000000e+00   1.7000000e+01
   1.8984412e+00   2.3948892e+00   2.8975454e+00   3.4615546e+00   6.5661433e+00   2.9994786e+00   3.5447083e+00   3.1226629e+00   1.0000000e+00   1.8000000e+01
   2.8172616e+00   3.7571975e+00   2.3455172e+00   2.3208850e+00   2.3930426e+00   2.0817216e+00   2.6040026e+00   4.1310963e+00   1.0000000e+00   1.9000000e+01
   3.8105329e+00   2.0829359e+00   3.1244341e+00   2.9895250e+00   1.2738908e+00   2.0404951e+00   3.2428016e+00   4.0466308e+00   1.0000000e+00   2.0000000e+01
   6.3746585e+00   4.3007751e+00   8.3054964e+00   5.9465503e+00   4.5229311e+00   2.7856158e+00   2.8713277e+00   5.0990442e+00   1.0000000e+00   2.1000000e+01
   5.5926890e+00   3.9413082e+00   2.4194444e+00   3.8309897e+00   6.4530279e+00   7.2186146e+00   4.1790508e+00   5.6792444e+00   1.0000000e+00   2.2000000e+01
   3.2367803e+00   3.6276164e+00   3.8436719e+00   3.0064955e+00   2.0067876e+00   2.2813880e+00   3.1615359e+00   2.4630020e+00   1.0000000e+00   2.3000000e+01
   5.0237976e+00   4.2179856e+00   7.2148055e+00   8.4534051e+00   6.5048153e+00   1.0068430e+01   5.9599287e+00   4.7970724e+00   1.0000000e+00   2.4000000e+01
   4.2185779e+00   3.6275943e+00   1.2354573e+01   9.3534728e+00   9.0354027e+00   8.0996336e+00   7.1017145e+00   6.6437870e+00   1.0000000e+00   2.5000000e+01
   3.1966113e+00   2.0273373e+00   2.8756894e+00   3.5345742e+00   5.7119121e+00   6.4603164e+00   4.2690032e+00   6.1284177e+00   1.0000000e+00   2.6000000e+01
   2.4283083e+00   3.3361660e+00   1.8897227e+00   1.9106044e+00   2.4257051e+00   2.8051691e+00   1.7389890e+00   3.3667906e+00   1.0000000e+00   2.7000000e+01
   3.8602156e+00   2.7033648e+00   2.2984175e+00   1.6329377e+00   2.6394504e+00   1.6059389e+00   3.7639663e+00   3.6163322e+00   1.0000000e+00   2.8000000e+01
   5.5768462e+00   3.6098301e+00   2.6320389e+00   3.0838543e+00   2.4795045e+00   2.9927407e+00   3.4484795e+00   2.7005247e+00   1.0000000e+00   2.9000000e+01
   2.9082776e+00   2.7057932e+00   3.9235718e+00   4.6140200e+00   5.2010115e+00   2.7500335e+00   4.0234687e+00   4.3336132e+00   1.0000000e+00   3.0000000e+01
   2.9986093e+00   3.1189600e+00   2.1129026e+00   6.0613373e+00   2.6647858e+00   3.6940051e+00   3.6433648e+00   4.6588071e+00   1.0000000e+00   3.1000000e+01
   3.5602600e+00   3.0712090e+00   4.9314594e+00   5.3876960e+00   3.6385186e+00   5.7804967e+00   5.4158027e+00   7.1480146e+00   1.0000000e+00   3.2000000e+01
   3.8075472e+00   6.5737907e+00   2.1343654e+00   3.2545492e+00   3.4340520e+00   3.3146685e+00   2.9082673e+00   4.8259546e+00   1.0000000e+00   3.3000000e+01
   8.3507778e+00   6.8555995e+00   6.0299688e+00   1.2415274e+01   5.8486986e+00   8.4476670e+00   7.1262886e+00   1.0272239e+01   1.0000000e+00   3.4000000e+01
   3.5563400e+00   3.2513707e+00   4.4614955e+00   4.7919028e+00   4.7601360e+00   4.9965988e+00   8.3002610e+00   5.3850752e+00   1.0000000e+00   3.5000000e+01
   2.4121193e+00   3.5404339e+00   8.9570682e-01   2.0471039e+00   1.6502004e+00   2.2617235e+00   1.6586943e+00   2.8012143e+00   1.0000000e+00   3.6000000e+01
   9.0946401e+00   9.0529613e+00   5.0314304e+00   7.5708102e+00   8.1470177e+00   3.6273908e+00   8.4185275e+00   6.2200630e+00   1.0000000e+00   3.7000000e+01
   5.0698745e+00   2.6237405e+00   4.6790066e+00   7.5048402e+00   3.7245335e+00   3.6703568e+00   2.8796994e+00   8.3991478e+00   1.0000000e+00   3.8000000e+01
   3.4554947e+00   3.1308687e+00   6.9572575e+00   5.7393059e+00   3.4861653e+00   2.8125435e+00   5.4668378e+00   5.4222733e+00   1.0000000e+00   3.9000000e+01
   1.7869853e+00   2.0025448e+00   1.3839821e+00   2.8611551e+00   1.2613238e+00   2.5357197e+00   1.7734081e+00   2.8115460e+00   1.0000000e+00   4.0000000e+01
   3.6472474e+00   2.3003731e+00   1.6719673e+00   2.1436407e+00   4.5268060e+00   4.3826228e+00   1.3127904e+00   2.3512481e+00   1.0000000e+00   4.1000000e+01
   4.1777694e+00   3.6503364e+00   2.2775715e+00   2.3310222e+00   2.4959193e+00   1.7073731e+00   1.9971795e+00   2.5147716e+00   1.0000000e+00   4.2000000e+01
   2.4895008e+00   2.1304237e+00   1.3999044e+00   2.5930665e+00   2.1862160e+00   2.7622259e+00   1.5991521e+00   2.7024900e+00   1.0000000e+00   4.3000000e+01
   2.8310189e+00   1.8188721e+00   3.5462971e+00   2.8256177e+00   3.1297059e+00   2.9605173e+00   2.4615077e+00   2.8438924e+00   1.0000000e+00   4.4000000e+01
   4.1858659e+00   3.6008217e+00   2.4814109e+00   3.7952638e+00   8.8806325e+00   4.9414450e+00   1.0346628e+01   3.6157843e+00   1.0000000e+00   4.5000000e+01
   1.6112421e+00   1.7903186e+00   2.4381961e+00   3.6808311e+00   2.6035711e+00   3.0622274e+00   2.0818111e+00   2.9800818e+00   1.0000000e+00   4.6000000e+01
   2.1173234e+00   2.2821559e+00   4.6486491e+00   4.3670767e+00   5.2939876e+00   5.8951821e+00   6.1207045e+00   5.7260947e+00   1.0000000e+00   4.7000000e+01
   4.9446135e+00   2.8202976e+00   5.8966038e+00   8.2300424e+00   3.6747482e+00   5.7002943e+00   4.6019815e+00   7.3656020e+00   1.0000000e+00   4.8000000e+01
   3.6471311e+00   3.2255874e+00   4.8443297e+00   4.8136243e+00   2.6064093e+00   2.6669439e+00   5.9053787e+00   4.2244884e+00   1.0000000e+00   4.9000000e+01
   7.0573324e+00   3.8569773e+00   7.6499174e+00   5.2762408e+00   6.0301072e+00   4.7106224e+00   7.3842151e+00   6.9429244e+00   1.0000000e+00   5.0000000e+01
   2.7367944e+00   3.7579798e+00   4.2423039e+00   4.2168325e+00   3.2275945e+00   3.7166800e+00   5.7675648e+00   4.2436566e+00   1.0000000e+00   5.1000000e+01
   3.5470629e+00   3.8427439e+00   3.9412358e+00   5.2120490e+00   2.1223296e+00   2.9654737e+00   2.3180804e+00   3.2867352e+00   1.0000000e+00   5.2000000e+01
   5.9074706e+00   5.1910312e+00   7.6454237e+00   1.0200330e+01   5.6647929e+00   1.5728044e+01   5.1279686e+00   1.0360866e+01   1.0000000e+00   5.3000000e+01
   5.3702705e+00   6.2377276e+00   1.1981067e+01   1.6489527e+01   9.5411311e+00   1.2150361e+01   1.2412407e+01   1.5032426e+01   1.0000000e+00   5.4000000e+01
   1.4770487e+00   1.5969298e+00   2.7795966e+00   4.6273313e+00   1.8628538e+00   2.1293095e+00   3.0286066e+00   5.4171383e+00   2.0000000e+00   5.5000000e+01
   2.0721315e+00   1.8108652e+00   2.0478474e+00   3.1492438e+00   1.8505229e+00   1.8220616e+00   2.0489270e+00   2.8755861e+00   2.0000000e+00   5.6000000e+01
   3.1329234e+00   4.4664147e+00   5.3012265e+00   8.9428224e+00   3.3354447e+00   4.1619165e+00   5.1389389e+00   8.1192018e+00   2.0000000e+00   5.7000000e+01
   1.9112375e+00   2.2514282e+00   6.1247664e+00   3.9730775e+00   2.6778329e+00   3.1115748e+00   5.6090348e+00   4.7631531e+00   2.0000000e+00   5.8000000e+01
   3.6946653e+00   5.1776898e+00   4.0244820e+00   4.5435848e+00   5.1658405e+00   6.4988045e+00   1.0565981e+01   6.3937663e+00   2.0000000e+00   5.9000000e+01
   1.7567728e+00   2.3842551e+00   3.9616007e+00   4.5385123e+00   1.8930985e+00   2.4250939e+00   2.2182421e+00   3.7430315e+00   2.0000000e+00   6.0000000e+01
   3.4783311e+00   2.8267899e+00   3.0210175e+00   5.8191037e+00   3.2974550e+00   4.5652623e+00   4.3089309e+00   5.4823551e+00   2.0000000e+00   6.1000000e+01
   3.0215664e+00   1.9861251e+00   2.4470787e+00   3.2967866e+00   1.9141199e+00   1.4898538e+00   2.0209274e+00   2.6964347e+00   2.0000000e+00   6.2000000e+01
   3.3122837e+00   3.5431870e+00   5.0300966e+00   3.6923242e+00   4.0417300e+00   3.2730806e+00   4.2658761e+00   5.7062320e+00   2.0000000e+00   6.3000000e+01
   4.5499706e+00   2.6002250e+00   4.7566216e+00   3.0531923e+00   2.9597683e+00   2.4169986e+00   4.0332814e+00   3.5790643e+00   2.0000000e+00   6.4000000e+01
   3.5066592e+00   3.4032133e+00   4.2195809e+00   5.8435147e+00   5.3848975e+00   5.4262609e+00   6.4940167e+00   4.1901433e+00   2.0000000e+00   6.5000000e+01
   1.7875904e+00   1.9797802e+00   2.9914277e+00   6.4556078e+00   3.3587909e+00   2.9646665e+00   8.2584623e+00   8.7904719e+00   2.0000000e+00   6.6000000e+01
   3.6318571e+00   3.0952744e+00   4.6899364e+00   6.4902498e+00   3.6731188e+00   2.4871818e+00   3.9183119e+00   6.5949266e+00   2.0000000e+00   6.7000000e+01
   3.8580534e+00   3.6280286e+00   3.7394180e+00   5.8924086e+00   1.9663703e+00   3.3309138e+00   3.1847550e+00   4.1951105e+00   2.0000000e+00   6.8000000e+01
   2.0877175e+00   2.3543565e+00   2.7633787e+00   4.8485629e+00   2.4408453e+00   3.0267756e+00   3.0253551e+00   5.5952648e+00   2.0000000e+00   6.9000000e+01
   4.6486707e+00   2.4664040e+00   3.9319481e+00   4.4433951e+00   3.1033222e+00   3.5142729e+00   6.4283793e+00   6.7281118e+00   2.0000000e+00   7.0000000e+01
   2.4567921e+00   2.1446514e+00   3.8988630e+00   4.5182460e+00   2.7012489e+00   3.2497906e+00   3.8014376e+00   4.4441971e+00   2.0000000e+00   7.1000000e+01
   2.5229782e+00   3.3676992e+00   3.7823913e+00   5.9266216e+00   2.3778628e+00   2.0180867e+00   5.0651790e+00   6.7030811e+00   2.0000000e+00   7.2000000e+01
   2.1296673e+00   2.3166818e+00   1.8887253e+00   3.0582253e+00   2.0293326e+00   1.7363383e+00   1.8760287e+00   3.1405362e+00   2.0000000e+00   7.3000000e+01
   5.8909835e+00   3.7703693e+00   7.2008717e+00   6.1094982e+00   5.8278649e+00   3.6879251e+00   6.8751128e+00   8.3291768e+00   2.0000000e+00   7.4000000e+01
   1.5509671e+00   1.8074293e+00   2.2276177e+00   3.0142754e+00   1.5836774e+00   2.9440512e+00   2.2284898e+00   2.9350127e+00   2.0000000e+00   7.5000000e+01
   4.2046213e+00   3.9662016e+00   5.1564631e+00   1.0158642e+01   2.8156938e+00   4.5108858e+00   6.6040970e+00   1.2314054e+01   2.0000000e+00   7.6000000e+01
   4.7848367e+00   3.8970389e+00   2.4256824e+01   1.9765935e+01   3.1338255e+00   2.1178273e+00   1.2535194e+01   1.3002039e+01   2.0000000e+00   7.7000000e+01
   2.6990076e+00   3.4121285e+00   4.4598189e+00   4.7073407e+00   4.1571622e+00   4.7200594e+00   5.8323456e+00   5.2374654e+00   2.0000000e+00   7.8000000e+01
   3.3470676e+00   2.3805267e+00   6.6775686e+00   4.3904275e+00   4.8924826e+00   2.2629958e+00   4.1967170e+00   4.3516507e+00   2.0000000e+00   7.9000000e+01
   1.3716072e+00   2.0581098e+00   1.3401547e+00   3.5309562e+00   1.0713226e+00   2.4700791e+00   1.7892693e+00   5.1729667e+00   2.0000000e+00   8.0000000e+01
   3.8839190e+00   3.5163177e+00   5.6435957e+00   5.8868723e+00   3.2549507e+00   2.4595777e+00   3.0871227e+00   3.6138081e+00   2.0000000e+00   8.1000000e+01
   2.5324865e+00   1.6316623e+00   4.3196818e+00   2.6990851e+00   2.5596726e+00   1.8067704e+00   2.9362690e+00   3.0391699e+00   2.0000000e+00   8.2000000e+01
   1.2220219e+00   1.8175294e+00   1.4088955e+00   3.8815634e+00   9.2447643e-01   2.6626542e+00   1.5596725e+00   2.7298076e+00   2.0000000e+00   8.3000000e+01
   3.8362041e+00   2.4333615e+00   9.0177862e+00   8.0978303e+00   3.7737385e+00   5.3401736e+00   8.3131075e+00   9.8643263e+00   2.0000000e+00   8.4000000e+01
   1.5142042e+00   1.9437119e+00   2.6774182e+00   4.1045027e+00   2.4082280e+00   2.8803573e+00   2.4963983e+00   5.1664413e+00   2.0000000e+00   8.5000000e+01
   2.6034252e+00   1.4219280e+00   5.5944659e+00   4.7174576e+00   3.3396510e+00   2.5279918e+00   2.9761306e+00   3.8329035e+00   2.0000000e+00   8.6000000e+01
   2.7252143e+00   3.5094299e+00   2.5653209e+00   4.4137357e+00   1.4752846e+00   2.7367900e+00   5.8680264e+00   5.9188087e+00   2.0000000e+00   8.7000000e+01
   1.3675921e+00   2.8081197e+00   4.0961147e+00   4.4902719e+00   2.4211362e+00   3.0150462e+00   4.1004117e+00   3.4928927e+00   2.0000000e+00   8.8000000e+01
   3.3567271e+00   2.1966948e+00   3.0212227e+00   3.5803829e+00   2.1831726e+00   2.0287487e+00   1.8506351e+00   2.5285663e+00   2.0000000e+00   8.9000000e+01
   2.3071922e+00   2.6031246e+00   3.0050427e+00   4.7875743e+00   4.1268699e+00   3.4209432e+00   3.0471875e+00   6.6917667e+00   2.0000000e+00   9.0000000e+01
   3.0190742e+00   2.6892256e+00   2.0308782e+00   6.6900603e+00   3.0502580e+00   3.2063712e+00   4.2918057e+00   6.1190913e+00   2.0000000e+00   9.1000000e+01
   3.4730039e+00   3.5802230e+00   5.6460402e+00   6.4856131e+00   2.6356291e+00   3.5852629e+00   4.9016957e+00   6.1037742e+00   2.0000000e+00   9.2000000e+01
   2.2718369e+00   2.5617596e+00   2.2719009e+00   3.8922872e+00   2.2021053e+00   2.7170070e+00   2.0478588e+00   4.0581907e+00   2.0000000e+00   9.3000000e+01
   4.7735698e+00   3.4913219e+00   3.3125478e+00   3.9120015e+00   2.9488212e+00   2.6618191e+00   3.1763240e+00   4.3779211e+00   2.0000000e+00   9.4000000e+01
   2.8868773e+00   2.8175190e+00   2.9788996e+00   3.2734916e+00   1.5125035e+00   2.1097869e+00   2.4881790e+00   3.6722545e+00   2.0000000e+00   9.5000000e+01
   2.3255048e+00   2.0208943e+00   4.1987572e+00   2.4205998e+00   3.8720414e+00   3.2039936e+00   2.9899059e+00   3.3350691e+00   2.0000000e+00   9.6000000e+01
   1.4734649e+00   1.5859705e+00   1.7061452e+00   3.3469818e+00   9.9134099e-01   1.6845910e+00   1.8689944e+00   3.3602357e+00   2.0000000e+00   9.7000000e+01
   3.2683451e+00   2.2835015e+00   4.5163730e+00   3.7478080e+00   3.9473873e+00   1.8936845e+00   3.1658100e+00   3.5664255e+00   2.0000000e+00   9.8000000e+01
   2.8658302e+00   1.9582381e+00   1.8746276e+00   1.9408011e+00   3.2699251e+00   1.9272050e+00   3.6021152e+00   2.3516570e+00   2.0000000e+00   9.9000000e+01
   3.1035465e+00   2.0754482e+00   2.6597703e+00   3.5775258e+00   3.3052610e+00   2.8966603e+00   2.8140018e+00   4.7295266e+00   2.0000000e+00   1.0000000e+02
   5.4365731e+00   5.5197899e+00   6.6291661e+00   5.2657448e+00   2.4335884e+00   3.3330938e+00   5.9718669e+00   5.6015998e+00   2.0000000e+00   1.0100000e+02
   3.1623911e+00   2.9131388e+00   5.4667659e+00   5.9333985e+00   4.6398827e+00   4.7249015e+00   4.9439032e+00   7.2414397e+00   2.0000000e+00   1.0200000e+02
   9.2493561e+00   5.4363083e+00   1.2192542e+01   1.5573903e+01   1.1209289e+01   1.2543406e+01   1.6636734e+01   1.3227920e+01   2.0000000e+00   1.0300000e+02
   1.7084576e+00   2.3743861e+00   1.9682498e+00   3.1919187e+00   2.0357108e+00   3.1944872e+00   3.5129015e+00   5.6504483e+00   2.0000000e+00   1.0400000e+02
   2.3093496e+00   2.9501023e+00   3.2355104e+00   4.7678388e+00   2.6256001e+00   2.8002421e+00   3.2213744e+00   3.7217795e+00   2.0000000e+00   1.0500000e+02
   1.3332104e+00   1.3722072e+00   1.4407044e+00   2.0971087e+00   1.2202165e+00   1.1629543e+00   2.1781949e+00   2.3697190e+00   2.0000000e+00   1.0600000e+02
   3.0905044e+00   2.7684448e+00   4.6809581e+00   4.0467821e+00   1.8506137e+00   2.4862689e+00   6.4393111e+00   6.6647658e+00   2.0000000e+00   1.0700000e+02
   1.4310299e+00   1.2558494e+00   2.0581185e+00   3.5543191e+00   1.1739462e+00   2.7639712e+00   2.7732539e+00   5.5402407e+00   2.0000000e+00   1.0800000e+02
   5.5861288e+00   5.6489985e+00   9.8825218e+00   1.5476808e+01   6.8791861e+00   9.7038293e+00   1.0449353e+01   1.8198961e+01   2.0000000e+00   1.0900000e+02
   1.8760906e+00   1.8804660e+00   2.0963809e+00   2.1534912e+00   2.3802084e+00   2.0636249e+00   2.8402632e+00   3.5528345e+00   2.0000000e+00   1.1000000e+02
   4.9224637e+00   2.0919102e+00   8.3122036e+00   6.3155287e+00   4.3439246e+00   3.2361250e+00   1.0003647e+01   1.0790864e+01   2.0000000e+00   1.1100000e+02
   2.0832363e+00   2.1412055e+00   3.4018901e+00   4.5070161e+00   1.7898806e+00   1.2816857e+00   2.1773770e+00   2.6579542e+00   2.0000000e+00   1.1200000e+02
   2.6074659e+00   3.8251919e+00   3.0419903e+00   6.9841279e+00   1.3691959e+00   3.7486400e+00   2.4488339e+00   5.7080505e+00   2.0000000e+00   1.1300000e+02
   3.6439497e+00   3.1076674e+00   5.0059407e+00   3.5321543e+00   3.0875301e+00   2.7058800e+00   6.3812874e+00   5.5438058e+00   2.0000000e+00   1.1400000e+02
   2.0898426e+00   1.8401880e+00   5.9888596e+00   4.9346844e+00   2.9587674e+00   2.5377376e+00   4.4837282e+00   3.7314040e+00   2.0000000e+00   1.1500000e+02
   4.3987532e+00   3.6883546e+00   5.2083005e+00   3.5331749e+00   6.7531589e+00   5.8030809e+00   1.0496870e+01   8.6448552e+00   2.0000000e+00   1.1600000e+02
   1.6681962e+00   1.8995975e+00   4.8776133e+00   4.5529314e+00   1.9501057e+00   3.6149303e+00   4.1933363e+00   8.6751527e+00   2.0000000e+00   1.1700000e+02
   2.6484506e+00   1.8383709e+00   2.5090206e+00   3.6649173e+00   2.2510853e+00   2.0928203e+00   3.2275137e+00   4.0528781e+00   2.0000000e+00   1.1800000e+02
   2.6920943e+00   2.8325271e+00   3.8859106e+00   3.0134734e+00   2.4315661e+00   2.5208477e+00   4.7282125e+00   3.8617691e+00   2.0000000e+00   1.1900000e+02
   4.0922955e+00   3.1958735e+00   4.4435631e+00   5.7462859e+00   2.0894379e+00   3.3386649e+00   3.5801126e+00   5.9186097e+00   2.0000000e+00   1.2000000e+02
   1.7806967e+00   1.8665650e+00   1.6515624e+00   2.4193987e+00   1.6655524e+00   1.6496549e+00   2.5058029e+00   3.6353698e+00   2.0000000e+00   1.2100000e+02
   3.0382316e+00   2.6965406e+00   1.9069315e+00   2.5701248e+00   1.8949815e+00   2.4732219e+00   1.3820296e+00   2.2067645e+00   2.0000000e+00   1.2200000e+02
   1.9938711e+00   3.1021031e+00   2.5772046e+00   4.4327108e+00   2.3767251e+00   2.7438537e+00   3.2626273e+00   7.1849138e+00   2.0000000e+00   1.2300000e+02
   4.2908362e+00   3.6845771e+00   9.0161885e+00   9.0751992e+00   2.7782868e+00   3.7236490e+00   9.7679442e+00   7.8282674e+00   2.0000000e+00   1.2400000e+02
   1.0477680e+00   1.7119250e+00   2.2481352e+00   4.1260293e+00   1.7960080e+00   2.3937946e+00   1.9671227e+00   3.2921798e+00   2.0000000e+00   1.2500000e+02
   2.6297964e+00   3.0155761e+00   2.7965186e+00   3.9309094e+00   2.3915212e+00   3.3614304e+00   4.6196437e+00   6.0638683e+00   2.0000000e+00   1.2600000e+02
   3.6154038e+00   2.3431386e+00   1.8557354e+00   2.5771858e+00   2.9638035e+00   2.4630278e+00   3.9109156e+00   2.8823871e+00   2.0000000e+00   1.2700000e+02
   1.4795875e+00   2.1522405e+00   2.2050322e+00   3.7386421e+00   2.2185368e+00   2.6316691e+00   3.0659686e+00   4.0668525e+00   2.0000000e+00   1.2800000e+02
   2.7024437e+00   2.7095786e+00   6.1249221e+00   5.7757015e+00   2.1825677e+00   2.9435142e+00   2.7033078e+00   3.7419020e+00   2.0000000e+00   1.2900000e+02
   1.7217754e+01   9.9398430e+00   1.3237295e+01   1.7841125e+01   1.2517768e+01   1.3045365e+01   1.8685168e+01   1.7422927e+01   2.0000000e+00   1.3000000e+02
   2.2358113e+00   2.3349203e+00   2.4213168e+00   2.6770176e+00   2.8952268e+00   2.7629089e+00   3.6903318e+00   3.1360867e+00   2.0000000e+00   1.3100000e+02
   2.7022830e+00   3.2960635e+00   3.5623095e+00   3.9073957e+00   3.8332450e+00   2.5724854e+00   3.8110876e+00   3.8827791e+00   2.0000000e+00   1.3200000e+02
   4.3053705e+00   2.3039370e+00   4.1572247e+00   3.6405408e+00   3.8232724e+00   3.2689700e+00   6.4453248e+00   3.6972518e+00   2.0000000e+00   1.3300000e+02
   4.6770734e+00   2.7511115e+00   4.5305037e+00   7.0515122e+00   3.4639195e+00   6.1375188e+00   4.0225501e+00   5.8206919e+00   2.0000000e+00   1.3400000e+02
   2.5923128e+00   2.7653531e+00   4.1440840e+00   2.9372444e+00   2.7188690e+00   2.8886339e+00   4.9559528e+00   3.2762748e+00   2.0000000e+00   1.3500000e+02
   5.2494286e+00   3.4923566e+00   3.1011174e+00   4.7212956e+00   4.4295507e+00   2.0258305e+00   5.6725995e+00   3.5610205e+00   2.0000000e+00   1.3600000e+02
   2.7814920e+00   3.0603554e+00   2.1622230e+00   3.3766763e+00   1.8830618e+00   2.5538240e+00   2.1163045e+00   4.8571069e+00   2.0000000e+00   1.3700000e+02
   3.0006095e+00   3.1281395e+00   1.8662050e+00   2.0806518e+00   1.4715201e+00   1.6328742e+00   1.8523104e+00   3.0928483e+00   2.0000000e+00   1.3800000e+02
   1.6182174e+00   1.6518032e+00   1.3276158e+00   2.4611014e+00   1.6671063e+00   2.3697325e+00   1.3264406e+00   2.2512964e+00   2.0000000e+00   1.3900000e+02
   2.7333357e+00   2.5867259e+00   1.1899195e+00   2.8970673e+00   2.0800077e+00   2.4087995e+00   2.3962102e+00   3.9782451e+00   2.0000000e+00   1.4000000e+02
   2.6389894e+00   1.7076653e+00   2.4178473e+00   2.1660449e+00   1.3952183e+00   2.1192548e+00   3.0490656e+00   2.8396371e+00   2.0000000e+00   1.4100000e+02
   2.5813231e+00   2.8396579e+00   1.8219792e+00   2.7665439e+00   1.2422192e+00   2.2249855e+00   2.0384835e+00   3.2886478e+00   2.0000000e+00   1.4200000e+02
   4.9635626e+00   6.2792400e+00   4.6518626e+00   6.1831378e+00   1.6804550e+00   1.8606235e+00   5.0612411e+00   4.7162628e+00   2.0000000e+00   1.4300000e+02
   2.0367906e+00   1.8662066e+00   2.3216290e+00   2.2941663e+00   1.9846661e+00   2.1786557e+00   2.0994453e+00   3.0448775e+00   2.0000000e+00   1.4400000e+02
   2.5751612e+00   2.8436790e+00   2.6801915e+00   2.1763372e+00   2.3392659e+00   1.7007638e+00   3.6735016e+00   3.4231442e+00   2.0000000e+00   1.4500000e+02
   4.3432414e+00   3.6879950e+00   4.0985774e+00   4.9658225e+00   2.5892799e+00   3.3922216e+00   2.9633443e+00   3.0851008e+00   2.0000000e+00   1.4600000e+02
   2.9608318e+00   1.9474963e+00   3.7351394e+00   2.4286559e+00   4.9265874e+00   3.4649356e+00   5.5298317e+00   4.9405048e+00   2.0000000e+00   1.4700000e+02
   1.7003292e+00   1.4352637e+00   2.2373459e+00   2.1212326e+00   1.6062609e+00   2.0758520e+00   2.5255340e+00   3.6232660e+00   2.0000000e+00   1.4800000e+02
   2.1568942e+00   1.7424174e+00   4.8120749e+00   4.3716027e+00   5.6250568e+00   4.9666196e+00   7.0861779e+00   6.4262183e+00   2.0000000e+00   1.4900000e+02
   2.0361246e+00   1.6572175e+00   1.8125867e+00   2.0361397e+00   1.6947837e+00   1.9752688e+00   1.2329350e+00   2.1940802e+00   2.0000000e+00   1.5000000e+02
   6.0189744e+00   2.7328740e+00   4.1412163e+00   5.3514674e+00   4.0230170e+00   3.0448242e+00   7.0472012e+00   5.0468047e+00   2.0000000e+00   1.5100000e+02
   1.9379272e+00   2.0763246e+00   2.5145122e+00   3.7110004e+00   2.9068396e+00   3.1459818e+00   4.0941865e+00   5.2789270e+00   2.0000000e+00   1.5200000e+02
   2.2151686e+00   1.6924583e+00   6.0785089e+00   3.0361155e+00   1.9544132e+00   2.6064293e+00   7.2922211e+00   5.1703460e+00   3.0000000e+00   1.5300000e+02
   1.4874500e+00   1.6537604e+00   2.1304436e+00   2.9501289e+00   4.0255525e+00   3.8612983e+00   5.2608950e+00   4.4238678e+00   3.0000000e+00   1.5400000e+02
   2.6696412e+00   1.8451833e+00   2.8346040e+00   3.4462202e+00   1.8277278e+00   1.6333949e+00   3.6157760e+00   3.4928414e+00   3.0000000e+00   1.5500000e+02
   9.9788011e-01   1.3483130e+00   1.3619016e+00   2.4949588e+00   7.7398134e-01   9.4767930e-01   7.5963491e-01   1.4357586e+00   3.0000000e+00   1.5600000e+02
   3.3184407e+00   3.2585475e+00   3.8297052e+00   3.3328236e+00   3.7926864e+00   4.1186691e+00   4.6081327e+00   5.3895321e+00   3.0000000e+00   1.5700000e+02
   2.0218582e+00   2.4395920e+00   1.7413957e+00   3.0050615e+00   1.8537674e+00   1.6827967e+00   2.7795639e+00   3.6949200e+00   3.0000000e+00   1.5800000e+02
   3.0013390e+00   3.5419449e+00   3.5396278e+00   3.0351438e+00   2.9820811e+00   3.5126915e+00   2.7526738e+00   2.6678037e+00   3.0000000e+00   1.5900000e+02
   4.8521930e+00   3.1781881e+00   9.4992027e+00   5.2741872e+00   7.8097098e+00   6.7211886e+00   1.4540361e+01   9.8467896e+00   3.0000000e+00   1.6000000e+02
   1.5446027e+00   1.1179558e+00   3.4963591e+00   2.4241842e+00   1.1761360e+00   1.4659931e+00   3.4448017e+00   2.1055043e+00   3.0000000e+00   1.6100000e+02
   1.4958741e+00   1.6786557e+00   2.0952585e+00   1.7647775e+00   2.6239804e+00   2.7703249e+00   2.1541916e+00   2.8741000e+00   3.0000000e+00   1.6200000e+02
   2.1144392e+00   1.8283103e+00   2.4869520e+00   3.0608984e+00   1.6434313e+00   2.2001581e+00   3.3465501e+00   3.3882715e+00   3.0000000e+00   1.6300000e+02
   9.2046689e+00   4.7443713e+00   1.3887519e+01   7.4375544e+00   7.4345694e+00   6.0438052e+00   1.1222626e+01   7.8687770e+00   3.0000000e+00   1.6400000e+02
   1.7287347e+00   2.4367467e+00   2.0959340e+00   1.9461165e+00   2.1709019e+00   3.4235260e+00   2.2462426e+00   3.4465468e+00   3.0000000e+00   1.6500000e+02
   2.7780249e+00   2.4652850e+00   2.6148750e+00   3.2963477e+00   1.9899508e+00   2.2570498e+00   2.3199027e+00   4.5554788e+00   3.0000000e+00   1.6600000e+02
   2.1160277e+00   2.2174035e+00   2.0920429e+00   4.1441298e+00   1.3113414e+00   1.9293913e+00   2.4996049e+00   6.7902782e+00   3.0000000e+00   1.6700000e+02
   3.5387629e+00   4.2594887e+00   5.8728393e+00   1.0001677e+01   7.1134040e+00   9.9102331e+00   9.4005168e+00   1.1960129e+01   3.0000000e+00   1.6800000e+02
   3.0475674e+00   2.1571154e+00   3.3966648e+00   4.3451522e+00   1.5986786e+00   2.1542938e+00   4.6382262e+00   4.2325699e+00   3.0000000e+00   1.6900000e+02
   3.0466807e+00   1.8130100e+00   5.3601600e+00   4.3642315e+00   3.1533514e+00   2.1874044e+00   6.1339023e+00   5.7895900e+00   3.0000000e+00   1.7000000e+02
   1.7148984e+00   1.4454772e+00   3.7476020e+00   5.8843969e+00   2.5895227e+00   3.6946609e+00   3.6765446e+00   4.9499707e+00   3.0000000e+00   1.7100000e+02
   3.5459886e+00   1.5931950e+00   3.4121831e+00   3.0991604e+00   2.6805391e+00   1.5938810e+00   4.7950851e+00   3.0885028e+00   3.0000000e+00   1.7200000e+02
   2.4016678e+00   3.3673957e+00   2.1507517e+00   3.5515285e+00   2.2956084e+00   3.1838090e+00   2.8085870e+00   3.5641532e+00   3.0000000e+00   1.7300000e+02
   1.6523858e+00   1.8092577e+00   2.8061205e+00   2.4300548e+00   1.6447769e+00   2.3349377e+00   2.9099862e+00   3.8113387e+00   3.0000000e+00   1.7400000e+02
   4.0798533e+00   4.3739121e+00   2.2596124e+00   7.9532548e+00   1.6006098e+00   4.3302936e+00   4.5677196e+00   8.0904039e+00   3.0000000e+00   1.7500000e+02
   3.6520599e+00   3.1370934e+00   8.1602560e+00   7.7012785e+00   4.6102429e+00   4.1511258e+00   9.8104182e+00   6.1329017e+00   3.0000000e+00   1.7600000e+02
   2.6159842e+00   1.1359873e+00   2.0007459e+00   2.1294311e+00   1.1712341e+00   1.1990577e+00   2.0805206e+00   1.9780126e+00   3.0000000e+00   1.7700000e+02
   1.9756591e+00   1.7512212e+00   2.7152666e+00   3.7885501e+00   2.0978635e+00   1.9060017e+00   1.6634581e+00   3.3153641e+00   3.0000000e+00   1.7800000e+02
   2.3923026e+00   2.7482296e+00   1.9047788e+00   4.0722151e+00   1.4748929e+00   1.7971638e+00   3.6923351e+00   4.4782369e+00   3.0000000e+00   1.7900000e+02
   1.5321803e+00   3.2197373e+00   3.7325339e+00   5.4614591e+00   1.9097044e+00   2.9610171e+00   2.6159091e+00   4.0157721e+00   3.0000000e+00   1.8000000e+02
   2.0794727e+00   1.6840184e+00   2.5972338e+00   2.9242140e+00   1.5759504e+00   1.4213227e+00   2.6846332e+00   1.8366236e+00   3.0000000e+00   1.8100000e+02
   5.0109193e+00   4.8907932e+00   5.5451748e+00   7.6517105e+00   3.8259762e+00   9.6240343e+00   4.5581355e+00   8.2296549e+00   3.0000000e+00   1.8200000e+02
   1.4315652e+00   1.6088560e+00   3.8281213e+00   4.7044472e+00   2.7470903e+00   2.5096926e+00   4.8062138e+00   6.2828997e+00   3.0000000e+00   1.8300000e+02
   2.2845097e+00   2.2468956e+00   3.4506522e+00   3.3247337e+00   1.8851653e+00   3.1656192e+00   2.9032837e+00   4.0990410e+00   3.0000000e+00   1.8400000e+02
   2.9353632e+00   3.0656906e+00   3.7051206e+00   2.9030681e+00   4.5081029e+00   5.6337295e+00   5.4688021e+00   6.1712241e+00   3.0000000e+00   1.8500000e+02
   3.1204182e+00   2.1353996e+00   2.0877906e+00   1.5649037e+00   1.0769763e+00   1.2764239e+00   2.7232838e+00   1.5192178e+00   3.0000000e+00   1.8600000e+02
   2.7206163e+00   2.5473121e+00   2.9718404e+00   3.6401970e+00   3.4987410e+00   3.0247213e+00   3.7594011e+00   5.5551278e+00   3.0000000e+00   1.8700000e+02
   2.3653644e+00   2.4478448e+00   2.7815866e+00   4.9612405e+00   2.9134079e+00   2.5056774e+00   5.0772903e+00   6.1144821e+00   3.0000000e+00   1.8800000e+02
   2.4551425e+00   1.9428590e+00   2.8545922e+00   1.9725846e+00   2.4230500e+00   3.8103271e+00   2.6771427e+00   3.0022211e+00   3.0000000e+00   1.8900000e+02
   1.2490123e+00   1.8083218e+00   1.8789096e+00   2.7939156e+00   2.0926571e+00   1.8674294e+00   1.8300668e+00   2.3033442e+00   3.0000000e+00   1.9000000e+02
   2.6631758e+00   1.3768130e+00   7.6394591e+00   6.4291202e+00   3.4323957e+00   4.6181341e+00   6.8904097e+00   7.2912834e+00   3.0000000e+00   1.9100000e+02
   2.9397231e+00   3.0297331e+00   3.7600003e+00   4.2380721e+00   2.2825823e+00   2.4512897e+00   2.1384937e+00   3.5611946e+00   3.0000000e+00   1.9200000e+02
   1.3985571e+00   3.0250917e+00   2.4578895e+00   2.6365280e+00   2.0329574e+00   1.7386076e+00   1.8939794e+00   2.4976352e+00   3.0000000e+00   1.9300000e+02
   2.8010597e+00   1.5764592e+00   2.7422261e+00   3.4653454e+00   1.9428482e+00   1.8645115e+00   3.3943698e+00   2.1955313e+00   3.0000000e+00   1.9400000e+02
   3.3128139e+00   3.6711224e+00   3.6713159e+00   4.6956327e+00   1.8185189e+00   3.4295099e+00   2.9666976e+00   3.5865007e+00   3.0000000e+00   1.9500000e+02
   2.0188141e+00   2.6807061e+00   2.8689262e+00   4.7014185e+00   3.5689281e+00   3.9554706e+00   3.8949295e+00   6.0091597e+00   3.0000000e+00   1.9600000e+02
   1.9788768e+00   2.0021959e+00   2.1174412e+00   4.8503450e+00   1.4470809e+00   2.0443253e+00   3.4694877e+00   6.1801057e+00   3.0000000e+00   1.9700000e+02
   3.1958341e+00   2.1596136e+00   6.2359202e+00   6.9366043e+00   5.0210801e+00   3.2399328e+00   8.5558036e+00   6.1876256e+00   3.0000000e+00   1.9800000e+02
   2.6464755e+00   1.5825517e+00   1.7929441e+00   3.4529648e+00   1.2713961e+00   2.0713294e+00   1.8193616e+00   3.5170426e+00   3.0000000e+00   1.9900000e+02
   3.8886764e+00   3.5409133e+00   3.8099834e+00   3.9903991e+00   1.9302711e+00   2.3991667e+00   4.3558694e+00   5.6377202e+00   3.0000000e+00   2.0000000e+02
   4.9051077e+00   3.3446041e+00   4.8031800e+00   2.5984445e+00   2.4022975e+00   2.9237915e+00   2.6694276e+00   3.7564790e+00   3.0000000e+00   2.0100000e+02
   1.0852111e+00   1.9366032e+00   2.1241149e+00   2.6369784e+00   1.7214014e+00   1.3544169e+00   2.5467728e+00   2.7803201e+00   3.0000000e+00   2.0200000e+02
   1.7710981e+00   2.1356491e+00   3.4507283e+00   2.6168705e+00   2.8421857e+00   2.1276670e+00   3.4011122e+00   3.3678007e+00   3.0000000e+00   2.0300000e+02
   2.7231370e+00   2.0595944e+00   4.5736171e+00   3.1077352e+00   4.1048082e+00   2.4020710e+00   3.8283692e+00   4.0582181e+00   3.0000000e+00   2.0400000e+02
   2.5679391e+00   1.7297235e+00   2.9948611e+00   1.9126782e+00   1.6599776e+00   2.1961506e+00   2.1578180e+00   2.0071546e+00   3.0000000e+00   2.0500000e+02
   4.4028168e+00   3.4391188e+00   5.0635332e+00   4.2488988e+00   1.9926211e+00   2.3188266e+00   2.5451128e+00   3.7160489e+00   3.0000000e+00   2.0600000e+02
   8.6833174e+00   3.8478846e+00   4.5230808e+00   6.4563001e+00   4.8336223e+00   6.0822835e+00   5.4320170e+00   8.1862651e+00   3.0000000e+00   2.0700000e+02
   3.2368092e+00   1.8450904e+00   3.3017448e+00   3.2503144e+00   2.8315842e+00   2.3829539e+00   4.7292212e+00   4.1375062e+00   3.0000000e+00   2.0800000e+02
   2.6145205e+00   1.8077204e+00   2.8914119e+00   3.9767368e+00   2.1384664e+00   2.4456377e+00   2.7497650e+00   2.5621143e+00   3.0000000e+00   2.0900000e+02
   1.5954140e+00   1.3132984e+00   3.7233470e+00   3.3129626e+00   2.1372731e+00   2.1703334e+00   2.8642532e+00   3.2513428e+00   3.0000000e+00   2.1000000e+02
   1.6878700e+00   1.0911081e+00   2.7586461e+00   2.0825936e+00   1.4319547e+00   2.1351931e+00   1.9362476e+00   3.2106412e+00   3.0000000e+00   2.1100000e+02
   4.0750506e+00   2.3982002e+00   6.0240571e+00   4.5110051e+00   5.3077501e+00   2.4579580e+00   4.5420925e+00   4.5302433e+00   3.0000000e+00   2.1200000e+02
   2.4474497e+00   1.5150476e+00   2.1631937e+00   2.2865882e+00   1.7988733e+00   1.7754146e+00   2.9215881e+00   2.1846602e+00   3.0000000e+00   2.1300000e+02
   3.4430250e+00   2.0344252e+00   3.5492779e+00   4.4714728e+00   3.2700848e+00   2.8024711e+00   5.1653530e+00   5.8566586e+00   3.0000000e+00   2.1400000e+02
   1.6090491e+00   1.8388908e+00   2.2840366e+00   3.1517705e+00   1.3698417e+00   2.8163380e+00   1.7729929e+00   3.1307551e+00   3.0000000e+00   2.1500000e+02
   3.0898823e+00   2.9134476e+00   1.0433450e+01   6.7794314e+00   4.4088091e+00   4.4697937e+00   1.0849923e+01   6.1203947e+00   3.0000000e+00   2.1600000e+02
   2.4519454e+00   2.1993457e+00   3.6138308e+00   4.6974726e+00   3.0190158e+00   3.2644172e+00   3.7249682e+00   3.6266928e+00   3.0000000e+00   2.1700000e+02
   2.3745781e+00   1.8439195e+00   2.9937587e+00   2.4532827e+00   1.7833291e+00   1.8385060e+00   4.5523237e+00   3.9581717e+00   3.0000000e+00   2.1800000e+02
   1.9975609e+00   1.6428520e+00   2.1661716e+00   2.7753675e+00   1.3754030e+00   1.4394258e+00   3.1348731e+00   3.2607197e+00   3.0000000e+00   2.1900000e+02
   3.6007682e+00   2.8085533e+00   5.0856458e+00   4.6246222e+00   2.1539256e+00   1.5637536e+00   4.7610066e+00   6.2701296e+00   3.0000000e+00   2.2000000e+02
   2.2052622e+00   1.4507211e+00   2.5604109e+00   2.0328437e+00   3.0717654e+00   2.2075239e+00   2.6415006e+00   2.1578264e+00   3.0000000e+00   2.2100000e+02
   2.4977397e+00   3.3181399e+00   2.6301261e+00   4.8517643e+00   1.8728858e+00   2.9894549e+00   7.6619316e+00   7.8103432e+00   3.0000000e+00   2.2200000e+02
   3.1712543e+00   4.1737040e+00   3.7916810e+00   4.3761775e+00   2.1661317e+00   3.9024403e+00   3.1406189e+00   4.9832795e+00   3.0000000e+00   2.2300000e+02
   2.4041232e+00   2.1818722e+00   3.4216203e+00   2.2045601e+00   2.0850319e+00   2.2984251e+00   3.5947339e+00   3.0682154e+00   3.0000000e+00   2.2400000e+02
   4.9903769e+00   5.1639066e+00   1.6735887e+01   6.9092177e+00   8.8971994e+00   8.0331043e+00   1.0643607e+01   1.4707563e+01   3.0000000e+00   2.2500000e+02
   1.1629293e+00   1.5860990e+00   1.6864251e+00   2.3480637e+00   1.1552829e+00   2.2624617e+00   1.4236810e+00   1.9128662e+00   3.0000000e+00   2.2600000e+02
   1.4838735e+00   1.8411828e+00   1.7618366e+00   2.5760267e+00   1.6210831e+00   1.6578983e+00   1.6892078e+00   1.6759445e+00   3.0000000e+00   2.2700000e+02
   1.4109916e+00   1.8299885e+00   2.3017505e+00   4.2557688e+00   2.3683799e+00   3.0488714e+00   3.5714290e+00   4.3836445e+00   3.0000000e+00   2.2800000e+02
   1.8047549e+00   1.0536894e+00   2.7573835e+00   4.9186807e+00   1.4848720e+00   1.9508789e+00   2.9729658e+00   3.7077453e+00   3.0000000e+00   2.2900000e+02
   2.4533781e+00   2.6618929e+00   3.4313731e+00   5.3803632e+00   1.9935446e+00   2.0294242e+00   3.4350584e+00   5.2421327e+00   3.0000000e+00   2.3000000e+02
   1.7012243e+00   2.3703112e+00   2.3427514e+00   2.7934882e+00   1.4463295e+00   1.5034315e+00   2.6300568e+00   2.5255453e+00   3.0000000e+00   2.3100000e+02
   1.3873643e+00   1.5144339e+00   1.8033059e+00   2.1547642e+00   1.8829093e+00   2.1089497e+00   1.8651491e+00   3.1279898e+00   3.0000000e+00   2.3200000e+02
   4.5038910e+00   2.1693034e+00   6.1502410e+00   6.5831556e+00   3.8366889e+00   2.5012522e+00   5.7747295e+00   4.3362705e+00   3.0000000e+00   2.3300000e+02
   1.9876900e+00   3.1516980e+00   4.1620080e+00   5.0962321e+00   3.4971515e+00   7.9318230e+00   7.8661120e+00   1.8743817e+01   3.0000000e+00   2.3400000e+02
   3.8696273e+00   2.7832356e+00   4.6847620e+00   4.5911900e+00   3.2532074e+00   3.7732688e+00   5.8142540e+00   3.9911039e+00   3.0000000e+00   2.3500000e+02
   1.9438861e+00   1.1580284e+00   2.4891409e+00   2.4003588e+00   2.0799935e+00   1.9907903e+00   2.9795515e+00   2.6541966e+00   3.0000000e+00   2.3600000e+02
   2.3733569e+00   1.3318036e+00   3.4390554e+00   5.0682320e+00   2.2618322e+00   1.8699110e+00   2.9669767e+00   4.2192451e+00   3.0000000e+00   2.3700000e+02
   1.5192705e+00   1.0457639e+00   1.2737395e+00   1.8578467e+00   1.4058181e+00   1.4346088e+00   1.6485023e+00   1.7888051e+00   3.0000000e+00   2.3800000e+02
   1.2319421e+00   1.0038555e+00   3.3438144e+00   2.4051673e+00   1.8817750e+00   1.3326068e+00   2.3952851e+00   3.3952279e+00   3.0000000e+00   2.3900000e+02
   3.4385322e+00   3.8698671e+00   3.7883344e+00   4.0220079e+00   4.7552021e+00   4.8861630e+00   7.3831846e+00   6.3422156e+00   3.0000000e+00   2.4000000e+02
   2.2663560e+00   1.7635980e+00   3.8212624e+00   4.8720949e+00   4.3704269e+00   3.4680251e+00   3.9849240e+00   4.3494389e+00   3.0000000e+00   2.4100000e+02
   1.8346553e+00   2.3839864e+00   3.4772190e+00   6.3806221e+00   3.3316035e+00   3.7148510e+00   6.1640748e+00   5.0438334e+00   3.0000000e+00   2.4200000e+02
   3.4576876e+00   3.7065562e+00   4.8410643e+00   4.5849721e+00   3.8388143e+00   2.9185226e+00   7.2453774e+00   7.6582503e+00   3.0000000e+00   2.4300000e+02
   5.0169759e+00   5.0833763e+00   6.0310302e+00   5.8245746e+00   3.1235551e+00   3.1167893e+00   5.7876742e+00   5.3704354e+00   3.0000000e+00   2.4400000e+02
   1.9704545e+00   2.5588892e+00   3.2887395e+00   2.5420788e+00   2.4573846e+00   3.9414369e+00   4.1257746e+00   4.6745775e+00   3.0000000e+00   2.4500000e+02
   2.1372603e+00   1.9868147e+00   3.7992894e+00   2.5794923e+00   3.6301815e+00   3.0825479e+00   4.6645326e+00   2.9263426e+00   3.0000000e+00   2.4600000e+02
   3.4577074e+00   2.3423755e+00   5.5581504e+00   4.0194127e+00   1.5768770e+00   2.8084614e+00   2.6800881e+00   4.0867760e+00   3.0000000e+00   2.4700000e+02
   2.5905949e+00   2.2659111e+00   3.7960634e+00   2.6563312e+00   2.1588630e+00   1.9357007e+00   3.7465507e+00   3.6247446e+00   3.0000000e+00   2.4800000e+02
   2.0772720e+00   1.8612016e+00   3.1363153e+00   2.9866641e+00   1.9088125e+00   1.5908477e+00   2.6395723e+00   2.4851487e+00   3.0000000e+00   2.4900000e+02
   2.3721933e+00   2.2879483e+00   3.8492615e+00   6.5015719e+00   2.5711796e+00   2.7268423e+00   3.8321761e+00   5.3093183e+00   3.0000000e+00   2.5000000e+02
   3.5114236e+00   2.6523250e+00   3.7618260e+00   3.4274071e+00   2.2346014e+00   2.3334721e+00   4.7192769e+00   3.6453801e+00   3.0000000e+00   2.5100000e+02
   4.1958668e+00   1.9298228e+00   4.2552507e+00   4.1488417e+00   2.2358813e+00   1.9912293e+00   4.9265341e+00   4.7000627e+00   3.0000000e+00   2.5200000e+02
   3.0026883e+00   2.6104386e+00   2.5246147e+00   2.9439140e+00   3.5441034e+00   2.2063913e+00   5.8026976e+00   4.0036984e+00   3.0000000e+00   2.5300000e+02
   1.6726322e+00   1.7417021e+00   4.0859678e+00   4.2695488e+00   2.0897981e+00   2.4133425e+00   2.5130696e+00   3.0219882e+00   3.0000000e+00   2.5400000e+02
   2.3927720e+00   2.1048506e+00   2.5431720e+00   2.0432526e+00   3.2148828e+00   2.1355937e+00   3.7493890e+00   3.1097341e+00   3.0000000e+00   2.5500000e+02
   3.7636242e+00   5.1999020e+00   4.9375313e+00   7.7132502e+00   3.1378557e+00   4.9131797e+00   7.9890728e+00   8.9613747e+00   3.0000000e+00   2.5600000e+02
   2.8253887e+00   2.1243610e+00   5.3203222e+00   6.0118853e+00   2.4501530e+00   2.5874183e+00   4.2285226e+00   6.6499487e+00   3.0000000e+00   2.5700000e+02
   2.3565125e+00   2.2048524e+00   3.1814485e+00   2.8713317e+00   1.9400802e+00   2.1697260e+00   3.2946078e+00   3.2071733e+00   3.0000000e+00   2.5800000e+02
   2.4189327e+00   1.9756461e+00   2.1068923e+00   2.1904188e+00   1.5291121e+00   2.5670124e+00   1.9980783e+00   3.8185651e+00   3.0000000e+00   2.5900000e+02
   2.3993350e+00   2.4148345e+00   4.5242161e+00   5.8783025e+00   2.3040578e+00   3.9409691e+00   3.1331551e+00   6.5009554e+00   3.0000000e+00   2.6000000e+02
   2.1959267e+00   1.9760708e+00   2.2658635e+00   5.7288095e+00   2.8419268e+00   2.2764906e+00   2.7608312e+00   5.9939251e+00   3.0000000e+00   2.6100000e+02
   3.4395221e+00   2.5050876e+00   3.1179436e+00   2.5880507e+00   1.9795487e+00   1.9559698e+00   2.2059593e+00   3.1780683e+00   3.0000000e+00   2.6200000e+02
   2.5321985e+00   3.4424559e+00   2.1012928e+00   2.8811070e+00   1.7303847e+00   2.7725338e+00   2.4480088e+00   4.4170582e+00   3.0000000e+00   2.6300000e+02
   4.2131152e+00   3.3458212e+00   5.0844936e+00   4.1936947e+00   3.5503264e+00   3.5243157e+00   6.1458703e+00   6.1229612e+00   3.0000000e+00   2.6400000e+02
   2.6196657e+00   1.5682145e+00   4.2892438e+00   5.3496149e+00   2.9523609e+00   4.2673680e+00   3.2613985e+00   5.7445473e+00   3.0000000e+00   2.6500000e+02
   3.1847925e+00   2.5439042e+00   4.7578736e+00   3.1975632e+00   2.1260924e+00   3.5749802e+00   4.4673558e+00   4.3675382e+00   3.0000000e+00   2.6600000e+02
   2.4726248e+00   1.6123156e+00   3.6198769e+00   5.1211865e+00   2.5927617e+00   2.0684005e+00   4.4294402e+00   5.4569786e+00   3.0000000e+00   2.6700000e+02
   2.3843950e+00   2.4539889e+00   4.7073681e+00   5.1526175e+00   2.2141736e+00   2.4269747e+00   3.5334117e+00   6.3380075e+00   3.0000000e+00   2.6800000e+02
   2.9793479e+00   2.4772636e+00   3.1094455e+00   3.7574680e+00   3.0801333e+00   2.8305596e+00   4.8100544e+00   5.9399722e+00   3.0000000e+00   2.6900000e+02
   3.3465412e+00   2.4870184e+00   5.2395289e+00   5.1374750e+00   3.0879734e+00   3.3431037e+00   6.3164539e+00   7.2882758e+00   3.0000000e+00   2.7000000e+02
   2.7996935e+00   1.9678838e+00   2.8867147e+00   3.2807362e+00   2.2589439e+00   2.0188910e+00   2.8650281e+00   4.5319712e+00   3.0000000e+00   2.7100000e+02
   4.1326864e+00   3.0167019e+00   5.0389194e+00   7.2746635e+00   3.2122331e+00   4.6614205e+00   5.2793809e+00   8.2952437e+00   3.0000000e+00   2.7200000e+02
   2.6757334e+00   2.6710919e+00   2.5540260e+00   2.6052463e+00   1.7191712e+00   1.7383258e+00   2.6294322e+00   3.3835379e+00   3.0000000e+00   2.7300000e+02
   3.1896490e+00   4.3562456e+00   7.2344929e+00   1.2072453e+01   4.1478131e+00   5.9889483e+00   1.2439663e+01   1.0795181e+01   3.0000000e+00   2.7400000e+02
   3.2428497e+00   1.8289282e+00   6.5609103e+00   4.3329922e+00   3.7706225e+00   2.6865234e+00   4.9032356e+00   3.5865738e+00   3.0000000e+00   2.7500000e+02
   2.8537003e+00   2.4237102e+00   4.2108335e+00   5.7452757e+00   1.6215746e+00   1.6628912e+00   4.2634621e+00   5.1064016e+00   3.0000000e+00   2.7600000e+02
   3.3326584e+00   2.6636975e+00   5.2153285e+00   3.6719870e+00   1.5722798e+00   1.5393448e+00   4.2574760e+00   6.7625620e+00   3.0000000e+00   2.7700000e+02
   1.0845660e+00   7.6514368e-01   1.7060002e+00   1.7380304e+00   1.5440630e+00   1.5120520e+00   1.3531364e+00   2.2409245e+00   3.0000000e+00   2.7800000e+02
   2.5942130e+00   2.6650197e+00   2.6661325e+00   3.7543093e+00   1.3569843e+00   1.5729712e+00   3.7869453e+00   6.7428252e+00   3.0000000e+00   2.7900000e+02
   2.7736975e+00   3.1584505e+00   2.7946685e+00   4.4015786e+00   1.5490510e+00   1.7462793e+00   2.3792284e+00   3.6974469e+00   3.0000000e+00   2.8000000e+02
   3.9402305e+00   2.8733477e+00   3.2023300e+00   5.0094876e+00   2.5011692e+00   3.7198044e+00   2.3381431e+00   4.3237720e+00   3.0000000e+00   2.8100000e+02
   2.2321494e+00   2.0179121e+00   2.9008656e+00   3.9496525e+00   2.3286062e+00   2.3240968e+00   2.3385932e+00   2.4826101e+00   3.0000000e+00   2.8200000e+02
   1.4517034e+00   1.4986468e+00   2.6927655e+00   2.7016943e+00   1.1551974e+00   1.7607464e+00   1.6332940e+00   2.6614167e+00   3.0000000e+00   2.8300000e+02
   2.4686348e+00   2.0642447e+00   3.1384530e+00   3.3765001e+00   2.1026393e+00   2.5332097e+00   4.1931393e+00   3.6940199e+00   3.0000000e+00   2.8400000e+02
   2.6057194e+00   1.6216442e+00   2.7421801e+00   4.1582157e+00   2.1420905e+00   2.1678459e+00   3.9219701e+00   3.7460418e+00   3.0000000e+00   2.8500000e+02
   1.7842481e+00   1.7463089e+00   3.7864040e+00   3.2880778e+00   2.3597573e+00   2.6487407e+00   2.3887515e+00   3.7763053e+00   3.0000000e+00   2.8600000e+02
   2.6912593e+00   2.6051432e+00   5.8014427e+00   5.5552716e+00   2.5825451e+00   3.0842667e+00   5.3127982e+00   6.1926929e+00   3.0000000e+00   2.8700000e+02
   2.2862525e+00   2.2075084e+00   2.7975696e+00   3.3457862e+00   2.1127709e+00   1.4937293e+00   2.1392129e+00   2.7049285e+00   3.0000000e+00   2.8800000e+02
   2.4932513e+00   2.2172769e+00   4.3156613e+00   2.5437296e+00   2.3399361e+00   1.5549302e+00   3.1929534e+00   3.1564205e+00   3.0000000e+00   2.8900000e+02
   2.1963394e+00   2.1551083e+00   3.2172271e+00   2.9766976e+00   2.2795264e+00   2.6467748e+00   3.1998106e+00   5.3220372e+00   3.0000000e+00   2.9000000e+02
   1.6961819e+00   1.2990115e+00   2.7570476e+00   3.5210266e+00   1.5414086e+00   2.2570312e+00   2.8466191e+00   3.6869630e+00   3.0000000e+00   2.9100000e+02
   1.1101739e+00   1.6611756e+00   1.8117863e+00   3.3864223e+00   1.3965008e+00   1.9675849e+00   2.3218701e+00   3.4190616e+00   3.0000000e+00   2.9200000e+02
   2.3403670e+00   1.6720139e+00   2.5263139e+00   2.3691975e+00   2.4191859e+00   1.9626734e+00   1.8201984e+00   2.3771893e+00   3.0000000e+00   2.9300000e+02
   2.0588427e+00   1.8695606e+00   4.0072039e+00   3.9435232e+00   1.5166646e+00   2.3202128e+00   4.1652890e+00   4.2594259e+00   3.0000000e+00   2.9400000e+02
   1.8075716e+00   2.7418675e+00   3.0386483e+00   4.4718065e+00   1.5869353e+00   2.3486877e+00   1.6717568e+00   2.9170375e+00   3.0000000e+00   2.9500000e+02
   3.7377030e+00   2.5225176e+00   2.3476204e+00   5.1471444e+00   2.5687910e+00   2.7052750e+00   4.2510389e+00   5.6720952e+00   3.0000000e+00   2.9600000e+02
   2.3381759e+00   1.6193695e+00   3.3660361e+00   3.8218266e+00   2.0427436e+00   1.7482412e+00   1.7190919e+00   1.9087856e+00   3.0000000e+00   2.9700000e+02
   3.5908255e+00   1.8591931e+00   2.2471221e+00   4.9514633e+00   2.9345023e+00   4.4046514e+00   3.3889308e+00   4.9663958e+00   3.0000000e+00   2.9800000e+02
   2.7678832e+00   3.0272619e+00   2.0804669e+00   2.7550570e+00   1.5881524e+00   2.7767289e+00   1.3978421e+00   4.7161303e+00   3.0000000e+00   2.9900000e+02
   1.5949866e+00   1.4288991e+00   1.7543556e+00   3.1089468e+00   2.4337183e+00   3.0513795e+00   2.7066276e+00   3.2185709e+00   3.0000000e+00   3.0000000e+02
   2.8722814e+00   2.2245895e+00   5.0199213e+00   6.0335976e+00   2.7867779e+00   2.1093327e+00   3.5795257e+00   3.6241921e+00   3.0000000e+00   3.0100000e+02
   1.0398880e+00   1.6338276e+00   1.4511546e+00   2.2188811e+00   1.0353031e+00   1.8596631e+00   2.2764407e+00   2.8398318e+00   3.0000000e+00   3.0200000e+02
   5.8802260e+00   1.9550636e+00   4.1343998e+00   6.5788831e+00   3.9698213e+00   3.6529853e+00   7.1833701e+00   6.3407157e+00   3.0000000e+00   3.0300000e+02
   3.0106916e+00   2.4064209e+00   3.9496161e+00   4.1911450e+00   2.6449516e+00   3.4945588e+00   4.5581931e+00   4.5827309e+00   3.0000000e+00   3.0400000e+02
   1.6096322e+00   2.1919254e+00   1.7088786e+00   2.2411576e+00   1.2779092e+00   2.7560676e+00   2.0169186e+00   2.6647056e+00   3.0000000e+00   3.0500000e+02
   4.2753270e+00   3.1118867e+00   4.1145656e+00   6.1233379e+00   3.0255537e+00   3.8012574e+00   7.1704555e+00   7.8016649e+00   3.0000000e+00   3.0600000e+02
   1.7784932e+00   1.8214698e+00   2.1839454e+00   2.6715695e+00   2.0962265e+00   1.5687428e+00   3.3478008e+00   2.8247630e+00   3.0000000e+00   3.0700000e+02
   2.5990873e+00   1.5412249e+00   3.3744664e+00   2.3618824e+00   2.7506945e+00   1.4784224e+00   2.4389803e+00   2.1212985e+00   3.0000000e+00   3.0800000e+02
   2.0450662e+00   2.5786006e+00   2.7313490e+00   3.6133556e+00   2.0266188e+00   2.2692716e+00   3.2290919e+00   4.1875176e+00   3.0000000e+00   3.0900000e+02
   1.4324220e+00   1.2855748e+00   1.4590717e+00   1.5987293e+00   1.2446486e+00   1.2931672e+00   2.2113319e+00   1.8031551e+00   3.0000000e+00   3.1000000e+02
   1.8615737e+00   1.6260280e+00   3.1936509e+00   3.6366764e+00   1.7605477e+00   2.1791620e+00   4.3618400e+00   5.2547772e+00   3.0000000e+00   3.1100000e+02
   2.6229117e+00   3.7081481e+00   5.0102065e+00   5.1421062e+00   3.7775875e+00   2.9088630e+00   3.6946003e+00   4.6840309e+00   3.0000000e+00   3.1200000e+02
   1.0085988e+00   1.1643790e+00   1.6727567e+00   2.5737648e+00   1.8221216e+00   2.5564952e+00   1.5570469e+00   5.0877845e+00   3.0000000e+00   3.1300000e+02
   2.8959242e+00   1.7467843e+00   4.0028501e+00   2.6272984e+00   2.5383144e+00   2.3553827e+00   3.5845007e+00   4.2721710e+00   3.0000000e+00   3.1400000e+02
   1.4459798e+00   1.5993491e+00   2.4814804e+00   2.9391952e+00   1.6824184e+00   1.4698827e+00   2.6171587e+00   4.1651299e+00   3.0000000e+00   3.1500000e+02
   3.0470004e+00   1.6886864e+00   2.2486796e+00   2.6535523e+00   1.6185999e+00   2.2732064e+00   3.3121409e+00   4.2527425e+00   3.0000000e+00   3.1600000e+02
   2.9054046e+00   2.4179846e+00   4.9601149e+00   3.9178043e+00   1.7700622e+00   2.2409194e+00   2.4184828e+00   2.8573190e+00   3.0000000e+00   3.1700000e+02
   5.3887423e+00   3.5168303e+00   3.9699302e+00   6.1764751e+00   4.6377705e+00   5.1574117e+00   3.4873255e+00   3.7121864e+00   3.0000000e+00   3.1800000e+02
   2.9605120e+00   2.1877920e+00   1.4415729e+00   4.1535154e+00   3.1116536e+00   3.2722656e+00   2.4199233e+00   2.8238089e+00   3.0000000e+00   3.1900000e+02
   2.3963122e+00   2.1808354e+00   4.2539791e+00   7.2249862e+00   2.2659610e+00   2.3739858e+00   4.8099894e+00   7.1516528e+00   3.0000000e+00   3.2000000e+02
   2.0026121e+00   1.9567370e+00   2.1414295e+00   3.5585624e+00   1.4317279e+00   1.5206446e+00   1.8517475e+00   2.7582851e+00   3.0000000e+00   3.2100000e+02
   3.0823721e+00   2.4610110e+00   3.5601600e+00   3.9252999e+00   2.3205613e+00   1.8245871e+00   3.5740672e+00   4.2394069e+00   3.0000000e+00   3.2200000e+02
   2.4010257e+00   2.0957054e+00   4.2508218e+00   4.1854382e+00   2.6341320e+00   2.2537078e+00   4.3329350e+00   4.6274674e+00   3.0000000e+00   3.2300000e+02
   3.7949091e+00   2.8432644e+00   3.9760171e+00   6.0408651e+00   2.0930508e+00   2.8264768e+00   4.4445228e+00   9.4726286e+00   3.0000000e+00   3.2400000e+02
   2.6651038e+00   2.1721959e+00   5.0696925e+00   6.5459710e+00   2.9194142e+00   4.8081638e+00   7.7271321e+00   7.8353148e+00   3.0000000e+00   3.2500000e+02
   3.0529699e+00   2.0758576e+00   5.1342685e+00   4.2632569e+00   3.4448171e+00   3.2482956e+00   5.1695711e+00   3.9279260e+00   3.0000000e+00   3.2600000e+02
   1.3254590e+00   1.5036656e+00   2.0709796e+00   2.5845693e+00   1.1921003e+00   1.6639066e+00   2.1464207e+00   2.7505875e+00   3.0000000e+00   3.2700000e+02
   2.7042086e+00   1.5383186e+00   3.6463927e+00   3.2396896e+00   1.9503542e+00   1.0768515e+00   3.0526057e+00   2.0138344e+00   3.0000000e+00   3.2800000e+02
   2.0063606e+00   1.5604933e+00   2.2721229e+00   2.3977594e+00   2.5672061e+00   2.2253711e+00   1.8995649e+00   2.3945101e+00   3.0000000e+00   3.2900000e+02
   2.5864960e+00   2.3271876e+00   1.5535685e+00   2.1679521e+00   5.5504354e+00   4.7773558e+00   7.0965045e+00   9.2058929e+00   3.0000000e+00   3.3000000e+02
   2.0722336e+00   3.2301635e+00   2.0369786e+00   3.5079682e+00   1.4787306e+00   2.0159711e+00   2.5713072e+00   3.5864536e+00   3.0000000e+00   3.3100000e+02
   1.8507254e+00   2.2111751e+00   2.3502413e+00   2.1195635e+00   1.3572563e+00   1.9567506e+00   1.2384221e+00   3.0760783e+00   3.0000000e+00   3.3200000e+02
   3.1834199e+00   3.3556987e+00   4.7126653e+00   5.1063929e+00   3.1470601e+00   3.3430992e+00   5.6464298e+00   6.4399894e+00   3.0000000e+00   3.3300000e+02
   1.0382078e+00   1.2501871e+00   1.4635583e+00   1.9480188e+00   1.5415658e+00   1.9904186e+00   1.9382063e+00   1.4798003e+00   3.0000000e+00   3.3400000e+02
   9.0176745e-01   2.1554799e+00   2.8005501e+00   3.1638279e+00   1.6186247e+00   1.7062470e+00   3.3624610e+00   3.9969541e+00   3.0000000e+00   3.3500000e+02
   4.1529587e+00   2.3774336e+00   3.5184118e+00   3.1529765e+00   2.5925643e+00   1.5570951e+00   4.3371768e+00   2.9133814e+00   3.0000000e+00   3.3600000e+02
   1.0517616e+00   2.1569626e+00   2.1611873e+00   4.7741972e+00   1.4335877e+00   2.2228836e+00   1.6628073e+00   4.2177999e+00   3.0000000e+00   3.3700000e+02
   2.0657221e+00   2.0259189e+00   2.6339957e+00   1.1930706e+00   2.0460925e+00   1.6324278e+00   1.1162814e+00   1.5690405e+00   3.0000000e+00   3.3800000e+02
   2.9037815e+00   1.4986514e+00   2.3983268e+00   5.6647146e+00   3.0379832e+00   2.8464660e+00   2.8289967e+00   5.2196766e+00   3.0000000e+00   3.3900000e+02
   8.1637411e-01   1.2090332e+00   1.4441674e+00   3.3265577e+00   7.7474082e-01   1.4470727e+00   1.2275888e+00   3.7842078e+00   3.0000000e+00   3.4000000e+02
   3.5772115e+00   2.2877011e+00   3.2662007e+00   3.9365274e+00   3.2847525e+00   2.5720190e+00   4.1393655e+00   3.9449574e+00   3.0000000e+00   3.4100000e+02
   2.4832545e+00   3.0840012e+00   1.8724131e+00   2.4990813e+00   1.9454974e+00   2.3827333e+00   2.6089918e+00   3.0489909e+00   3.0000000e+00   3.4200000e+02
   1.7978678e+00   1.6296535e+00   1.9753048e+00   2.0324708e+00   1.9101242e+00   1.9702535e+00   1.2622301e+00   1.8442720e+00   3.0000000e+00   3.4300000e+02
   3.2187724e+00   3.0924400e+00   4.0113413e+00   5.3229595e+00   1.9715113e+00   3.3323096e+00   4.3136640e+00   6.4296791e+00   3.0000000e+00   3.4400000e+02
   3.2363529e+00   2.7022050e+00   3.6612617e+00   4.4765670e+00   2.6221339e+00   2.2535139e+00   2.9263603e+00   2.4645938e+00   3.0000000e+00   3.4500000e+02
   2.6298524e+00   1.9203048e+00   2.4081478e+00   2.9429795e+00   2.7143933e+00   2.5191170e+00   2.3903984e+00   4.8369243e+00   4.0000000e+00   3.4600000e+02
   3.2376785e+00   2.4090072e+00   4.4571510e+00   3.7112065e+00   3.7673574e+00   4.3339771e+00   4.9964946e+00   6.5677570e+00   4.0000000e+00   3.4700000e+02
   3.6516278e+00   2.2619434e+00   3.9661575e+00   4.0088792e+00   2.2280320e+00   2.5005300e+00   3.8301642e+00   7.6503381e+00   4.0000000e+00   3.4800000e+02
   3.8344538e+00   2.7436295e+00   2.4009331e+00   4.0799179e+00   2.0717770e+00   2.1297974e+00   2.4637208e+00   3.2756077e+00   4.0000000e+00   3.4900000e+02
   1.6855059e+00   1.4779678e+00   1.8696758e+00   2.1810598e+00   9.9636368e-01   1.5981879e+00   1.3263238e+00   1.6651881e+00   4.0000000e+00   3.5000000e+02
   2.4076098e+00   2.5132918e+00   1.8802614e+00   2.9040704e+00   2.1185173e+00   2.0274652e+00   1.7677927e+00   3.0016242e+00   4.0000000e+00   3.5100000e+02
   2.4458677e+00   1.3615067e+00   2.4624445e+00   2.6667997e+00   1.9380258e+00   1.7984087e+00   3.6508230e+00   4.2281228e+00   4.0000000e+00   3.5200000e+02
   2.2011249e+00   2.1955935e+00   3.3952022e+00   3.4755499e+00   3.9129140e+00   3.2736009e+00   7.4760321e+00   8.7252625e+00   4.0000000e+00   3.5300000e+02
   1.5767301e+00   1.2174797e+00   1.6907246e+00   2.4645277e+00   1.6030288e+00   2.1741056e+00   1.4005068e+00   3.2066002e+00   4.0000000e+00   3.5400000e+02
   3.0676967e+00   1.4411739e+00   4.6584134e+00   2.7971123e+00   4.3216984e+00   3.5496614e+00   5.6824748e+00   3.7312048e+00   4.0000000e+00   3.5500000e+02
   1.5606676e+00   1.6085298e+00   2.6077338e+00   2.8342763e+00   2.5023648e+00   2.3863767e+00   4.7651629e+00   3.2376084e+00   4.0000000e+00   3.5600000e+02
   2.9135752e+00   1.6534470e+00   2.2197257e+00   1.9252003e+00   2.8361616e+00   3.1078490e+00   2.0865475e+00   2.4127986e+00   4.0000000e+00   3.5700000e+02
   1.2350904e+00   1.3166010e+00   3.1648688e+00   3.4377187e+00   1.3103030e+00   2.0304526e+00   1.5821383e+00   3.1417711e+00   4.0000000e+00   3.5800000e+02
   1.6896449e+00   1.0600846e+00   1.4538196e+00   2.6182958e+00   1.5876746e+00   1.3357396e+00   2.6114848e+00   2.0318826e+00   4.0000000e+00   3.5900000e+02
   2.1156298e+00   2.2581789e+00   2.5415212e+00   3.2125388e+00   3.0086765e+00   2.5229248e+00   2.9813820e+00   2.9548504e+00   4.0000000e+00   3.6000000e+02
   4.3962775e+00   2.6607818e+00   3.6826365e+00   5.1651432e+00   2.9008150e+00   3.7353879e+00   2.1256812e+00   3.6291887e+00   4.0000000e+00   3.6100000e+02
   2.3702609e+00   1.9488620e+00   4.1584549e+00   4.0745238e+00   1.4217918e+00   2.3994705e+00   3.0277519e+00   4.6844152e+00   4.0000000e+00   3.6200000e+02
   1.7689500e+00   2.0776067e+00   2.4650488e+00   4.3798788e+00   2.8582868e+00   2.5701288e+00   3.2773471e+00   2.9403992e+00   4.0000000e+00   3.6300000e+02
   2.1845230e+00   1.6105408e+00   3.5476305e+00   2.7916038e+00   1.3243739e+00   1.7122924e+00   2.3248215e+00   3.1739935e+00   4.0000000e+00   3.6400000e+02
   1.7689500e+00   2.0776067e+00   2.4650488e+00   4.3798788e+00   2.8582868e+00   2.5701288e+00   3.2773471e+00   2.9403992e+00   4.0000000e+00   3.6500000e+02
   1.6745882e+00   1.2959674e+00   1.2464629e+00   1.4602842e+00   1.2248086e+00   1.6874893e+00   2.0788840e+00   2.6641815e+00   4.0000000e+00   3.6600000e+02
   2.2814158e+00   2.6411862e+00   2.7730922e+00   1.8589417e+00   1.5119978e+00   1.9524909e+00   1.8339140e+00   3.1621797e+00   4.0000000e+00   3.6700000e+02
   2.5646836e+00   2.3129032e+00   4.8207466e+00   5.3024287e+00   2.7703016e+00   3.8044422e+00   3.4889565e+00   3.8397237e+00   4.0000000e+00   3.6800000e+02
   2.4448942e+00   1.9417248e+00   2.3412197e+00   3.2074767e+00   3.8296432e+00   1.8372267e+00   3.1296848e+00   3.2184134e+00   4.0000000e+00   3.6900000e+02
   3.3494660e+00   2.3935266e+00   5.6137722e+00   5.5470179e+00   2.7994340e+00   3.1975507e+00   3.5693665e+00   3.0632073e+00   4.0000000e+00   3.7000000e+02
   1.0550062e+00   9.8259902e-01   2.1869605e+00   2.5687258e+00   2.2530745e+00   2.4643826e+00   3.1387801e+00   3.4200620e+00   4.0000000e+00   3.7100000e+02
   1.9556758e+00   1.4916911e+00   1.7229524e+00   1.8724905e+00   2.6379921e+00   3.1077333e+00   2.0551738e+00   3.6489868e+00   4.0000000e+00   3.7200000e+02
   3.0041162e+00   2.0999029e+00   2.4714134e+00   3.7571264e+00   4.3337519e+00   2.5620596e+00   2.4920831e+00   2.9973879e+00   4.0000000e+00   3.7300000e+02
   2.4569381e+00   2.8713328e+00   3.2362843e+00   2.8302595e+00   2.5173491e+00   2.3267301e+00   3.9196242e+00   3.2191413e+00   4.0000000e+00   3.7400000e+02
   2.1387622e+00   2.4640482e+00   2.1103868e+00   2.2145985e+00   2.6515166e+00   1.2885385e+00   3.2278711e+00   1.9812336e+00   4.0000000e+00   3.7500000e+02
   2.6671308e+00   2.0070615e+00   1.7003075e+00   1.4925252e+00   2.3194446e+00   2.4949994e+00   3.2257458e+00   2.7996371e+00   4.0000000e+00   3.7600000e+02
   1.9271016e+00   1.5163617e+00   2.8258177e+00   2.3742405e+00   2.4268332e+00   2.9940140e+00   3.2449232e+00   2.0281833e+00   4.0000000e+00   3.7700000e+02
   2.2078252e+00   2.8729179e+00   2.1475516e+00   2.4653174e+00   2.7565496e+00   3.0243294e+00   2.5341000e+00   2.4779425e+00   4.0000000e+00   3.7800000e+02
   2.8826900e+00   1.9235746e+00   3.6888077e+00   3.4629805e+00   3.5843924e+00   2.7747867e+00   4.0785445e+00   4.1432886e+00   4.0000000e+00   3.7900000e+02
   4.6572403e+00   2.5378516e+00   3.6362221e+00   4.0316635e+00   2.6916435e+00   2.3317386e+00   3.1326196e+00   3.2492679e+00   4.0000000e+00   3.8000000e+02
   1.4850739e+00   1.7884345e+00   1.1313046e+00   2.0933062e+00   2.1008503e+00   2.0972832e+00   1.7879683e+00   4.3956583e+00   4.0000000e+00   3.8100000e+02
   7.0747776e-01   9.7033573e-01   2.0867501e+00   2.2344002e+00   7.5697252e-01   1.4203289e+00   1.8926412e+00   3.6747510e+00   4.0000000e+00   3.8200000e+02
   1.8296776e+00   1.7898987e+00   6.0342141e+00   6.7639489e+00   4.7204706e+00   3.2139252e+00   4.4362999e+00   6.5395661e+00   4.0000000e+00   3.8300000e+02
   1.9994157e+00   1.5063700e+00   2.6307749e+00   2.9197348e+00   1.7405768e+00   2.2607037e+00   2.2738982e+00   2.9121998e+00   4.0000000e+00   3.8400000e+02
