# Supplementary material for: Parameters of the crossing points between center of pressure and center of mass signals are potential markers of postural control efficiency
Source: PLoS One. 2019 Jul 12;14(7):e0219460. doi: 10.1371/journal.pone.0219460 (PMC6625703; doi:10.1371/journal.pone.0219460)
Supplement: S1 File — The .zip file contains the .m matlab files used for calculating the parameters and .xlsx files with values of the subsequent analyzed parameters for each patient. (ZIP) [file pone.0219460.s001.zip › data/ZC_Vcopm.xlsx]

## Sheet: ZC_Vcopm
apeohn	lateohn	apechn	latechn	apeohbb	lateohbb	apechbb	latechbb	group	pac
8.25993	14.2993	10.142	21.2865	5.43444	13.6315	8.39604	19.9874	1	1
9.82879	8.02701	17.1566	23.1941	9.23128	16.3455	20.6191	23.3897	1	2
11.2117	33.8636	12.0807	36.0968	11.4418	36.3832	13.1622	45.8328	1	3
17.2635	14.0234	28.0963	39.5136	32.4571	47.8456	45.2279	60.2553	1	4
8.60813	5.7195	12.0209	6.98698	12.0717	14.8815	23.9937	20.8078	1	5
5.65205	8.87648	4.62954	6.39604	6.04109	11.29	5.80662	11.548	1	6
6.54876	12.5413	9.95305	23.3704	8.46721	17.4016	7.64798	21.544	1	7
19.4754	40.0972	18.1569	30.6196	21.5443	40.8694	41.7863	91.923	1	8
11.5936	10.8116	21.4334	23.2461	13.8415	29.8832	25.6286	38.9801	1	9
8.86743	19.0508	16.4536	34.7895	14.5203	42.4237	20.714	64.1991	1	10
19.7761	15.961	16.4114	16.9265	15.6496	20.976	34.937	26.184	1	11
15.6161	19.2951	19.001	47.5451	25.3958	61.7474	42.4409	74.2828	1	12
21.6785	27.1421	27.4241	35.3724	28.4561	66.8596	28.7874	71.1699	1	13
14.3546	17.2732	18.1102	37.9554	13.3791	28.4781	13.0069	43.4591	1	14
13.628	30.2052	16.9076	26.0423	13.2318	39.244	14.7838	33.2861	1	15
4.5249	8.24424	6.12804	8.80223	4.07654	10.5247	3.93636	8.59909	1	16
8.38637	21.5468	31.5058	70.6927	23.9559	59.8725	17.2413	73.5706	1	17
6.0494	13.3355	8.56049	18.0467	7.64407	17.384	11.7105	19.2969	1	18
6.16687	8.73547	6.09199	6.95308	5.97821	6.3714	5.17058	7.70373	1	19
3.89512	5.15646	5.72643	7.62151	4.32179	5.56412	5.5004	12.0936	1	20
15.638	19.4914	19.0803	34.6255	11.7704	18.4401	16.3049	40.5086	1	21
13.337	38.1807	14.1926	32.4918	22.807	65.3974	18.4219	49.6845	1	22
7.20653	15.3808	11.324	27.5149	5.25621	16.7359	9.34629	21.4432	1	23
7.87618	14.0266	13.7897	34.7057	15.239	31.3682	10.5881	26.3494	1	24
16.7885	28.8887	32.7011	65.0818	35.6093	62.5488	27.1291	54.1023	1	25
10.6475	19.3811	16.0419	34.1489	25.6555	53.3467	26.4049	49.5369	1	26
9.62592	13.5057	4.189	8.92132	8.12395	14.3535	5.41241	15.8458	1	27
6.42214	10.1841	8.00873	9.6022	8.01341	9.97617	13.5402	13.5567	1	28
21.9967	14.4252	11.2648	17.6759	15.7661	18.3987	21.3657	20.2015	1	29
7.5893	8.18543	9.86194	16.4163	11.1897	16.4134	11.0222	18.3422	1	30
13.4858	18.3562	17.0207	55.4682	16.5903	37.7223	25.7547	55.9187	1	31
12.4781	37.2055	12.5624	46.3163	17.6542	62.1409	31.7607	52.4136	1	32
13.1438	28.4221	6.16788	17.3622	7.42788	20.5712	8.38189	16.326	1	33
14.468	16.054	17.7784	43.8967	17.0279	44.5719	31.0727	63.7833	1	34
11.9608	40.972	15.0463	62.0848	19.6043	72.2749	26.0013	85.031	1	35
5.72167	11.146	4.185	7.16167	7.40617	12.7317	5.13506	10.8281	1	36
17.9441	28.8449	13.1013	18.6789	15.4386	19.9083	19.8961	19.9774	1	37
9.27606	10.2388	11.0415	22.8719	9.40217	15.8212	9.13222	31.4731	1	38
7.07222	7.20768	20.7726	17.749	11.3367	9.1989	14.1203	15.0281	1	39
7.28369	16.5712	5.51096	15.5622	6.84859	21.3615	8.20095	19.6823	1	40
6.76915	8.93947	5.62736	7.39679	8.41042	10.1169	3.48129	7.9001	1	41
11.8882	14.3496	10.315	9.11209	11.0937	14.0508	11.8926	14.2549	1	42
7.98197	9.87636	6.43533	9.60042	10.645	23.8403	12.8039	23.61	1	43
9.65984	17.6029	8.34986	22.0832	9.62696	39.4897	8.58678	30.2119	1	44
13.9954	13.9618	7.54921	8.24964	13.8032	21.1947	12.9722	16.4885	1	45
6.20321	13.3703	7.61338	17.7294	8.76171	19.6431	8.30831	24.5091	1	46
3.98807	4.30575	7.48623	8.21534	9.9265	19.0708	17.7083	17.093	1	47
9.54057	12.7887	25.5716	54.5403	17.0736	42.7111	20.1501	55.955	1	48
11.203	15.9565	21.8185	41.1723	13.9769	20.7237	21.2902	33.791	1	49
20.1069	17.7309	23.3629	34.6013	17.3586	30.2284	27.6439	41.8224	1	50
9.86947	15.4752	11.3119	14.1916	10.9506	22.3869	15.1398	22.1417	1	51
13.4787	18.187	18.4901	23.2513	7.67529	15.7083	8.32683	18.2734	1	52
27.619	25.6937	33.086	55.8829	20.998	56.1127	20.4709	47.3442	1	53
15.8394	22.159	32.096	52.416	44.5991	65.7398	87.6241	121.419	1	54
4.23543	6.46953	10.2861	17.4371	6.67769	8.76684	10.6632	19.3476	2	55
6.65355	5.55086	8.89251	15.2357	6.28931	9.10676	7.02148	12.5935	2	56
17.316	41.1246	29.3822	94.7183	11.3742	31.8381	20.9855	78.9257	2	57
4.11842	6.1983	15.9744	15.4438	5.47064	7.83106	12.4501	22.1161	2	58
8.14705	11.8396	7.55621	13.3876	10.3545	31.5253	16.0221	26.0891	2	59
4.60313	4.92432	8.01429	11.0299	4.09616	4.91616	4.92261	8.14755	2	60
9.49301	16.9148	19.4665	43.4118	9.09191	29.0782	23.6994	41.9191	2	61
10.7924	9.7346	10.0179	11.6314	5.2408	7.37106	7.78276	10.7372	2	62
5.18483	12.0708	7.51539	15.4126	4.91007	7.02946	11.726	18.7945	2	63
19.1824	11.9266	18.9993	17.4237	16.0763	14.076	23.8505	22.3429	2	64
12.673	15.9664	11.1022	17.5888	20.0395	24.9203	24.6905	30.7665	2	65
7.81648	9.04617	14.1246	12.3123	9.14296	9.76498	24.4236	28.4466	2	66
5.30917	6.37435	10.3695	18.8227	10.4886	12.0166	10.8082	23.1056	2	67
13.6279	17.009	15.5993	32.3896	10.5996	19.8606	13.3512	31.2228	2	68
15.6084	12.2704	18.3898	31.6633	7.99415	15.5635	14.4756	32.43	2	69
10.405	11.2926	15.1687	21.7813	7.87668	14.9325	21.6515	28.7554	2	70
16.0186	12.5667	23.9664	27.2624	16.3532	19.3474	25.887	34.411	2	71
10.8362	11.0036	17.4231	27.9603	8.48422	12.2402	31.1042	48.9314	2	72
8.6924	8.71453	5.39333	9.33516	4.74066	7.04679	7.60056	14.9743	2	73
25.5224	22.0178	35.5227	33.0359	38.3096	30.0174	40.6893	42.074	2	74
4.84389	8.41216	5.41702	10.7131	5.5499	9.43093	6.74169	16.5022	2	75
12.6289	32.3164	24.5456	68.3326	10.0088	36.6638	34.8792	87.9881	2	76
19.1276	21.7895	112.172	149.4	15.8109	22.5035	99.1898	156.941	2	77
10.0053	9.82742	14.3211	18.5803	11.2537	18.6129	12.663	19.4507	2	78
9.83776	8.24242	25.228	23.2713	11.0029	15.2402	23.441	33.1875	2	79
3.65917	5.21092	4.5376	11.7763	3.20765	7.11044	6.1834	16.2497	2	80
7.7843	12.6396	17.5196	24.2302	8.28117	7.63992	7.89229	13.1976	2	81
11.608	8.67245	22.2094	16.3907	9.55298	9.18845	15.8954	21.6296	2	82
8.24698	7.71694	10.7435	15.0621	6.47352	9.3768	7.13075	12.1691	2	83
13.3384	31.3684	43.1513	120.805	20.5327	46.2421	41.9013	138.421	2	84
6.43901	7.49852	8.21187	10.0843	8.29372	10.8106	6.89589	12.8188	2	85
17.1048	9.2056	38.7346	30.9169	20.4131	16.2408	24.1647	25.3176	2	86
10.8077	18.3767	8.23686	23.0224	5.76967	14.0706	15.0954	30.475	2	87
6.63091	12.2312	12.4607	25.5464	8.77944	21.2855	7.75184	25.7602	2	88
7.52509	4.69167	5.17141	4.26446	3.06195	3.88863	3.95586	4.5292	2	89
4.75015	8.15541	5.12234	11.4567	6.30383	8.49943	10.1815	19.0286	2	90
4.35538	6.66933	5.55796	11.8393	3.8758	8.05371	7.31557	11.4996	2	91
10.3219	10.731	21.0609	21.6436	10.8997	24.0797	23.3864	26.258	2	92
9.5584	13.8291	9.92179	16.5887	8.99552	23.338	9.56906	21.2087	2	93
8.25969	9.28135	11.1461	11.0718	9.34887	8.7391	9.20467	15.2513	2	94
6.69877	13.9913	5.32655	15.3747	4.50149	19.5055	6.50527	27.7058	2	95
4.54458	8.63547	7.7188	11.4334	9.54567	14.1145	6.51369	21.7577	2	96
7.47137	6.59473	6.38375	8.79945	4.9025	8.84136	9.23869	13.2369	2	97
13.5186	8.28031	17.3173	18.9797	11.8443	8.9435	14.4728	18.2263	2	98
13.3835	13.2508	12.8688	14.5068	13.5513	14.4223	13.2159	11.6205	2	99
9.69191	8.63513	10.2707	19.8669	6.52969	13.171	11.4386	21.7146	2	100
13.9397	8.62553	19.7059	14.4025	5.63352	9.60531	15.1572	13.6064	2	101
4.98893	6.82254	16.9956	23.8772	9.53028	17.3405	11.2827	33.1856	2	102
29.5875	21.3866	32.5979	42.4342	38.7535	47.2837	48.7668	56.7576	2	103
2.69792	4.59914	6.54386	8.36314	4.63385	6.73793	5.99089	14.5577	2	104
7.40747	6.06714	11.5611	8.54337	8.94331	7.95089	12.291	10.7357	2	105
4.10873	4.5008	6.82261	5.96236	3.18903	3.87279	4.52877	6.83177	2	106
13.7456	10.7671	22.7975	29.9312	8.28431	11.7454	29.0133	47.1463	2	107
3.5474	5.4219	4.80532	9.1774	4.56608	9.2028	9.18935	20.0115	2	108
28.7328	27.2825	72.6411	117.696	38.9583	71.4731	70.3524	129.92	2	109
7.65304	7.62599	9.64516	11.2881	12.0258	9.043	14.615	14.804	2	110
9.27606	11.4934	26.4372	23.8167	13.349	18.6438	41.0016	65.6181	2	111
6.82363	7.44114	10.1441	12.5002	6.03957	7.18435	10.576	14.4117	2	112
9.35848	26.1727	11.4396	31.5769	4.31136	19.7678	5.55616	29.7358	2	113
6.3502	7.49163	7.45134	11.4693	8.23725	8.73515	13.0741	18.3776	2	114
7.6423	8.41159	18.7989	13.1565	8.74322	8.66304	11.9464	18.8597	2	115
12.1508	10.398	12.4258	11.3447	11.0376	12.377	27.2046	25.2989	2	116
4.98855	6.61766	12.6217	18.26	6.16925	10.4579	17.2702	31.6471	2	117
5.43119	7.66029	9.58015	17.2886	4.36302	11.765	15.0785	23.0231	2	118
10.4324	11.2971	13.5495	13.8105	11.4377	13.2958	19.8921	16.1914	2	119
10.4771	14.4843	17.0394	29.2679	10.8406	23.903	14.34	28.2855	2	120
4.36145	4.56773	6.49292	7.04666	5.08387	5.47104	10.0809	7.45501	2	121
10.3566	8.46676	5.9527	7.62567	4.83497	8.65051	4.28403	7.89422	2	122
9.95862	21.3384	11.9724	24.8683	8.36109	17.6626	17.6018	47.1573	2	123
18.6143	16.9315	35.4911	41.6651	10.797	21.7337	41.5601	60.4013	2	124
3.89425	7.93145	10.152	21.7269	7.00866	12.9351	6.74418	14.9086	2	125
10.7197	7.80793	13.2333	14.6695	7.29208	12.5968	13.433	19.7933	2	126
12.2729	10.4314	8.55971	10.2458	9.3628	14.7374	15.8859	16.1681	2	127
6.31458	14.5474	12.4471	29.0949	6.14375	15.4765	11.8566	30.0947	2	128
12.3434	19.9736	20.1301	26.9823	9.23324	26.2773	12.275	27.9183	2	129
31.9353	44.2316	33.4618	91.4153	37.9828	67.319	71.4473	119.314	2	130
7.07958	9.47734	9.38543	10.3722	10.7516	17.5428	13.085	27.9463	2	131
8.17411	10.6032	9.63929	13.5962	8.60043	14.0872	12.665	18.916	2	132
9.41428	11.5264	7.92424	11.2191	8.62868	13.1805	13.6198	16.7111	2	133
11.5127	27.6757	13.7389	50.0472	9.99748	54.0908	14.1637	64.5002	2	134
9.06566	13.0664	21.9912	26.9308	13.4879	31.0105	24.3814	31.5938	2	135
12.1862	9.57727	7.72956	16.0234	9.21178	6.62953	16.2339	17.041	2	136
5.17741	8.67447	5.77689	11.3161	3.41105	8.54699	5.59122	10.3771	2	137
7.5576	8.27713	6.6116	11.2904	4.4571	5.74894	5.24858	9.78538	2	138
4.94471	9.7125	4.59777	9.52819	6.01194	14.9484	5.97157	13.6009	2	139
8.65772	12.4705	5.77782	13.4736	7.25853	14.9486	10.5199	22.4905	2	140
5.66635	6.68475	7.1302	10.5015	5.36912	7.50778	6.71963	12.0319	2	141
6.41203	10.2662	5.89791	5.90532	5.37989	8.90973	5.17138	10.1048	2	142
11.0717	7.77098	15.1254	16.9752	5.38923	11.5688	15.959	28.1965	2	143
2.62618	6.3367	5.18524	12.0702	7.07713	9.45835	6.50102	14.4897	2	144
6.5679	10.8119	5.81657	6.49729	5.4074	6.44931	10.729	10.6817	2	145
6.24392	5.3285	9.56195	10.2892	10.9347	16.7166	7.80712	8.64564	2	146
6.70586	8.16857	10.876	14.2568	12.9386	50.3754	20.8648	53.6407	2	147
6.38753	6.05277	8.7553	9.91365	4.64103	8.29106	11.3118	17.7288	2	148
9.07114	9.9451	10.2546	10.5364	14.3233	13.0794	11.8237	15.0575	2	149
4.41121	5.9066	4.7955	12.1788	5.07099	11.4074	5.92927	19.1546	2	150
12.2088	7.38031	16.4718	13.3006	11.1686	10.469	18.2182	24.0624	2	151
5.04179	8.6301	5.76473	11.3618	5.96104	13.0517	6.91672	17.07	2	152
7.82953	6.83235	24.5232	19.0032	8.87944	13.6996	27.7771	30.9139	3	153
2.60885	4.54348	4.42901	8.69854	3.60017	6.53556	10.2506	19.1	3	154
11.5815	11.2916	13.7512	25.9505	9.71686	12.7679	17.1826	25.6102	3	155
3.16379	3.97242	3.38416	4.84926	2.07471	3.70716	2.49054	6.47984	3	156
12.5643	9.64048	26.0053	14.6449	12.464	11.4927	19.8322	19.4967	3	157
7.7096	5.67569	7.71912	11.3744	5.36468	7.85382	10.3775	14.8117	3	158
8.04376	7.9942	9.17267	10.8653	6.61721	10.7792	7.48628	10.5045	3	159
10.0704	12.4018	20.3362	26.0721	19.3562	20.5499	37.0665	49.2802	3	160
4.40973	4.48695	6.52049	6.7391	4.71585	8.56222	7.00097	10.8348	3	161
3.61551	4.02591	7.72662	6.69903	8.59378	9.42839	7.36386	12.1345	3	162
6.71125	8.02162	9.37428	15.967	7.9612	12.1799	17.9445	20.3947	3	163
21.0446	9.9527	31.1285	24.2865	34.3424	14.0394	46.6829	35.1914	3	164
4.98189	5.28323	4.44486	5.52322	5.01788	8.91482	5.71874	11.1087	3	165
3.59725	4.44645	6.93452	9.60577	3.98391	8.18249	7.18653	15.0236	3	166
5.32937	6.05321	7.00956	11.3777	4.24018	9.26944	8.94517	15.2479	3	167
10.0251	9.55556	16.7528	23.7237	11.4211	25.3057	12.6456	29.9286	3	168
5.7427	5.07639	9.30039	8.80879	5.56164	5.46946	15.4573	19.7629	3	169
13.333	8.64382	22.7585	15.5972	13.4234	12.2545	29.6499	30.0807	3	170
4.84963	5.41665	13.1769	17.1901	9.0163	13.7201	10.5875	20.7689	3	171
11.3731	9.04176	14.4477	11.7584	10.0218	9.47388	22.2936	19.6558	3	172
7.22592	9.60168	6.51145	13.8637	6.2777	15.1499	7.57864	15.5487	3	173
3.11121	5.10263	8.78303	9.5058	4.41086	7.87325	6.97425	10.6682	3	174
6.31198	6.4182	5.11945	15.2176	4.66347	8.64575	10.2043	13.2757	3	175
7.43928	16.4406	30.7782	35.952	13.6421	19.6022	42.5612	42.0417	3	176
5.24171	4.87196	6.25371	7.10587	3.78216	5.89933	5.5881	7.66197	3	177
7.25526	5.6939	8.55527	9.44923	5.87469	6.87859	5.78327	9.55455	3	178
11.279	8.73389	13.0493	19.468	8.09723	14.4789	18.326	31.0176	3	179
6.16689	16.4333	16.5603	25.1625	4.34064	13.0857	9.76667	19.0068	3	180
4.89867	4.83117	5.85876	6.53885	4.73523	7.75233	5.25949	9.06395	3	181
7.07388	8.24131	9.33165	8.42172	8.29825	16.6647	12.6768	17.4701	3	182
5.29953	6.1256	11.7732	14.534	5.73562	6.47199	13.0666	29.6685	3	183
12.4327	9.00165	17.0361	16.0993	9.83282	13.801	14.2556	16.1744	3	184
7.78756	5.79414	11.1398	7.23345	11.2901	17.0235	18.0361	30.4745	3	185
6.05661	7.25794	7.109	5.53033	4.68136	5.67199	7.68942	5.60734	3	186
16.2514	10.8716	20.1385	16.2895	17.3271	15.5208	18.7552	27.5819	3	187
7.77861	7.24688	10.1205	17.2285	8.41294	11.1256	16.2433	31.6535	3	188
9.85101	7.58356	14.5724	11.1835	8.54681	9.82754	12.8811	18.4031	3	189
3.17912	4.97972	4.43464	9.48961	4.55978	10.0738	3.65178	11.0149	3	190
9.54852	6.08083	14.0727	11.6537	12.8804	14.03	16.35	13.7118	3	191
10.4538	8.78119	7.82097	9.75031	6.56732	8.61009	6.2689	11.9275	3	192
4.28006	7.32757	6.20453	8.20689	4.80113	5.75084	8.56518	9.82575	3	193
6.3794	5.9374	7.58721	12.3128	4.71362	7.26819	9.75936	10.0206	3	194
6.77619	7.80106	8.30203	13.6211	4.24363	9.97148	9.93282	15.7345	3	195
4.34102	5.26138	7.36266	12.2519	7.35467	9.71753	12.7567	19.3587	3	196
4.24788	7.21936	5.83262	14.975	3.05127	8.13212	10.821	21.3168	3	197
13.0945	7.66827	37.847	25.5723	13.8114	15.3148	44.8018	33.9657	3	198
5.78252	5.40327	6.94127	9.82972	3.89417	6.03567	6.04732	12.5071	3	199
7.39233	7.46433	11.447	15.9664	5.06252	12.4756	12.1898	23.3356	3	200
16.1529	10.2759	26.1594	9.79326	8.21512	8.70792	10.2616	12.5326	3	201
4.52681	7.17871	7.35962	9.64935	4.6483	5.76271	8.54217	9.81072	3	202
8.5275	9.19202	12.411	11.7593	9.30279	13.5466	14.164	18.2208	3	203
6.5001	6.63134	13.8051	14.8222	13.1045	13.0793	8.63995	16.194	3	204
4.98672	5.32174	4.40465	6.90081	3.4305	5.80719	4.53548	7.05162	3	205
9.48439	14.2901	15.105	18.1395	4.83975	11.1242	6.74557	18.5363	3	206
13.3229	8.93649	10.1069	13.3201	6.72722	15.3748	7.7835	23.2385	3	207
11.3655	10.1539	12.5816	11.8989	6.35256	10.4287	12.5546	19.3126	3	208
6.96049	5.99448	11.9029	10.6653	6.33646	4.47648	11.8916	12.6353	3	209
4.69286	7.93055	11.9302	12.0929	6.50014	12.045	10.3043	15.2462	3	210
5.77281	5.42641	6.73517	6.41117	4.49418	8.97755	4.51903	11.5558	3	211
6.838	6.90746	9.91764	11.3634	5.56733	5.46319	8.95052	10.8606	3	212
7.02553	4.30438	6.93345	8.1703	5.28476	5.13103	8.72923	7.39984	3	213
17.8812	9.74284	29.5037	25.6197	11.1435	19.1114	75.0017	48.665	3	214
2.71268	3.19674	4.95156	6.42484	4.21243	6.01912	4.0615	5.89669	3	215
13.497	15.1362	28.7069	31.1949	14.1275	18.3966	36.0991	40.4969	3	216
6.7563	7.96052	12.4684	14.6101	5.28481	14.0428	10.5235	15.3009	3	217
4.10792	6.25571	8.32149	8.96626	5.49655	9.19187	8.39319	13.5322	3	218
3.68777	5.57983	4.94542	12.9814	3.47379	6.79661	6.80454	11.2795	3	219
14.7709	21.7271	26.3099	31.1785	12.0771	19.0923	27.9178	38.5486	3	220
5.61562	8.85679	7.46498	10.2367	8.42852	8.74022	9.53508	12.0763	3	221
6.97493	7.86926	6.89005	13.5947	4.03706	11.2343	11.8833	23.3273	3	222
16.645	16.2953	14.0809	22.8148	12.4146	21.9254	15.375	27.2181	3	223
10.3274	8.15358	12.6681	11.0174	8.19483	8.56178	13.3466	16.5682	3	224
6.76449	9.99382	27.1673	15.2247	20.0934	17.4244	23.3907	33.6403	3	225
4.36257	4.75762	4.38074	5.47578	3.16042	3.9358	4.75728	6.86591	3	226
7.45077	7.91779	7.69301	12.9696	4.00127	6.79141	7.01553	7.30074	3	227
4.70296	7.27038	7.13317	23.5718	6.31021	10.6162	9.03583	23.3555	3	228
6.76259	6.68926	15.2739	15.4203	6.32964	8.96031	13.1718	20.9496	3	229
9.23313	8.68646	11.7058	17.0696	5.00483	7.5574	10.1011	24.3453	3	230
8.2454	10.3249	10.3121	17.4353	5.00097	9.99408	9.6173	12.2206	3	231
4.45699	5.8898	6.45201	9.81587	6.88963	9.17	9.16119	18.8711	3	232
12.3956	5.69825	18.5063	10.881	8.04574	7.32409	24.3444	16.937	3	233
9.39628	9.947	13.3248	16.758	13.1549	41.0166	37.6508	111.654	3	234
24.7184	14.9287	20.6414	16.6125	19.1794	18.9679	29.7676	19.5419	3	235
8.1488	5.14946	9.51803	7.42899	9.64607	8.00443	10.2313	12.8301	3	236
6.97553	5.67701	11.3319	15.8034	6.53036	10.1646	12.1122	18.2568	3	237
3.44079	4.07355	3.67915	6.08068	2.97314	4.48661	3.72777	5.05707	3	238
6.26145	8.182	11.8673	10.1473	6.94867	11.7409	6.73934	15.2875	3	239
10.6368	10.1115	13.0299	13.7064	16.0653	21.9642	20.2759	26.5971	3	240
6.97309	4.28917	10.7071	9.2344	9.50228	9.46435	11.2589	11.124	3	241
6.96535	8.00921	11.4373	26.6262	7.57073	18.5444	19.8734	35.7983	3	242
8.37102	9.47127	19.4553	27.4781	8.37252	15.178	33.5554	50.4697	3	243
7.76908	9.20552	7.27758	8.435	5.5216	6.89397	7.49526	10.087	3	244
4.81056	7.31074	6.46799	6.75952	6.37291	12.479	8.33822	16.9019	3	245
4.39623	5.35247	11.6082	9.49414	7.07052	9.40944	11.9447	12.1043	3	246
9.81567	5.12462	18.7694	8.0546	5.1681	8.13747	7.54589	8.83569	3	247
8.27485	5.99257	12.8601	8.58219	7.94128	7.16605	12.4518	11.774	3	248
6.93172	6.64356	13.3768	9.76802	4.52763	5.52466	9.40048	11.073	3	249
6.0459	7.09844	17.4812	14.8628	5.79442	11.5897	10.8915	18.0554	3	250
20.0743	13.3144	17.1416	16.2638	12.4119	14.5343	22.2055	15.5625	3	251
8.77149	10.0372	16.9725	20.5007	7.13098	11.9828	14.2639	21.8546	3	252
10.2366	8.10999	9.85925	6.75454	12.2142	8.66882	19.8169	12.2005	3	253
3.38079	4.02444	10.7827	12.0434	5.20093	5.64294	6.71175	9.83233	3	254
7.45577	6.8274	8.74518	6.8921	7.17737	9.24289	12.3471	15.9305	3	255
11.2484	13.88	10.6202	15.623	8.34689	15.72	23.7945	28.5393	3	256
10.7983	7.73304	24.9727	28.8512	9.36869	10.2049	26.1161	36.3017	3	257
6.712	4.88078	8.42574	6.06441	5.68929	6.78915	5.91138	10.7508	3	258
4.73529	3.62732	5.53956	5.84967	3.9736	5.08677	6.63576	11.2792	3	259
10.6019	6.23388	19.6772	28.1571	7.62148	16.0796	16.168	34.0965	3	260
11.0101	6.48475	15.9011	24.7151	7.26053	8.50077	9.77221	23.5135	3	261
13.1077	7.61816	15.3799	12.6954	6.26972	8.70878	9.32936	13.9987	3	262
5.81208	11.477	9.61442	9.87615	5.66042	11.418	9.75215	19.1706	3	263
15.4225	9.07631	20.9643	20.5692	9.75333	6.3966	26.4374	28.9891	3	264
5.37268	5.76718	13.5481	15.8969	12.4738	19.5562	18.2191	22.7766	3	265
9.40098	5.72305	10.109	9.21036	5.46791	10.1424	12.6049	20.7264	3	266
8.85611	7.44863	12.087	20.8894	7.51175	14.0347	21.0885	31.2305	3	267
7.43777	8.47708	13.3227	14.5797	7.29472	12.8027	9.50854	23.5886	3	268
7.70476	7.91481	12.2462	19.4648	10.0088	14.32	16.7855	24.7567	3	269
7.58204	5.87019	13.9666	14.7904	8.73177	12.4006	15.0794	20.3493	3	270
5.97329	6.92857	10.0516	9.86209	6.45373	9.2578	8.26148	17.6612	3	271
15.6098	12.1242	26.5029	29.511	19.168	22.4442	31.3486	49.7819	3	272
6.97802	4.17675	5.21078	5.38991	3.26332	4.13437	6.61606	8.24085	3	273
7.1977	6.10248	10.2296	15.1428	5.32115	8.21392	13.2254	19.1877	3	274
14.7729	7.52517	26.1707	18.8504	16.5658	12.856	17.6151	19.9479	3	275
7.01677	15.1689	11.9463	28.8083	6.23729	15.2148	14.192	34.4103	3	276
8.22612	9.01131	13.1473	12.4102	5.20309	7.75064	10.8137	22.1646	3	277
3.67797	4.03415	4.86212	5.89092	3.61626	5.31027	5.18674	5.70805	3	278
4.93029	6.84715	5.57895	11.4606	3.5286	5.18544	10.0304	29.7762	3	279
3.97398	7.34813	6.52428	15.0901	3.71255	7.79969	4.92039	13.7103	3	280
9.51124	10.7587	12.5177	20.7567	8.05891	14.8717	10.0368	22.1386	3	281
5.36669	5.55609	8.16171	13.1628	4.976	7.35243	5.8272	9.59859	3	282
3.95504	3.41659	9.16533	9.6051	4.47151	4.54446	6.5489	14.1176	3	283
8.25931	7.91247	8.64382	12.8433	7.93372	14.9898	15.6729	16.784	3	284
9.46659	6.76454	13.6534	12.1506	6.57946	9.85951	11.5135	16.1503	3	285
3.46011	4.99901	10.3687	11.1474	4.10379	7.44445	6.98508	17.5067	3	286
9.71351	17.2914	30.3145	41.0099	15.2172	31.1925	27.3713	44.3373	3	287
4.52628	8.13464	7.12811	7.77317	4.73244	8.06381	6.21055	12.5962	3	288
10.5729	8.23448	17.0931	11.6	12.9841	10.9037	12.2039	14.3063	3	289
4.68021	6.39516	9.08366	13.9869	5.28726	13.6565	10.2269	21.5703	3	290
3.46238	5.53955	8.04325	9.45922	4.83856	7.11528	8.02589	11.4163	3	291
4.13412	5.09558	5.26857	9.88215	3.29412	5.49482	3.99441	11.9062	3	292
6.55918	7.28498	11.1153	17.3829	7.34164	13.5181	9.72547	19.3997	3	293
5.25308	7.8146	10.3102	14.6367	6.6943	14.4057	10.0613	15.3666	3	294
6.97822	6.27909	11.3452	17.7415	6.36779	10.231	5.32644	11.103	3	295
6.07308	8.22915	6.72128	19.5191	4.79305	12.9918	12.5574	26.577	3	296
6.16772	8.53507	11.8947	19.637	7.49942	9.72561	7.38429	16.3239	3	297
11.8751	7.09491	9.34113	16.1189	10.9945	12.317	9.94238	14.0219	3	298
6.88976	7.67303	7.05064	8.53845	3.613	6.75385	3.23132	10.3627	3	299
2.39425	3.68726	3.53332	6.95344	4.5366	6.44248	9.20863	13.6955	3	300
5.82155	3.60965	12.1724	13.8407	5.003	4.91131	10.8313	13.6398	3	301
3.11974	4.42926	3.76022	6.83614	3.45329	5.55751	5.92077	10.6089	3	302
15.7628	8.66066	21.6897	19.3152	9.19595	12.238	26.3074	20.051	3	303
13.0148	8.90008	17.451	13.3424	17.9109	13.6551	18.7388	17.5258	3	304
6.18428	8.28332	8.03586	13.0941	6.65638	15.6937	10.5292	24.0872	3	305
8.36155	6.11725	12.693	9.42574	5.19959	7.47979	22.6937	16.8296	3	306
9.15265	9.42891	10.1428	16.6922	10.1352	12.975	12.9541	18.4439	3	307
7.25602	4.1462	10.9738	8.18884	9.57743	6.27726	11.5973	9.78472	3	308
7.12443	13.7824	15.0214	19.8708	8.09577	11.6011	12.1607	19.4302	3	309
3.35664	2.96696	4.0906	4.41614	4.09668	3.53257	4.0664	5.07028	3	310
8.68988	10.7196	24.1087	15.85	10.2758	13.8339	22.8831	29.5784	3	311
10.2114	9.89905	16.7717	13.8701	13.9389	9.91805	16.008	20.7067	3	312
4.47181	5.43202	5.37644	6.44015	4.25208	8.43647	6.13659	14.1898	3	313
8.27052	8.88904	10.2516	12.5222	6.04083	8.8938	8.73619	12.5671	3	314
4.13588	6.35631	8.80061	8.52706	7.30769	10.45	9.80683	13.1887	3	315
12.0531	7.22006	11.0513	11.7596	7.60539	11.0014	18.1134	20.8849	3	316
9.0556	6.00399	11.4689	9.64341	3.89837	4.22958	4.72541	6.34961	3	317
8.70136	8.49508	11.8476	17.4622	15.4979	12.3719	8.65166	14.5725	3	318
4.22154	3.88746	5.46302	17.3406	7.08479	9.70577	6.83097	17.1978	3	319
5.09256	8.18627	10.1744	15.5251	5.51425	11.2556	13.6528	17.9583	3	320
9.79882	11.191	8.05397	15.6869	7.78035	9.92869	10.3583	19.5461	3	321
13.6047	6.36586	18.856	13.1289	11.554	9.60588	18.5376	15.4628	3	322
7.99261	13.5276	17.2849	30.2165	11.704	17.6877	18.1506	31.6314	3	323
13.0391	10.137	11.2268	20.8607	6.53116	12.5497	13.3836	38.0798	3	324
8.4955	8.18791	11.1519	15.2976	9.29613	11.7008	12.7716	16.1362	3	325
7.76516	9.75319	23.2574	19.5455	10.086	16.0909	15.905	23.3346	3	326
5.89137	7.54028	7.2586	10.8988	4.96563	6.7413	9.22466	15.4835	3	327
13.2487	5.54977	12.9282	13.5105	7.01898	5.89377	7.35696	7.81293	3	328
3.29005	3.68676	4.50798	7.46126	8.40955	8.73561	5.38229	6.48199	3	329
5.72994	6.17667	5.06075	5.15247	39.3707	22.0958	44.6292	26.2258	3	330
6.46195	12.7925	4.08781	9.18907	3.31536	5.64409	7.40313	10.8405	3	331
6.49685	6.67286	8.1331	11.7486	5.02377	8.58473	5.43175	11.0973	3	332
18.8477	16.6293	30.3745	27.4885	19.362	18.808	24.3966	37.1456	3	333
3.44811	3.98221	4.33851	5.42449	4.39235	7.4057	3.54549	6.68067	3	334
3.91056	8.90916	5.70561	10.2253	4.00652	7.31258	7.50667	14.4748	3	335
13.9673	6.74897	13.565	10.1097	6.95865	6.83255	13.6464	8.8485	3	336
2.94812	8.26908	3.7415	16.2857	2.88879	10.8116	4.72438	18.8563	3	337
5.50325	5.09338	4.21923	4.23713	5.17903	7.77051	3.68769	5.70049	3	338
4.49848	6.95121	8.87452	14.3227	4.8128	9.96755	7.05704	18.4605	3	339
2.52366	3.35153	5.13318	13.159	1.90569	5.06632	4.2732	11.2495	3	340
7.85325	5.70144	9.68056	10.7456	6.53833	7.70092	13.1271	15.4556	3	341
6.74951	4.46023	5.9446	4.91092	3.43835	7.40818	7.13545	10.9011	3	342
5.47079	6.26122	5.26355	6.53562	5.25455	8.12436	4.03513	6.11432	3	343
12.5653	12.5367	13.9798	18.5783	6.01525	12.505	10.4761	26.9553	3	344
7.39152	8.42505	22.083	22.2468	9.00977	10.224	14.163	16.7288	3	345
4.26392	4.53782	3.61938	6.11098	5.46984	8.88845	6.52626	11.0702	4	346
10.0004	5.37506	28.3519	10.6366	19.7052	24.175	36.027	46.3938	4	347
6.48003	7.64298	11.0124	15.8098	6.66279	13.6825	8.86734	35.563	4	348
11.4963	7.99543	6.9048	9.65723	6.33931	8.6893	6.90452	9.58313	4	349
4.57868	3.52496	5.98457	3.98159	2.7596	4.98952	3.08616	5.71973	4	350
7.12872	7.00383	4.97871	4.53967	6.84737	8.3888	7.0154	11.0942	4	351
4.33953	6.63387	7.88909	9.37503	5.86882	9.81716	8.85002	12.9881	4	352
9.64251	9.46804	13.3016	13.1923	12.3848	19.4172	20.057	32.1827	4	353
3.79162	4.0899	4.41409	7.28051	2.69256	7.18082	3.67957	9.05471	4	354
6.66528	4.03873	18.3824	9.44643	13.9642	15.079	19.7815	20.368	4	355
5.3431	5.54825	7.72033	9.01532	5.96796	13.1721	10.5867	9.87095	4	356
7.70031	3.89062	9.54834	6.65575	7.48783	10.5176	9.22796	11.996	4	357
3.19386	3.33453	6.71868	10.3838	3.78727	7.51568	3.90765	6.3686	4	358
5.6378	2.33392	3.40593	7.34121	2.8587	3.10212	7.30154	5.47619	4	359
4.36196	5.5282	8.44204	7.02239	14.1023	12.2145	10.763	12.1618	4	360
12.2614	9.46389	12.336	10.4767	12.2558	12.327	7.94332	8.52766	4	361
4.88802	4.88565	15.0424	9.46353	3.52157	6.82921	7.47513	13.7001	4	362
4.31639	4.51635	4.90265	8.66187	3.69028	9.64884	5.37133	9.42246	4	363
5.20255	3.96963	10.0359	6.16295	4.29102	4.08261	7.60564	10.2726	4	364
4.31639	4.51635	4.90265	8.66187	3.69028	9.64884	5.37133	9.42246	4	365
5.74459	3.78801	4.59596	8.10847	3.28794	6.33851	7.78808	11.3155	4	366
4.86297	7.44932	8.23348	5.4529	4.30867	7.19878	5.68971	8.46576	4	367
4.23673	7.18731	15.3143	16.9004	9.08891	15.8051	13.9948	21.4337	4	368
5.94677	5.90904	11.6048	9.05023	6.31195	5.41999	9.11222	10.9233	4	369
15.2165	9.21883	29.2911	19.6855	14.1894	12.2759	15.4092	16.7066	4	370
3.32814	3.57851	4.84519	6.47665	5.79774	6.23782	4.91328	10.8528	4	371
4.25368	5.52841	3.84313	8.44573	5.32797	12.0148	4.80038	13.7841	4	372
7.5008	6.7299	10.9892	14.3443	6.49306	9.95671	8.70283	15.0364	4	373
5.41928	6.29218	8.38148	7.07682	5.86278	6.43106	10.6482	10.9898	4	374
4.54999	5.01662	5.75163	5.74318	5.71803	7.36643	7.84476	8.97849	4	375
5.76298	3.41924	4.89576	4.46012	6.12192	7.79586	10.9725	11.7649	4	376
7.32366	5.64883	6.8741	6.72819	7.8262	6.61842	6.61575	8.68238	4	377
6.61573	9.46377	5.36703	10.2683	8.03047	13.6501	8.80585	13.573	4	378
9.62641	6.61383	11.1811	9.22347	8.39482	9.09472	16.1752	13.4639	4	379
14.7779	7.52343	12.498	15.2679	8.06784	12.5625	8.90262	13.5235	4	380
3.70726	4.9263	2.37003	4.76524	4.67078	6.98941	5.32511	11.7216	4	381
3.32367	3.72359	7.10756	5.88592	3.20288	6.75906	5.87449	8.45227	4	382
4.78803	4.91735	11.6995	10.9738	7.21068	8.61707	12.0332	9.25372	4	383
4.684	4.51714	4.86224	9.00762	3.1393	7.84003	5.74903	9.44219	4	384
